# Supplementary material for: Comparative Evolutionary Genomics Reveals Genetic Diversity and Differentiation in Bacteroides fragilis
Source: Genes (Basel). 2024 Nov 27;15(12):1519. doi: 10.3390/genes15121519 (PMC11675351; doi:10.3390/genes15121519)
Supplement: Supplementary file 1 [file genes-15-01519-s001.zip]

Archive with 14 entries (14 files):
- Figure S1.pdf
- Figure S2.pdf
- Figure S3.pdf
- Figure S4.pdf
- Legends for Supplementary files.pdf
- Table S1.xlsx
- Table S2.xlsx
- Table S3.xlsx
- Table S4.xlsx
- Table S5.xlsx
- Table S6.xlsx
- Table S7.xlsx
- Table S8.xlsx
- Table S9.xlsx
