# Supplementary material for: Comparative Evolutionary Genomics Reveals Genetic Diversity and Differentiation in Bacteroides fragilis
Source: Genes (Basel). 2024 Nov 27;15(12):1519. doi: 10.3390/genes15121519 (PMC11675351; doi:10.3390/genes15121519)
Supplement: Supplementary file 1 [file genes-15-01519-s001.zip › Table S1.xlsx]

## Sheet: clade1.txt_out
GenBank accession	Assembly name	Strain	Contig/Scaffold-count	Clade
GCA_008570735.1	ASM857073v1	BIOML-A31	54	division I
GCA_008570655.1	ASM857065v1	BIOML-A34	45	division I
GCA_008570125.1	ASM857012v1	BIOML-A61	38	division I
GCA_008570545.1	ASM857054v1	BIOML-A41	38	division I
GCA_008570135.1	ASM857013v1	BIOML-A59	39	division I
GCA_008570645.1	ASM857064v1	BIOML-A35	35	division I
GCA_008570745.1	ASM857074v1	BIOML-A30	38	division I
GCA_008570695.1	ASM857069v1	BIOML-A33	33	division I
GCA_008570095.1	ASM857009v1	BIOML-A63	39	division I
GCA_008570185.1	ASM857018v1	BIOML-A52	43	division I
GCA_008570715.1	ASM857071v1	BIOML-A32	38	division I
GCA_008570535.1	ASM857053v1	BIOML-A40	36	division I
GCA_008570375.1	ASM857037v1	BIOML-A48	37	division I
GCA_008570475.1	ASM857047v1	BIOML-A45	38	division I
GCA_008570565.1	ASM857056v1	BIOML-A39	46	division I
GCA_008570365.1	ASM857036v1	BIOML-A49	44	division I
GCA_008570435.1	ASM857043v1	BIOML-A46	47	division I
GCA_008570355.1	ASM857035v1	BIOML-A50	43	division I
GCA_008570445.1	ASM857044v1	BIOML-A44	69	division I
GCA_008569715.1	ASM856971v1	BIOML-A80	31	division I
GCA_008570015.1	ASM857001v1	BIOML-A66	59	division I
GCA_008570605.1	ASM857060v1	BIOML-A38	41	division I
GCA_008569915.1	ASM856991v1	BIOML-A71	50	division I
GCA_008570585.1	ASM857058v1	BIOML-A37	35	division I
GCA_008570415.1	ASM857041v1	BIOML-A47	37	division I
GCA_008570065.1	ASM857006v1	BIOML-A64	42	division I
GCA_008570325.1	ASM857032v1	BIOML-A53	37	division I
GCA_008570755.1	ASM857075v1	BIOML-A29	49	division I
GCA_008569655.1	ASM856965v1	BIOML-A87	29	division I
GCA_008569425.1	ASM856942v1	BIOML-A95	29	division I
GCA_008570485.1	ASM857048v1	BIOML-A43	41	division I
GCA_008570045.1	ASM857004v1	BIOML-A68	39	division I
GCA_008569465.1	ASM856946v1	BIOML-A94	30	division I
GCA_008569675.1	ASM856967v1	BIOML-A84	42	division I
GCA_008569805.1	ASM856980v1	BIOML-A76	33	division I
GCA_008569605.1	ASM856960v1	BIOML-A86	28	division I
GCA_008569535.1	ASM856953v1	BIOML-A90	30	division I
GCA_008569615.1	ASM856961v1	BIOML-A85	36	division I
GCA_008569925.1	ASM856992v1	BIOML-A72	35	division I
GCA_008569575.1	ASM856957v1	BIOML-A89	52	division I
GCA_008569875.1	ASM856987v1	BIOML-A74	48	division I
GCA_008569695.1	ASM856969v1	BIOML-A83	30	division I
GCA_008570245.1	ASM857024v1	BIOML-A58	39	division I
GCA_008569975.1	ASM856997v1	BIOML-A69	69	division I
GCA_008570225.1	ASM857022v1	BIOML-A57	41	division I
GCA_008569495.1	ASM856949v1	BIOML-A93	43	division I
GCA_008570115.1	ASM857011v1	BIOML-A62	66	division I
GCA_008569515.1	ASM856951v1	BIOML-A91	63	division I
GCA_008569525.1	ASM856952v1	BIOML-A92	53	division I
GCA_008569815.1	ASM856981v1	BIOML-A75	41	division I
GCA_008569595.1	ASM856959v1	BIOML-A88	21	division I
GCA_008569755.1	ASM856975v1	BIOML-A81	31	division I
GCA_008569705.1	ASM856970v1	BIOML-A82	26	division I
GCA_008570495.1	ASM857049v1	BIOML-A42	38	division I
GCA_004167855.1	ASM416785v1	am_0171	36	division I
GCA_008570635.1	ASM857063v1	BIOML-A36	32	division I
GCA_008570315.1	ASM857031v1	BIOML-A51	91	division I
GCA_008569995.1	ASM856999v1	BIOML-A67	57	division I
GCA_008569885.1	ASM856988v1	BIOML-A73	39	division I
GCA_008569795.1	ASM856979v1	BIOML-A77	32	division I
GCA_020297425.1	ASM2029742v1	FDAARGOS_1511	4	division I
GCA_000598985.1	ASM59898v1	A7_(UDC12-2)	87	division I
GCA_001699875.1	ASM169987v1	20656-2-1	68	division I
GCA_022733095.1	ASM2273309v1	Map_82_006	79	division I
GCA_905188165.1	ERR748050-mag-bin.3	ERR748050	41	division I
GCA_021410445.1	ASM2141044v1	BJH_43	42	division I
GCA_000598785.2	ASM59878v2	I1345	76	division I
GCA_021413105.1	ASM2141310v1	BJH_106	71	division I
GCA_021406365.1	ASM2140636v1	BJH_97	68	division I
GCA_021412945.1	ASM2141294v1	BJH_114	98	division I
GCA_021410485.1	ASM2141048v1	BJH_40	59	division I
GCA_014893755.1	ASM1489375v1	GB-124	6	division I
GCA_000598945.1	ASM59894v1	3986_N(B)22	31	division I
GCA_000601115.1	ASM60111v1	3986_N3	36	division I
GCA_000598965.1	ASM59896v1	3986_T(B)13	44	division I
GCA_021411075.1	ASM2141107v1	BJH_204	72	division I
GCA_015551365.1	ASM1555136v1	1001254J_160919	42	division I
GCA_021412805.1	ASM2141280v1	BJH_127	60	division I
GCA_021412975.1	ASM2141297v1	BJH_111	35	division I
GCA_007896745.1	ASM789674v1	HAP130N_2B	33	division I
GCA_009025695.1	ASM902569v1	HAP130N_1B	54	division I
GCA_009025705.1	ASM902570v1	HAP130N_3B	42	division I
GCA_022716295.1	ASM2271629v1	Map_11_002	80	division I
GCA_018369215.1	ASM1836921v1	L3_105_245G1	72	division I
GCA_000210835.1	ASM21083v1	638R	1	division I
GCA_001286525.1	BFBE1.1	BE1	1	division I
GCA_021202455.1	ASM2120245v1	C.B3_1	77	division I
GCA_008569225.1	ASM856922v1	BIOML-A104	41	division I
GCA_008569335.1	ASM856933v1	BIOML-A102	38	division I
GCA_008569365.1	ASM856936v1	BIOML-A100	32	division I
GCA_008569305.1	ASM856930v1	BIOML-A103	49	division I
GCA_003469705.1	ASM346970v1	AM26-13LB	25	division I
GCA_000965785.1	ASM96578v1	BOB25	1	division I
GCA_015831745.1	ASM1583174v1	CMU103	95	division I
GCA_015831765.1	ASM1583176v1	CMU36	72	division I
GCA_021413065.1	ASM2141306v1	BJH_109	43	division I
GCA_000599325.1	ASM59932v1	S24L34	65	division I
GCA_000598745.1	ASM59874v1	S24L26	72	division I
GCA_021410865.1	ASM2141086v1	BJH_215	52	division I
GCA_022725225.1	ASM2272522v1	Map_32_005	83	division I
GCA_021409965.1	ASM2140996v1	BJH_7	92	division I
GCA_022745625.1	ASM2274562v1	Map_165_009	95	division I
GCA_004798515.1	ASM479851v1	BFR_KZ02	89	division I
GCA_022744835.1	ASM2274483v1	Map_22_003	89	division I
GCA_022733395.1	ASM2273339v1	Map_80_005	100	division I
GCA_022747335.1	ASM2274733v1	Map_41_004	99	division I
GCA_022734965.1	ASM2273496v1	Map_73_005	96	division I
GCA_000599365.1	ASM59936v1	S38L5	83	division I
GCA_000598765.2	ASM59876v2	S38L3	40	division I
GCA_021412185.1	ASM2141218v1	BJH_142	27	division I
GCA_021412085.1	ASM2141208v1	BJH_149	90	division I
GCA_015548825.1	ASM1554882v1	BSD2780061687	37	division I
GCA_021411545.1	ASM2141154v1	BJH_178	55	division I
GCA_001682215.1	ASM168221v1	S14	1	division I
GCA_020026255.1	ASM2002625v1	MAG009	90	division I
GCA_023274895.1	ASM2327489v1	P1-A4	34	division I
GCA_023274775.1	ASM2327477v1	P2-E2	27	division I
GCA_023274245.1	ASM2327424v1	P1-G2	38	division I
GCA_023276335.1	ASM2327633v1	P1-D3	27	division I
GCA_023274315.1	ASM2327431v1	P2-H3	24	division I
GCA_023274495.1	ASM2327449v1	P2-H4	24	division I
GCA_023274715.1	ASM2327471v1	P1-A3	26	division I
GCA_023276265.1	ASM2327626v1	P2-E3	24	division I
GCA_023276305.1	ASM2327630v1	P2-E4	25	division I
GCA_023274755.1	ASM2327475v1	P3-A9	26	division I
GCA_023275035.1	ASM2327503v1	P1-D1	34	division I
GCA_022722555.1	ASM2272255v1	Map_60_003	77	division I
GCA_001580095.1	ASM158009v1	KLE1758	52	division I
GCA_001580105.1	ASM158010v1	KLE1257	52	division I
GCA_005706655.1	ASM570665v1	CCUG4856T	2	division I
GCA_000025985.1	ASM2598v1	NCTC_9343	2	division I
GCA_020097275.1	ASM2009727v1	FDAARGOS_1512	2	division I
GCA_016623685.1	ASM1662368v1	FDAARGOS_1025	4	division I
GCA_020297585.1	ASM2029758v1	FDAARGOS_1515	7	division I
GCA_002810995.1	Bfra_CL04T03C20_v1	CL04T03C20	54	division I
GCA_008569345.1	ASM856934v1	BIOML-A101	80	division I
GCA_008569415.1	ASM856941v1	BIOML-A97	48	division I
GCA_008569445.1	ASM856944v1	BIOML-A96	46	division I
GCA_008569395.1	ASM856939v1	BIOML-A98	44	division I
GCA_020297435.1	ASM2029743v1	FDAARGOS_1514	8	division I
GCA_014042465.1	ASM1404246v1	BFR_KZ10	36	division I
GCA_000598585.1	ASM59858v1	3725_D9(v)	75	division I
GCA_021409905.1	ASM2140990v1	BJH_72	70	division I
GCA_021411225.1	ASM2141122v1	BJH_196	79	division I
GCA_000599165.2	ASM59916v2	3397_T14	94	division I
GCA_000598565.1	ASM59856v1	3397_N2	93	division I
GCA_003458215.1	ASM345821v1	AF27-10	89	division I
GCA_008369705.1	ASM836970v1	GUT04	2	division I
GCA_000218345.1	Bacteroides_sp_2_1_56FAA_V1	2_1_56FAA	47	division I
GCA_003439675.1	ASM343967v1	OF05-11AC	30	division I
GCA_003439635.1	ASM343963v1	OF05-13AC	33	division I
GCA_000009925.1	ASM992v1	YCH46	2	division I
GCA_003436285.1	ASM343628v1	TM08-15	33	division I
GCA_015560515.1	ASM1556051v1	J1101004_170508	89	division I
GCA_000613425.1	ASM61342v1	JCM_11017	98	division I
GCA_021410465.1	ASM2141046v1	BJH_41	86	division I
GCA_021410105.1	ASM2141010v1	BJH_59	100	division I
GCA_015548595.1	ASM1554859v1	1001175B_160314	51	division I
GCA_005844845.1	ASM584484v1	1001175st1_C3	51	division I
GCA_021410785.1	ASM2141078v1	BJH_216	73	division I
GCA_021410945.1	ASM2141094v1	BJH_218	99	division I
GCA_021410805.1	ASM2141080v1	BJH_219	80	division I
GCA_014042415.1	ASM1404241v1	BFR_KZ11	32	division I
GCA_007896595.1	ASM789659v1	CFPLTA004_1B	64	division I
GCA_003471925.1	ASM347192v1	AM16-16A	41	division I
GCA_003472025.1	ASM347202v1	AM15-16	40	division I
GCA_003475385.1	ASM347538v1	AF32-10	42	division I
GCA_021412125.1	ASM2141212v1	BJH_147	69	division I
GCA_021412025.1	ASM2141202v1	BJH_151	72	division I
GCA_002811035.1	Bfra_US326_v1	US326	84	division I
GCA_003438895.1	ASM343889v1	OM06-1	21	division I
GCA_003438775.1	ASM343877v1	OM06-30AC	24	division I
GCA_000599245.1	ASM59924v1	S6R6	84	division I
GCA_021413145.1	ASM2141314v1	BJH_103	70	division I
GCA_021410595.1	ASM2141059v1	BJH_33	59	division I
GCA_009025495.1	ASM902549v1	TL139C_2B	53	division I
GCA_007896795.1	ASM789679v1	TL139C_1B	26	division I
GCA_022832315.1	ASM2283231v1	TL139C_3B	32	division I
GCA_000599385.1	ASM59938v1	S6L8	100	division I
GCA_000599045.1	ASM59904v1	S6R5	80	division I
GCA_001816225.1	ASM181622v1	14-106904-1	73	division I
GCA_020257085.1	ASM2025708v1	P15.C8	24	division I
GCA_020256935.1	ASM2025693v1	P15.E8	24	division I
GCA_020257125.1	ASM2025712v1	P15.A8	22	division I
GCA_020257155.1	ASM2025715v1	P15.D8	26	division I
GCA_020256835.1	ASM2025683v1	P16.F3	22	division I
GCA_020256985.1	ASM2025698v1	P16.A1	23	division I
GCA_020256925.1	ASM2025692v1	P16.A4	19	division I
GCA_020256545.1	ASM2025654v1	P16.G1	14	division I
GCA_020256775.1	ASM2025677v1	P16.H3	26	division I
GCA_020256805.1	ASM2025680v1	P16.C3	19	division I
GCA_020256905.1	ASM2025690v1	P16.A3	16	division I
GCA_020256865.1	ASM2025686v1	P16.H2	23	division I
GCA_014042445.1	ASM1404244v1	BFR_KZ08	40	division I
GCA_003437815.1	ASM343781v1	TF05-31	43	division I
GCA_016889925.1	ASM1688992v1	FDAARGOS_1225	2	division I
GCA_000162135.1	ASM16213v1	2_1_16	18	division I
GCA_021411325.1	ASM2141132v1	BJH_192	95	division I
GCA_021410505.1	ASM2141050v1	BJH_4	87	division I
GCA_021411285.1	ASM2141128v1	BJH_193	74	division I
GCA_021410185.1	ASM2141018v1	BJH_55	62	division I
GCA_021410205.1	ASM2141020v1	BJH_53	45	division I
GCA_021411175.1	ASM2141117v1	BJH_198	68	division I
GCA_021411245.1	ASM2141124v1	BJH_197	57	division I
GCA_007896685.1	ASM789668v1	AD126T_1B	49	division I
GCA_007896675.1	ASM789667v1	AD126T_2B	47	division I
GCA_022832355.1	ASM2283235v1	CFPLTA007_1B	42	division I
GCA_020558655.1	ASM2055865v1	DFI.6.19	82	division I
GCA_021412725.1	ASM2141272v1	BJH_132	96	division I
GCA_022714305.1	ASM2271430v1	B633_004	70	division I
GCA_021406015.1	ASM2140601v1	IHMA_8	21	division I
GCA_021411605.1	ASM2141160v1	BJH_176	37	division I
GCA_015553495.1	ASM1555349v1	1001285H_161024	41	division I
GCA_000724795.2	ASM72479v2	DCMOUH0042B	3	division I
GCA_003472195.1	ASM347219v1	AM13-18	46	division I
GCA_021412105.1	ASM2141210v1	BJH_15	70	division I
GCA_021411945.1	ASM2141194v1	BJH_16	81	division I
GCA_021412885.1	ASM2141288v1	BJH_12	50	division I
GCA_002811025.1	Bfra_1284_v1	1284	90	division I
GCA_021411785.1	ASM2141178v1	BJH_168	93	division I
GCA_021411745.1	ASM2141174v1	BJH_169	93	division I
GCA_000601095.1	ASM60109v1	1007-1-F_#6	87	division I
GCA_000598885.1	ASM59888v1	1007-1-F_#9	66	division I
GCA_000598685.2	ASM59868v2	1007-1-F_#10	83	division I
GCA_014042505.1	ASM1404250v1	BFR_KZ06	41	division I
GCA_021412265.1	ASM2141226v1	BJH_138	38	division I
GCA_019915805.1	ASM1991580v1	16751	3	division I
GCA_001692695.1	ASM169269v1	JIM10	81	division I
GCA_020297545.1	ASM2029754v1	FDAARGOS_1513	9	division I
GCA_021413125.1	ASM2141312v1	BJH_105	74	division I
GCA_902374115.1	MGYG-HGUT-01337	MGYG-HGUT-01337	5	division I
GCA_021411365.1	ASM2141136v1	BJH_190	74	division I
GCA_021410035.1	ASM2141003v1	BJH_66	59	division I
GCA_021409985.1	ASM2140998v1	BJH_67	73	division I
GCA_021410965.1	ASM2141096v1	BJH_208	61	division I
GCA_021411985.1	ASM2141198v1	BJH_155	85	division I
GCA_021411965.1	ASM2141196v1	BJH_156	83	division I
GCA_021409855.1	ASM2140985v1	BJH_75	51	division I
GCA_018292185.1	ASM1829218v1	CL03T12C07	2	division I
GCA_000273095.1	Bact_frag_CL03T00C08_V1	CL03T00C08	8	division I
GCA_008571185.1	ASM857118v1	BIOML-A4	38	division I
GCA_008571295.1	ASM857129v1	BIOML-A2	38	division I
GCA_008571215.1	ASM857121v1	BIOML-A5	36	division I
GCA_008571275.1	ASM857127v1	BIOML-A3	44	division I
GCA_012844105.1	ASM1284410v1	COR2-248-WT-1	43	division I
GCA_015553295.1	ASM1555329v1	1001095H_141210	64	division I
GCA_020091565.1	ASM2009156v1	BFG-1	2	division I
GCA_007896605.1	ASM789660v1	AD135F_3B	81	division I
GCA_007896575.1	ASM789657v1	AD135F_1B	83	division I
GCA_000599065.2	ASM59906v2	3783N1-6	57	division I
GCA_015556305.1	ASM1555630v1	J1101437_171009	33	division I
GCA_015558985.1	ASM1555898v1	BSD2780120874b	67	division I
GCA_021410525.1	ASM2141052v1	BJH_37	60	division I
GCA_021412145.1	ASM2141214v1	BJH_148	47	division I
GCA_021412005.1	ASM2141200v1	BJH_152	43	division I
GCA_003466635.1	ASM346663v1	AM47-7	87	division I
GCA_000598705.1	ASM59870v1	1009-4-F_#10	63	division I
GCA_014042405.1	ASM1404240v1	BFR_KZ12	92	division I
GCA_022780605.1	ASM2278060v1	SUG365	41	division I
GCA_000273155.1	Bact_frag_CL07T12C05_V1	CL07T12C05	11	division I
GCA_000263115.1	Bact_frag_CL07T00C01_V1	CL07T00C01	9	division I
GCA_003468145.1	ASM346814v1	AM40-4AC	70	division I
GCA_020859785.1	ASM2085978v1	U_127162	50	division I
GCA_003464385.1	ASM346438v1	AF15-10LB	45	division I
GCA_003458955.1	ASM345895v1	AF26-6	40	division I
GCA_013867505.1	ASM1386750v1	BFR_KZ05	77	division I
GCA_008086695.1	ASM808669v1	143	41	division I
GCA_003436935.1	ASM343693v1	TF09-1	28	division I
GCA_015553755.1	ASM1555375v1	D54t1_190329_B1	49	division I
GCA_021412165.1	ASM2141216v1	BJH_146	95	division I
GCA_021410405.1	ASM2141040v1	BJH_44	60	division I
GCA_000598725.1	ASM59872v1	3719_T6	64	division I
GCA_000297735.1	Bact_frag_HMW_615_V1	HMW_615	14	division I
GCA_015669295.1	ASM1566929v1	D33t1_170424_C9	70	division I
GCA_014042455.1	ASM1404245v1	BFR_KZ09	53	division I
GCA_022735135.1	ASM2273513v1	Map_70_004	79	division I
GCA_022782465.1	ASM2278246v1	SUG827	48	division I
GCA_008569055.1	ASM856905v1	BIOML-A115	54	division I
GCA_003439505.1	ASM343950v1	OM02-11	61	division I
GCA_003439285.1	ASM343928v1	OM02-9	40	division I
GCA_021411505.1	ASM2141150v1	BJH_182	78	division I
GCA_014042525.1	ASM1404252v1	BFR_KZ07	28	division I
GCA_021413085.1	ASM2141308v1	BJH_108	95	division I
GCA_000599185.2	ASM59918v2	3976T8	73	division I
GCA_900624785.1	82A12	82A12	93	division I
GCA_015548495.1	ASM1554849v1	BSD2780061689	59	division I
GCA_000273765.1	Bact_frag_CL05T00C42_V1	CL05T00C42	5	division I
GCA_000273135.1	Bact_frag_CL05T12C13_V1	CL05T12C13	13	division I
GCA_008571075.1	ASM857107v1	BIOML-A14	81	division I
GCA_008570835.1	ASM857083v1	BIOML-A25	100	division I
GCA_008571155.1	ASM857115v1	BIOML-A7	57	division I
GCA_008571195.1	ASM857119v1	BIOML-A6	72	division I
GCA_008570975.1	ASM857097v1	BIOML-A19	87	division I
GCA_008571095.1	ASM857109v1	BIOML-A13	83	division I
GCA_008571105.1	ASM857110v1	BIOML-A10	97	division I
GCA_008570885.1	ASM857088v1	BIOML-A21	96	division I
GCA_008829725.1	ASM882972v1	BIOML-A12	85	division I
GCA_008571085.1	ASM857108v1	BIOML-A11	76	division I
GCA_008571055.1	ASM857105v1	BIOML-A15	81	division I
GCA_008570815.1	ASM857081v1	BIOML-A26	85	division I
GCA_008570905.1	ASM857090v1	BIOML-A22	77	division I
GCA_008570995.1	ASM857099v1	BIOML-A16	92	division I
GCA_008571265.1	ASM857126v1	BIOML-A9	83	division I
GCA_021413225.1	ASM2141322v1	BJH_1	68	division I
GCA_003469305.1	ASM346930v1	AM31-13AC	53	division I
GCA_019733435.1	ASM1973343v1	FSDTA-HCK-B8	34	division I
GCA_003363115.1	ASM336311v1	HCK-B3	75	division I
GCA_008569175.1	ASM856917v1	BIOML-A108	59	division I
GCA_008569155.1	ASM856915v1	BIOML-A111	85	division I
GCA_008569265.1	ASM856926v1	BIOML-A107	54	division I
GCA_008569135.1	ASM856913v1	BIOML-A112	44	division I
GCA_008569065.1	ASM856906v1	BIOML-A114	36	division I
GCA_008569115.1	ASM856911v1	BIOML-A113	37	division I
GCA_002810985.1	Bfra_CM13_v1	CM13	86	division I
GCA_001699855.1	ASM169985v1	20793-3	52	division I
GCA_021410005.1	ASM2141000v1	BJH_64	77	division I
GCA_021410565.1	ASM2141056v1	BJH_38	38	division I
GCA_901485015.1	bfr_m_7021_assembly	bfr_m_7021	82	division II
GCA_021406185.1	ASM2140618v1	IHMA_16	21	division II
GCA_021405995.1	ASM2140599v1	IHMA_9	6	division II
GCA_021406135.1	ASM2140613v1	IHMA_18	31	division II
GCA_000724805.2	ASM72480v2	DCMOUH0067B	2	division II
GCA_021406065.1	ASM2140606v1	IHMA_3	15	division II
GCA_021405685.1	ASM2140568v1	IHMA_5	91	division II
GCA_905207945.1	SRR341607-mag-bin.2	SRR341607	66	division II
GCA_019915815.1	ASM1991581v1	3130	1	division II
GCA_022724385.1	ASM2272438v1	Map_42_008	95	division II
GCA_000724665.3	ASM72466v3	DCMOUH0018B	4	division II
GCA_903181445.1	NZ_Bacteroides_fragilis_8E3_BL_hyb	NZ_8E3_BL_hyb	24	division II
GCA_020809855.1	ASM2080985v1	3765	48	division II
GCA_019131615.1	ASM1913161v1	MSK.13.23	99	division II
GCA_021406085.1	ASM2140608v1	IHMA_20	16	division II
GCA_021406115.1	ASM2140611v1	IHMA_19	27	division II
GCA_019915865.1	ASM1991586v1	16997	3	division II
GCA_021406045.1	ASM2140604v1	IHMA_6	21	division II
GCA_021406245.1	ASM2140624v1	IHMA_10	10	division II
GCA_021406105.1	ASM2140610v1	IHMA_2	25	division II
GCA_000724815.2	ASM72481v2	DCMOUH0085B	1	division II
GCA_021359565.1	ASM2135956v1	IHMA_4	1	division II
GCA_019633925.1	ASM1963392v1	FBJ31K10	71	division II
GCA_019633945.1	ASM1963394v1	FJNDD6M5	31	division II
GCA_019633885.1	ASM1963388v1	FSDLZ51B2	77	division II
GCA_015550765.1	ASM1555076v1	1001099B_141217	61	division II
GCA_019633805.1	ASM1963380v1	FSDTAELJB1	71	division II
GCA_019633905.1	ASM1963390v1	FGXGL56E2	11	division II
GCA_019633825.1	ASM1963382v1	FSHXHZ1E1	16	division II
GCA_001693695.1	ASM169369v1	O:21	14	division II
GCA_021405615.1	ASM2140561v1	IHMA_7	78	division II
GCA_000297695.1	Bact_frag_HMW_610_V1	HMW_610	9	division II
GCA_000710365.3	ASM71036v3	DCMSKEJBY0001B	4	division II
GCA_003439065.1	ASM343906v1	OM04-9BH	43	division II
GCA_019915825.1	ASM1991582v1	CZE60	3	division II
GCA_003463545.1	ASM346354v1	OF01-1	60	division II
GCA_021406165.1	ASM2140616v1	IHMA_17	14	division II
GCA_000297755.1	Bact_frag_HMW_616_V1	HMW_616	9	division II
GCA_021406205.1	ASM2140620v1	IHMA_1	12	division II
GCA_021406225.1	ASM2140622v1	BJH_141	24	division II
GCA_021406265.1	ASM2140626v1	BJH_140	3	division II
GCA_016864615.1	ASM1686461v1	DK1985	1	division II
GCA_902364655.1	MGYG-HGUT-00236	MGYG-HGUT-00236	59	division II
GCA_003471745.1	ASM347174v1	AM17-19	59	division II
GCA_019633845.1	ASM1963384v1	FSXLVWS5E1	98	division II
GCA_003464635.1	ASM346463v1	AF14-26	56	division II
GCA_003465265.1	ASM346526v1	AF14-14AC	94	division II
GCA_021405925.1	ASM2140592v1	IHMA_11	91	division II
GCA_002849695.1	ASM284969v1	Q1F2	3	division II
GCA_001695355.1	ASM169535v1	BF8	5	division II
GCA_016888645.1	ASM1688864v1	FDAARGOS_1222	10	division II
GCA_013267555.1	ASM1326755v1	FDAARGOS_763	4	division II
GCA_000157015.1	ASM15701v1	3_1_12	33	division II
GCA_021406285.1	ASM2140628v1	BJH_13	27	division II
GCA_021406305.1	ASM2140630v1	BJH_14	21	division II
GCA_000710375.3	ASM71037v3	DCMOUH0017B	3	division II
GCA_021359585.1	ASM2135958v1	IHMA_13	1	division II
