# Supplementary material for: Comparative Evolutionary Genomics Reveals Genetic Diversity and Differentiation in Bacteroides fragilis
Source: Genes (Basel). 2024 Nov 27;15(12):1519. doi: 10.3390/genes15121519 (PMC11675351; doi:10.3390/genes15121519)
Supplement: Supplementary file 1 [file genes-15-01519-s001.zip › Table S2.xlsx]

## Sheet: ALL (division I + division II)
Gene	Annotation	Gene category	No. isolates	Min group size nuc	Max group size nuc	Avg group size nuc
mdtA_6	Multidrug resistance protein MdtA	Core	374	1196	1280	1236
rbbA_2	Ribosome-associated ATPase	Core	374	485	890	885
uvrC	UvrABC system protein C	Core	374	1523	1871	1830
cheB	Protein-glutamate methylesterase/protein-glutamine glutaminase	Core	374	626	758	754
group_10218	hypothetical protein	Core	374	386	500	496
group_10237	hypothetical protein	Core	374	821	1034	1006
hcp	Hydroxylamine reductase	Core	374	1565	1631	1626
abgT	p-aminobenzoyl-glutamate transport protein	Core	374	596	1454	1436
ycf3_2	Photosystem I assembly protein Ycf3	Core	374	665	722	709
rnfD	Na(+)-translocating ferredoxin:NAD(+) oxidoreductase complex subunit D	Core	374	608	998	991
miaA_2	tRNA dimethylallyltransferase	Core	374	857	935	920
sucC	Succinate--CoA ligase [ADP-forming] subunit beta	Core	374	1139	1166	1147
group_10773	hypothetical protein	Core	374	1298	1319	1298
group_11224	hypothetical protein	Core	374	593	599	598
group_11225	hypothetical protein	Core	374	626	626	626
dauA	C4-dicarboxylic acid transporter DauA	Core	374	728	1682	1676
rbr	Rubrerythrin	Core	374	398	578	577
cmoM	tRNA 5-carboxymethoxyuridine methyltransferase	Core	374	899	899	899
ftsX	Cell division protein FtsX	Core	374	854	914	879
queA_1	S-adenosylmethionine:tRNA ribosyltransferase-isomerase	Core	374	941	1058	1057
group_11234	Putative cytokinin riboside 5'-monophosphate phosphoribohydrolase	Core	374	587	737	587
pgdA	Peptidoglycan-N-acetylglucosamine deacetylase	Core	374	389	614	613
yqaA	Inner membrane protein YqaA	Core	374	419	476	475
deaD	ATP-dependent RNA helicase DeaD	Core	374	1910	1994	1937
group_11243	Putative cytokinin riboside 5'-monophosphate phosphoribohydrolase	Core	374	530	530	530
uxuB	putative oxidoreductase UxuB	Core	374	812	848	812
group_11246	hypothetical protein	Core	374	560	635	560
group_11254	hypothetical protein	Core	374	566	770	769
group_11257	hypothetical protein	Core	374	515	515	515
group_11261	hypothetical protein	Core	374	398	398	398
fucO	Lactaldehyde reductase	Core	374	1154	1154	1154
sufD	FeS cluster assembly protein SufD	Core	374	938	1355	1353
sufS	Cysteine desulfurase	Core	374	1148	1211	1210
rnhB	Ribonuclease HII	Core	374	584	605	604
corA_1	Cobalt/magnesium transport protein CorA	Core	374	926	968	932
rpsT	30S ribosomal protein S20	Core	374	116	254	253
recO	DNA repair protein RecO	Core	374	659	728	727
group_11276	hypothetical protein	Core	374	578	740	739
mraZ	Transcriptional regulator MraZ	Core	374	437	476	472
group_11280	hypothetical protein	Core	374	383	587	586
group_11281	Extracellular exo-alpha-(1->5)-L-arabinofuranosidase	Core	374	935	1106	1105
group_11288	hypothetical protein	Core	374	977	1076	982
dapE_1	Putative succinyl-diaminopimelate desuccinylase DapE	Core	374	545	1076	1059
exoI_3	hypothetical protein	Core	374	1487	1535	1531
tcdA	tRNA threonylcarbamoyladenosine dehydratase	Core	374	728	728	728
group_11308	hypothetical protein	Core	374	392	392	392
pta_1	Phosphate acetyltransferase	Core	374	890	1019	1017
group_11316	hypothetical protein	Core	374	524	695	691
group_11317	hypothetical protein	Core	374	989	1013	989
group_11318	hypothetical protein	Core	374	1016	1148	1147
glpE	Thiosulfate sulfurtransferase GlpE	Core	374	386	395	394
proA	Gamma-glutamyl phosphate reductase	Core	374	1154	1247	1246
proB	Glutamate 5-kinase	Core	374	1064	1082	1081
lysJ	[LysW]-aminoadipate semialdehyde transaminase	Core	374	1067	1124	1123
argG	Argininosuccinate synthase	Core	374	1151	1205	1204
cvfB	Conserved virulence factor B	Core	374	698	848	839
group_11331	hypothetical protein	Core	374	863	896	867
bepC	Outer membrane efflux protein BepC	Core	374	1289	1322	1321
group_11335	hypothetical protein	Core	374	350	350	350
group_11340	hypothetical protein	Core	374	1589	1673	1595
thrC	Threonine synthase	Core	374	1301	1358	1301
mdtA_1	Multidrug resistance protein MdtA	Core	374	680	1082	1078
rsgA	Small ribosomal subunit biogenesis GTPase RsgA	Core	374	842	932	931
group_11356	hypothetical protein	Core	374	365	365	365
group_11357	hypothetical protein	Core	374	971	1001	1000
group_11359	hypothetical protein	Core	374	323	875	873
group_11360	hypothetical protein	Core	374	1088	1088	1088
group_11361	hypothetical protein	Core	374	776	869	865
surE	5'-nucleotidase SurE	Core	374	767	878	769
group_11363	hypothetical protein	Core	374	662	839	838
group_11366	hypothetical protein	Core	374	818	1001	1000
pepD_1	Cytosol non-specific dipeptidase	Core	374	1421	1457	1456
group_11370	hypothetical protein	Core	374	836	1088	1086
metH_1	Methionine synthase	Core	374	632	638	637
group_11375	hypothetical protein	Core	374	1118	1148	1123
nuoI	NADH-quinone oxidoreductase subunit I	Core	374	443	479	478
dxs_1	1-deoxy-D-xylulose-5-phosphate synthase	Core	374	1883	1946	1945
tatC2	Sec-independent protein translocase protein TatCy	Core	374	794	800	794
group_11382	hypothetical protein	Core	374	1100	1229	1228
group_11383	hypothetical protein	Core	374	782	950	949
group_11384	hypothetical protein	Core	374	680	680	680
group_11385	hypothetical protein	Core	374	830	899	898
group_11386	hypothetical protein	Core	374	1691	1727	1726
group_11388	hypothetical protein	Core	374	803	842	841
group_11389	hypothetical protein	Core	374	935	935	935
patB_2	Cystathionine beta-lyase PatB	Core	374	242	1184	1181
panC	Pantothenate synthetase	Core	374	848	911	848
ytrE_2	ABC transporter ATP-binding protein YtrE	Core	374	644	680	649
rlmI	Ribosomal RNA large subunit methyltransferase I	Core	374	743	1178	1176
group_11397	hypothetical protein	Core	374	641	641	641
group_11398	hypothetical protein	Core	374	2270	2444	2443
glnA_2	Glutamine synthetase	Core	374	1394	2189	2186
sigW_3	ECF RNA polymerase sigma factor SigW	Core	374	551	587	551
group_11402	hypothetical protein	Core	374	413	413	413
group_11403	hypothetical protein	Core	374	416	473	469
sigW_7	ECF RNA polymerase sigma factor SigW	Core	374	575	602	575
group_11408	TonB-dependent receptor P3	Core	374	3272	3380	3379
group_11409	SusD-like protein P2	Core	374	1526	1640	1639
pafA	Alkaline phosphatase PafA	Core	374	1490	1574	1573
coaX	Type III pantothenate kinase	Core	374	668	731	724
group_11439	hypothetical protein	Core	374	935	965	964
cpdA_6	3',5'-cyclic adenosine monophosphate phosphodiesterase CpdA	Core	374	800	986	985
group_11441	hypothetical protein	Core	374	500	500	500
group_11450	hypothetical protein	Core	374	545	545	545
rmlD_2	dTDP-4-dehydrorhamnose reductase	Core	374	863	863	863
group_11457	hypothetical protein	Core	374	1109	1136	1135
group_11468	hypothetical protein	Core	374	458	473	472
group_11469	hypothetical protein	Core	374	818	818	818
mnmA_2	tRNA-specific 2-thiouridylase MnmA	Core	374	956	1061	1057
narL	putative transcriptional regulatory protein NarL	Core	374	677	809	680
group_11473	hypothetical protein	Core	374	494	590	589
group_11479	hypothetical protein	Core	374	1055	1079	1076
ecfG_2	ECF RNA polymerase sigma factor EcfG	Core	374	248	503	500
group_11481	queuosine precursor transporter	Core	374	377	680	679
group_11483	hypothetical protein	Core	374	392	392	392
ald	Alanine dehydrogenase	Core	374	1031	1109	1108
rclC	Inner membrane protein RclC	Core	374	302	602	601
group_11490	hypothetical protein	Core	374	791	839	806
rhaS_6	HTH-type transcriptional activator RhaS	Core	374	620	899	898
group_11500	hypothetical protein	Core	374	1283	1475	1474
aspC	Aspartate aminotransferase	Core	374	743	1199	1197
group_11503	hypothetical protein	Core	374	695	1172	1166
group_11506	hypothetical protein	Core	374	1592	1592	1592
cpoB_1	Cell division coordinator CpoB	Core	374	275	275	275
ydfG	NADP-dependent 3-hydroxy acid dehydrogenase YdfG	Core	374	521	770	769
infC	Translation initiation factor IF-3	Core	374	611	653	652
paaK	Phenylacetate-coenzyme A ligase	Core	374	890	1307	1305
oprM_1	hypothetical protein	Core	374	1340	1427	1406
cydA	Cytochrome bd ubiquinol oxidase subunit 1	Core	374	1490	1553	1552
group_11553	hypothetical protein	Core	374	656	851	850
lemA_1	Protein LemA	Core	374	536	560	559
pal_2	Peptidoglycan-associated lipoprotein	Core	374	617	674	673
eamA	putative amino-acid metabolite efflux pump	Core	374	899	974	900
hemN	Oxygen-independent coproporphyrinogen III oxidase	Core	374	725	1364	1362
sglT	Sodium/glucose cotransporter	Core	374	1370	1457	1450
group_11593	hypothetical protein	Core	374	347	395	394
group_11594	hypothetical protein	Core	374	845	980	979
galE1	UDP-glucose 4-epimerase	Core	374	803	938	937
anr	Transcriptional activator protein Anr	Core	374	458	665	664
mepA_2	Multidrug export protein MepA	Core	374	1250	1364	1361
ppaX_1	Pyrophosphatase PpaX	Core	374	656	662	660
atpC	ATP synthase epsilon chain	Core	374	245	245	245
group_11606	hypothetical protein	Core	374	635	674	673
glyA	Serine hydroxymethyltransferase	Core	374	746	1280	1278
group_11612	hypothetical protein	Core	374	278	278	278
group_11613	hypothetical protein	Core	374	368	368	368
group_11614	hypothetical protein	Core	374	1160	1211	1161
amy	Alpha-amylase	Core	374	1526	1697	1696
iolW	scyllo-inositol 2-dehydrogenase (NADP(+)) IolW	Core	374	902	1058	1057
group_11619	hypothetical protein	Core	374	182	245	244
group_11620	hypothetical protein	Core	374	1355	1391	1390
yhiM	Inner membrane protein YhiM	Core	374	1049	1049	1049
cshA	ATP-dependent RNA helicase CshA	Core	374	1091	1256	1255
group_11627	Thiol-disulfide oxidoreductase ResA	Core	374	509	509	509
group_11628	hypothetical protein	Core	374	629	1097	1095
ytrE_1	ABC transporter ATP-binding protein YtrE	Core	374	332	620	619
group_11647	hypothetical protein	Core	374	383	383	383
group_11649	hypothetical protein	Core	374	449	527	449
group_11652	DNA-binding protein HU	Core	374	290	290	290
yccF	Inner membrane protein YccF	Core	374	326	380	379
proS	Proline--tRNA ligase	Core	374	1169	1493	1492
cobT	Nicotinate-nucleotide--dimethylbenzimidazole phosphoribosyltransferase	Core	374	497	1037	1035
group_11673	hypothetical protein	Core	374	932	1190	1189
thiG	Thiazole synthase	Core	374	776	821	780
group_11681	hypothetical protein	Core	374	242	443	442
map_2	Methionine aminopeptidase	Core	374	812	854	853
nhaA	Na(+)/H(+) antiporter NhaA	Core	374	977	1313	1312
group_11685	hypothetical protein	Core	374	254	392	391
rnfC	Proton-translocating ferredoxin:NAD(+) oxidoreductase complex subunit C	Core	374	1301	1337	1336
paiA	Spermidine/spermine N(1)-acetyltransferase	Core	374	494	527	498
ybaK	Cys-tRNA(Pro)/Cys-tRNA(Cys) deacylase YbaK	Core	374	479	506	479
group_11698	hypothetical protein	Core	374	293	449	448
ybhS	putative multidrug ABC transporter permease YbhS	Core	374	254	1100	1097
group_11700	hypothetical protein	Core	374	296	305	296
group_11702	hypothetical protein	Core	374	410	566	565
yqhD	Alcohol dehydrogenase YqhD	Core	374	1094	1145	1144
group_11709	Flavodoxin 1	Core	374	509	515	509
czcD	Cadmium, cobalt and zinc/H(+)-K(+) antiporter	Core	374	908	908	908
group_11715	hypothetical protein	Core	374	623	689	683
yjjP_2	Inner membrane protein YjjP	Core	374	737	773	772
mleN	Malate-2H(+)/Na(+)-lactate antiporter	Core	374	824	1301	1299
group_11722	hypothetical protein	Core	374	449	839	837
group_11723	hypothetical protein	Core	374	437	437	437
phoU	Phosphate-specific transport system accessory protein PhoU	Core	374	599	689	688
dnaN	Beta sliding clamp	Core	374	953	1124	1123
group_11791	hypothetical protein	Core	374	362	497	374
group_11792	putative epimerase/dehydratase	Core	374	530	953	951
kbl	2-amino-3-ketobutyrate coenzyme A ligase	Core	374	206	1187	1178
group_11807	hypothetical protein	Core	374	560	605	562
group_11808	hypothetical protein	Core	374	149	269	268
group_11810	hypothetical protein	Core	374	320	320	320
group_11811	hypothetical protein	Core	374	215	263	215
group_11812	hypothetical protein	Core	374	290	920	916
group_11816	hypothetical protein	Core	374	707	728	727
group_11818	hypothetical protein	Core	374	1103	1124	1123
group_11819	Thioredoxin C-2	Core	374	296	311	298
nadE	Glutamine-dependent NAD(+) synthetase	Core	374	1904	1925	1924
hisB	Histidine biosynthesis bifunctional protein HisB	Core	374	896	1124	1123
group_11823	hypothetical protein	Core	374	356	404	403
fabH_2	3-oxoacyl-[acyl-carrier-protein] synthase 3	Core	374	1001	1025	1013
group_11825	Alpha-amylase	Core	374	1376	1445	1444
group_11828	hypothetical protein	Core	374	2687	2831	2740
group_11829	hypothetical protein	Core	374	344	344	344
group_11830	hypothetical protein	Core	374	197	233	232
group_11834	hypothetical protein	Core	374	302	338	332
group_11837	hypothetical protein	Core	374	1190	1190	1190
group_11838	Keratan-sulfate endo-1,4-beta-galactosidase	Core	374	659	839	838
group_11839	hypothetical protein	Core	374	590	983	981
epi	Ethylmalonyl-CoA/methylmalonyl-CoA epimerase	Core	374	377	404	403
ttgD	Toluene efflux pump periplasmic linker protein TtgD	Core	374	1034	1052	1051
srpC	putative chromate transport protein	Core	374	542	569	542
group_11854	hypothetical protein	Core	374	839	872	839
pepE_1	Aminopeptidase E	Core	374	1133	1184	1183
carE	Caffeyl-CoA reductase-Etf complex subunit CarE	Core	374	998	1019	1018
ltaE	Low specificity L-threonine aldolase	Core	374	1013	1013	1013
group_11861	hypothetical protein	Core	374	161	161	161
group_11862	hypothetical protein	Core	374	1274	1304	1303
purA	Adenylosuccinate synthetase	Core	374	809	1271	1269
leuC	3-isopropylmalate dehydratase large subunit	Core	374	1394	1451	1394
leuA_2	2-isopropylmalate synthase	Core	374	1298	1496	1495
thiL	Thiamine-monophosphate kinase	Core	374	1022	1070	1034
pncB2	Nicotinate phosphoribosyltransferase 2	Core	374	1166	1280	1166
cusC_2	Cation efflux system protein CusC	Core	374	710	1427	1416
group_11882	hypothetical protein	Core	374	641	641	641
group_11885	hypothetical protein	Core	374	590	590	590
pdxK	Pyridoxine/pyridoxal/pyridoxamine kinase	Core	374	872	923	878
lutA	Lactate utilization protein A	Core	374	257	740	738
group_11890	hypothetical protein	Core	374	482	482	482
gdhA	NAD(P)-specific glutamate dehydrogenase	Core	374	983	1334	1333
rpoE_5	hypothetical protein	Core	374	536	542	538
cca	CCA-adding enzyme	Core	374	1445	1445	1445
tagO_1	putative undecaprenyl-phosphate N-acetylglucosaminyl 1-phosphate transferase	Core	374	1091	1100	1096
ruvA	Holliday junction ATP-dependent DNA helicase RuvA	Core	374	602	650	604
group_11912	hypothetical protein	Core	374	650	740	651
nadD	Nicotinate-nucleotide adenylyltransferase	Core	374	590	605	602
ypbG	hypothetical protein	Core	374	704	1106	1059
thyA2	Thymidylate synthase 2	Core	374	794	815	794
group_11919	hypothetical protein	Core	374	1112	1280	1279
group_11923	hypothetical protein	Core	374	512	584	583
group_11924	hypothetical protein	Core	374	1283	1286	1285
group_11925	hypothetical protein	Core	374	1121	1127	1126
dapE_2	Succinyl-diaminopimelate desuccinylase	Core	374	287	1364	1361
group_11936	hypothetical protein	Core	374	2543	2621	2618
group_11937	hypothetical protein	Core	374	1031	1205	1031
folB	Dihydroneopterin aldolase	Core	374	368	368	368
group_11944	hypothetical protein	Core	374	170	218	217
idi	Isopentenyl-diphosphate Delta-isomerase	Core	374	521	530	529
mnmE_2	tRNA modification GTPase MnmE	Core	374	1079	1184	1176
nrnA	Bifunctional oligoribonuclease and PAP phosphatase NrnA	Core	374	1031	1211	1031
tpiA	Triosephosphate isomerase	Core	374	695	755	754
group_11960	hypothetical protein	Core	374	542	563	542
ispD	2-C-methyl-D-erythritol 4-phosphate cytidylyltransferase	Core	374	659	662	659
group_11962	hypothetical protein	Core	374	374	374	374
group_11963	hypothetical protein	Core	374	350	365	364
ilvE	Branched-chain-amino-acid aminotransferase	Core	374	845	1019	1018
group_11969	hypothetical protein	Core	374	212	221	212
group_11970	hypothetical protein	Core	374	1355	1385	1355
mnmA_1	tRNA-specific 2-thiouridylase MnmA	Core	374	536	1088	1086
surA_1	Chaperone SurA	Core	374	1229	1370	1369
metF	5,10-methylenetetrahydrofolate reductase	Core	374	953	1055	953
group_11990	putative zinc protease	Core	374	1250	1262	1260
mdtB_1	Multidrug resistance protein MdtB	Core	374	785	3158	3151
hutI	Imidazolonepropionase	Core	374	1202	1253	1252
group_11996	hypothetical protein	Core	374	545	632	629
yvqK_2	Corrinoid adenosyltransferase	Core	374	512	563	562
rpoN	RNA polymerase sigma-54 factor	Core	374	560	1478	1473
ispG	4-hydroxy-3-methylbut-2-en-1-yl diphosphate synthase (ferredoxin)	Core	374	1844	1973	1887
ycnE	Putative monooxygenase YcnE	Core	374	263	281	280
suhB	Inositol-1-monophosphatase	Core	374	806	806	806
group_12033	hypothetical protein	Core	374	365	626	619
group_12035	hypothetical protein	Core	374	899	905	899
group_12038	hypothetical protein	Core	374	1121	1127	1126
mshA_4	D-inositol-3-phosphate glycosyltransferase	Core	374	1139	1265	1264
SIRT5	NAD-dependent protein deacylase sirtuin-5, mitochondrial	Core	374	710	905	739
ypdB_4	Transcriptional regulatory protein YpdB	Core	374	674	773	772
group_12052	hypothetical protein	Core	374	407	407	407
group_12053	hypothetical protein	Core	374	1148	1652	1650
sigV_1	hypothetical protein	Core	374	485	485	485
cysK1_2	O-acetylserine sulfhydrylase	Core	374	848	947	946
group_12059	hypothetical protein	Core	374	569	812	811
group_12060	hypothetical protein	Core	374	1082	1385	1383
apt	Adenine phosphoribosyltransferase	Core	374	530	536	531
group_12187	hypothetical protein	Core	374	842	848	845
group_12277	hypothetical protein	Core	374	1025	1067	1031
group_12301	hypothetical protein	Core	374	989	1007	999
cbh	Choloylglycine hydrolase	Core	374	1037	1274	1039
group_12342	hypothetical protein	Core	374	434	584	580
group_1236	hypothetical protein	Core	374	698	722	717
group_12398	hypothetical protein	Core	374	1163	1172	1163
group_12405	hypothetical protein	Core	374	830	983	979
group_12446	hypothetical protein	Core	374	1487	1499	1489
group_12509	Keratan-sulfate endo-1,4-beta-galactosidase	Core	374	824	830	824
group_12517	hypothetical protein	Core	374	1472	1598	1591
yusV	putative siderophore transport system ATP-binding protein YusV	Core	374	914	1034	1024
clpC	ATP-dependent Clp protease ATP-binding subunit ClpC	Core	374	1334	2537	2530
queC	7-cyano-7-deazaguanine synthase	Core	374	416	662	657
group_13561	Glutathione-regulated potassium-efflux system protein KefB	Core	374	1889	2222	2188
cntO_1	Metal-pseudopaline receptor CntO	Core	374	2405	2414	2412
uppP	Undecaprenyl-diphosphatase	Core	374	800	800	800
metK	S-adenosylmethionine synthase	Core	374	1292	1292	1292
group_14098	hypothetical protein	Core	374	590	752	751
tyrS	Tyrosine--tRNA ligase	Core	374	1292	1292	1292
kduI	4-deoxy-L-threo-5-hexosulose-uronate ketol-isomerase	Core	374	842	842	842
ypjD	putative protein YpjD	Core	374	338	338	338
dtd	D-aminoacyl-tRNA deacylase	Core	374	452	452	452
group_14121	hypothetical protein	Core	374	1496	1496	1496
group_14122	hypothetical protein	Core	374	1367	1367	1367
scrK	Fructokinase	Core	374	920	920	920
group_14125	hypothetical protein	Core	374	527	530	528
uxuA	Mannonate dehydratase	Core	374	1205	1208	1207
lepB	hypothetical protein	Core	374	935	935	935
group_14128	hypothetical protein	Core	374	641	641	641
lpxA_1	Acyl-[acyl-carrier-protein]--UDP-N-acetylglucosamine O-acyltransferase	Core	374	770	770	770
group_14130	hypothetical protein	Core	374	1919	1922	1919
group_14131	hypothetical protein	Core	374	845	878	872
paaI	Acyl-coenzyme A thioesterase PaaI	Core	374	317	404	403
cysS	Cysteine--tRNA ligase	Core	374	1397	1475	1474
group_14138	hypothetical protein	Core	374	1511	1511	1511
rnc	Ribonuclease 3	Core	374	872	872	872
speA	Biosynthetic arginine decarboxylase	Core	374	1793	1892	1891
group_14143	hypothetical protein	Core	374	698	698	698
rimP	Ribosome maturation factor RimP	Core	374	368	467	466
nusA	Transcription termination/antitermination protein NusA	Core	374	611	1262	1260
group_14148	hypothetical protein	Core	374	503	503	503
gpmI_1	2,3-bisphosphoglycerate-independent phosphoglycerate mutase	Core	374	1514	1514	1514
yqeY	putative protein YqeY	Core	374	449	449	449
murC	UDP-N-acetylmuramate--L-alanine ligase	Core	374	1394	1394	1394
murG	UDP-N-acetylglucosamine--N-acetylmuramyl-(pentapeptide) pyrophosphoryl-undecaprenol N-acetylglucosamine transferase	Core	374	1142	1163	1142
group_14157	hypothetical protein	Core	374	341	341	341
rsmH	Ribosomal RNA small subunit methyltransferase H	Core	374	911	914	913
dut	Deoxyuridine 5'-triphosphate nucleotidohydrolase	Core	374	434	434	434
bepA_1	Beta-barrel assembly-enhancing protease	Core	374	1730	1757	1734
envC	hypothetical protein	Core	374	1313	1313	1313
group_14163	hypothetical protein	Core	374	2063	2063	2063
group_14165	hypothetical protein	Core	374	1466	1466	1466
group_14166	hypothetical protein	Core	374	1292	1295	1294
group_14168	Beta-xylosidase	Core	374	2300	2300	2300
group_14170	hypothetical protein	Core	374	836	836	836
folP	Dihydropteroate synthase	Core	374	860	860	860
group_14174	hypothetical protein	Core	374	917	917	917
sufT	Fe-S protein maturation auxiliary factor SufT	Core	374	311	311	311
lpxH_1	UDP-2,3-diacylglucosamine hydrolase	Core	374	764	764	764
efp	Elongation factor P	Core	374	566	566	566
rpmH	50S ribosomal protein L34	Core	374	161	236	168
group_14179	hypothetical protein	Core	374	641	641	641
group_14180	hypothetical protein	Core	374	236	236	236
group_14181	hypothetical protein	Core	374	509	509	509
bamA_3	Outer membrane protein assembly factor BamA	Core	374	2528	2636	2635
uppS	Isoprenyl transferase	Core	374	734	734	734
argC	N-acetyl-gamma-glutamyl-phosphate reductase	Core	374	968	968	968
group_14188	hypothetical protein	Core	374	578	578	578
macB_2	Macrolide export ATP-binding/permease protein MacB	Core	374	1232	1244	1243
yknY_1	putative ABC transporter ATP-binding protein YknY	Core	374	542	716	715
group_14192	hypothetical protein	Core	374	788	788	788
group_14193	hypothetical protein	Core	374	1964	1970	1969
group_14194	hypothetical protein	Core	374	455	626	625
group_14195	hypothetical protein	Core	374	632	632	632
atoC_1	Regulatory protein AtoC	Core	374	1343	1349	1343
kdpC	Potassium-transporting ATPase KdpC subunit	Core	374	575	581	575
kdpD	Sensor protein KdpD	Core	374	1127	1127	1127
group_14201	hypothetical protein	Core	374	386	386	386
group_14202	hypothetical protein	Core	374	599	602	599
thrA	Bifunctional aspartokinase/homoserine dehydrogenase 1	Core	374	542	2435	2424
group_14205	hypothetical protein	Core	374	950	950	950
bepE_2	Efflux pump membrane transporter BepE	Core	374	2933	3035	3034
frr	Ribosome-recycling factor	Core	374	422	560	559
pyrH	Uridylate kinase	Core	374	245	710	708
group_14222	hypothetical protein	Core	374	710	710	710
psd	Phosphatidylserine decarboxylase proenzyme	Core	374	686	686	686
trxA	Thioredoxin 1	Core	374	314	314	314
group_14225	hypothetical protein	Core	374	335	335	335
group_14226	hypothetical protein	Core	374	731	731	731
group_14227	hypothetical protein	Core	374	932	932	932
group_14229	hypothetical protein	Core	374	1310	1310	1310
group_14264	hypothetical protein	Core	374	1961	1961	1961
group_14265	hypothetical protein	Core	374	2891	2912	2908
group_14266	hypothetical protein	Core	374	794	794	794
group_14267	hypothetical protein	Core	374	683	683	683
group_14268	hypothetical protein	Core	374	998	998	998
lpxB	Lipid-A-disaccharide synthase	Core	374	1133	1133	1133
group_14272	putative GTPase	Core	374	980	1091	1090
group_14273	hypothetical protein	Core	374	827	827	827
rhaS_1	HTH-type transcriptional activator RhaS	Core	374	893	917	913
group_14290	hypothetical protein	Core	374	2699	2699	2699
nuoL	NADH-quinone oxidoreductase subunit L	Core	374	1910	1910	1910
nuoK	NADH-quinone oxidoreductase subunit K	Core	374	248	311	310
nuoJ	NADH-quinone oxidoreductase subunit J	Core	374	512	512	512
nuoC	NADH-quinone oxidoreductase subunit C/D	Core	374	1541	1592	1591
ndhC	NAD(P)H-quinone oxidoreductase subunit 3	Core	374	197	350	349
gph_1	Phosphoglycolate phosphatase	Core	374	647	647	647
lpxA_2	Acyl-[acyl-carrier-protein]--UDP-N-acetylglucosamine O-acyltransferase	Core	374	767	767	767
lpxC	UDP-3-O-acyl-N-acetylglucosamine deacetylase	Core	374	1010	1385	1383
pyrF	Orotidine 5'-phosphate decarboxylase	Core	374	824	824	824
prfA	Peptide chain release factor RF1	Core	374	854	1112	1111
ubiE	Ubiquinone/menaquinone biosynthesis C-methyltransferase UbiE	Core	374	737	737	737
truA	tRNA pseudouridine synthase A	Core	374	758	758	758
tadA_2	tRNA-specific adenosine deaminase	Core	374	437	437	437
rsmI_2	Ribosomal RNA small subunit methyltransferase I	Core	374	704	704	704
group_14317	hypothetical protein	Core	374	1118	1118	1118
lipA	Lipoyl synthase	Core	374	866	866	866
dap4	Dipeptidyl aminopeptidase 4	Core	374	2210	2210	2210
group_14320	hypothetical protein	Core	374	728	728	728
yciO	putative protein YciO	Core	374	614	614	614
group_14322	hypothetical protein	Core	374	1388	1388	1388
panD	Aspartate 1-decarboxylase	Core	374	353	353	353
lnrL	Linearmycin resistance ATP-binding protein LnrL	Core	374	704	707	706
kdsA_2	2-dehydro-3-deoxyphosphooctonate aldolase	Core	374	803	803	803
group_14327	hypothetical protein	Core	374	1553	1553	1553
rsmE	Ribosomal RNA small subunit methyltransferase E	Core	374	689	689	689
rnd	Ribonuclease D	Core	374	647	650	649
crp	CRP-like cAMP-activated global transcriptional regulator	Core	374	701	701	701
rnz	Ribonuclease Z	Core	374	914	914	914
valS	Valine--tRNA ligase	Core	374	2630	2630	2630
group_14333	hypothetical protein	Core	374	1520	1520	1520
group_14334	hypothetical protein	Core	374	446	446	446
group_14335	hypothetical protein	Core	374	1274	1274	1274
group_14336	hypothetical protein	Core	374	1325	1325	1325
group_14337	hypothetical protein	Core	374	2138	2138	2138
group_14338	hypothetical protein	Core	374	1046	1046	1046
group_14339	hypothetical protein	Core	374	500	521	501
group_14340	hypothetical protein	Core	374	1388	1388	1388
group_14341	hypothetical protein	Core	374	1055	1055	1055
group_14363	hypothetical protein	Core	374	992	992	992
group_14364	Carboxynorspermidine synthase	Core	374	1193	1217	1193
group_14371	hypothetical protein	Core	374	554	554	554
tdcG	L-serine dehydratase TdcG	Core	374	1208	1208	1208
corA_2	Cobalt/magnesium transport protein CorA	Core	374	1061	1061	1061
mutS2	Endonuclease MutS2	Core	374	2498	2498	2498
group_14382	hypothetical protein	Core	374	1034	1034	1034
group_14383	Outer membrane protein 41	Core	374	1136	1136	1136
purF_1	Amidophosphoribosyltransferase	Core	374	1406	1406	1406
gcvT	Aminomethyltransferase	Core	374	1085	1085	1085
group_14386	hypothetical protein	Core	374	515	653	652
dps	DNA protection during starvation protein	Core	374	473	473	473
pflA	Pyruvate formate-lyase 1-activating enzyme	Core	374	725	725	725
loiP	Metalloprotease LoiP	Core	374	800	800	800
group_14394	O-acetyl-L-homoserine sulfhydrylase	Core	374	1286	1355	1288
group_14397	hypothetical protein	Core	374	380	380	380
group_14398	hypothetical protein	Core	374	725	725	725
yhhW_1	Quercetin 2,3-dioxygenase	Core	374	704	704	704
queF	NADPH-dependent 7-cyano-7-deazaguanine reductase	Core	374	455	455	455
nadC	putative nicotinate-nucleotide pyrophosphorylase [carboxylating]	Core	374	839	839	839
group_14402	hypothetical protein	Core	374	512	512	512
group_14403	hypothetical protein	Core	374	1637	1637	1637
cdd	Cytidine deaminase	Core	374	482	482	482
group_14407	hypothetical protein	Core	374	899	899	899
group_14408	hypothetical protein	Core	374	1247	1247	1247
group_14416	hypothetical protein	Core	374	1346	1346	1346
srrA	Transcriptional regulatory protein SrrA	Core	374	689	689	689
group_14420	hypothetical protein	Core	374	827	830	829
group_14421	hypothetical protein	Core	374	1235	1235	1235
lpd	Dihydrolipoyl dehydrogenase	Core	374	1349	1349	1349
dxs_2	1-deoxy-D-xylulose-5-phosphate synthase	Core	374	1952	2036	2035
group_14428	hypothetical protein	Core	374	449	449	449
group_14430	hypothetical protein	Core	374	365	365	365
yrrK	Putative pre-16S rRNA nuclease	Core	374	416	416	416
def	Peptide deformylase	Core	374	554	554	554
rplT	50S ribosomal protein L20	Core	374	224	350	349
group_14451	hypothetical protein	Core	374	215	215	215
cydB	Cytochrome bd-I ubiquinol oxidase subunit 2	Core	374	1148	1148	1148
group_14453	hypothetical protein	Core	374	2444	2561	2560
wbpI_2	UDP-2,3-diacetamido-2,3-dideoxy-D-glucuronate 2-epimerase	Core	374	1085	1085	1085
htpX	Protease HtpX	Core	374	968	974	968
group_14456	hypothetical protein	Core	374	1889	1889	1889
ampG_1	Anhydromuropeptide permease	Core	374	1229	1238	1236
group_14479	hypothetical protein	Core	374	599	599	599
engB	putative GTP-binding protein EngB	Core	374	605	605	605
speG	Spermidine N(1)-acetyltransferase	Core	374	536	536	536
group_14483	hypothetical protein	Core	374	590	590	590
ybdM	putative protein YbdM	Core	374	545	545	545
exoI_1	Beta-hexosaminidase	Core	374	1577	1577	1577
nhaP2	K(+)/H(+) antiporter NhaP2	Core	374	1466	1466	1466
purT	Formate-dependent phosphoribosylglycinamide formyltransferase	Core	374	1166	1166	1166
group_14499	hypothetical protein	Core	374	428	428	428
atpB	ATP synthase subunit a	Core	374	1151	1151	1151
atpH_2	ATP synthase subunit delta	Core	374	539	539	539
atpG	ATP synthase gamma chain	Core	374	872	872	872
group_14503	hypothetical protein	Core	374	521	533	531
flr	Flavoredoxin	Core	374	569	569	569
pyrI	Aspartate carbamoyltransferase regulatory chain	Core	374	461	461	461
fabD	Malonyl CoA-acyl carrier protein transacylase	Core	374	887	887	887
group_14512	hypothetical protein	Core	374	731	731	731
ahpC_1	Alkyl hydroperoxide reductase C	Core	374	632	632	632
lspA	Lipoprotein signal peptidase	Core	374	632	632	632
group_14533	hypothetical protein	Core	374	383	383	383
group_14534	N-carbamoyl-D-amino acid hydrolase	Core	374	884	884	884
fetB	putative iron export permease protein FetB	Core	374	794	794	794
bepF_1	Efflux pump periplasmic linker BepF	Core	374	1139	1139	1139
amn	AMP nucleosidase	Core	374	374	776	774
group_14538	hypothetical protein	Core	374	1019	1019	1019
pyrK_1	Dihydroorotate dehydrogenase B (NAD(+)), electron transfer subunit	Core	374	776	776	776
pyrD_2	Dihydroorotate dehydrogenase B (NAD(+)), catalytic subunit	Core	374	911	911	911
trmD	tRNA (guanine-N(1)-)-methyltransferase	Core	374	677	677	677
dapA	4-hydroxy-tetrahydrodipicolinate synthase	Core	374	893	893	893
group_14549	hypothetical protein	Core	374	1025	1025	1025
rimO	Ribosomal protein S12 methylthiotransferase RimO	Core	374	1298	1298	1298
rpmB	50S ribosomal protein L28	Core	374	170	260	259
tsaD	tRNA N6-adenosine threonylcarbamoyltransferase	Core	374	1019	1019	1019
group_14569	tRNA-Gly(ccc)	Core	374	73	75	73
emrA_1	Colistin resistance protein EmrA	Core	374	998	998	998
yvqK_1	Corrinoid adenosyltransferase	Core	374	572	572	572
group_14572	hypothetical protein	Core	374	734	734	734
group_14573	hypothetical protein	Core	374	485	485	485
sodB	Superoxide dismutase [Mn/Fe]	Core	374	617	617	617
rluD_3	Ribosomal large subunit pseudouridine synthase D	Core	374	917	917	917
group_14581	hypothetical protein	Core	374	1226	1226	1226
lepA	Elongation factor 4	Core	374	1718	1781	1780
group_14583	hypothetical protein	Core	374	464	464	464
exoA	Exodeoxyribonuclease	Core	374	692	761	760
mntH	Divalent metal cation transporter MntH	Core	374	1253	1253	1253
group_14586	putative transcriptional regulatory protein	Core	374	683	737	684
rnfE	Na(+)-translocating ferredoxin:NAD(+) oxidoreductase complex subunit E	Core	374	566	587	586
group_14605	hypothetical protein	Core	374	419	419	419
mdtK_1	Multidrug resistance protein MdtK	Core	374	1331	1337	1331
group_14607	hypothetical protein	Core	374	995	995	995
group_14608	hypothetical protein	Core	374	335	335	335
group_14609	hypothetical protein	Core	374	1769	1769	1769
group_14610	hypothetical protein	Core	374	707	707	707
group_14611	hypothetical protein	Core	374	287	335	334
bamD	Outer membrane protein assembly factor BamD	Core	374	803	803	803
group_14613	hypothetical protein	Core	374	416	425	424
rhaR_1	HTH-type transcriptional activator RhaR	Core	374	887	887	887
purF_2	Amidophosphoribosyltransferase	Core	374	1862	1883	1882
trpE	Anthranilate synthase component 1	Core	374	1406	1406	1406
trpA	Tryptophan synthase alpha chain	Core	374	770	791	787
purH_2	Bifunctional purine biosynthesis protein PurH	Core	374	1175	1175	1175
resA_3	Thiol-disulfide oxidoreductase ResA	Core	374	485	485	485
group_14623	hypothetical protein	Core	374	602	602	602
group_14625	hypothetical protein	Core	374	524	524	524
kdgA	KHG/KDPG aldolase	Core	374	668	668	668
iolC	5-dehydro-2-deoxygluconokinase	Core	374	1019	1025	1024
hxlR	HTH-type transcriptional activator HxlR	Core	374	353	356	355
prfB_2	Peptide chain release factor RF2	Core	374	620	623	620
group_14630	hypothetical protein	Core	374	713	788	787
ntpB	V-type sodium ATPase subunit B	Core	374	1319	1355	1319
group_14632	L-Ala-D/L-Glu epimerase	Core	374	1151	1151	1151
albA	hypothetical protein	Core	374	539	539	539
ribE	Riboflavin synthase	Core	374	602	602	602
tpx	Thiol peroxidase	Core	374	500	500	500
ridA	2-iminobutanoate/2-iminopropanoate deaminase	Core	374	374	374	374
group_14704	hypothetical protein	Core	374	1697	1706	1704
group_14705	Putative TrmH family tRNA/rRNA methyltransferase	Core	374	740	794	748
recN	DNA repair protein RecN	Core	374	1685	1685	1685
group_14708	hypothetical protein	Core	374	842	842	842
group_14714	hypothetical protein	Core	374	407	887	410
group_14718	hypothetical protein	Core	374	1214	1214	1214
group_14722	hypothetical protein	Core	374	263	263	263
group_14723	hypothetical protein	Core	374	857	857	857
group_14724	hypothetical protein	Core	374	2798	2819	2818
group_14725	hypothetical protein	Core	374	1877	1910	1909
group_14726	hypothetical protein	Core	374	2210	2210	2210
group_14728	hypothetical protein	Core	374	2909	2909	2909
mfd	Transcription-repair-coupling factor	Core	374	3377	3377	3377
sigG_1	ECF RNA polymerase sigma factor SigG	Core	374	512	515	512
group_14732	hypothetical protein	Core	374	1493	1493	1493
mdtA_5	Multidrug resistance protein MdtA	Core	374	1070	1070	1070
group_14734	hypothetical protein	Core	374	890	890	890
chuR	Anaerobic sulfatase-maturating enzyme	Core	374	1235	1238	1235
group_14737	hypothetical protein	Core	374	467	467	467
hisG	ATP phosphoribosyltransferase	Core	374	851	851	851
yhhW_2	Quercetin 2,3-dioxygenase	Core	374	695	707	706
group_14740	hypothetical protein	Core	374	299	299	299
mltF	Membrane-bound lytic murein transglycosylase F	Core	374	1388	1391	1390
metH_2	Methionine synthase	Core	374	2750	2798	2790
group_14743	hypothetical protein	Core	374	572	581	572
group_14744	hypothetical protein	Core	374	566	701	700
group_14745	hypothetical protein	Core	374	836	836	836
folD	Bifunctional protein FolD protein	Core	374	881	881	881
group_14747	hypothetical protein	Core	374	671	671	671
group_14749	hypothetical protein	Core	374	302	302	302
pepD_2	Cytosol non-specific dipeptidase	Core	374	1466	1466	1466
tal	Transaldolase	Core	374	656	656	656
lacZ_6	Beta-galactosidase	Core	374	3062	3062	3062
group_14754	N-acetylglucosamine-6-O-sulfatase	Core	374	1583	1586	1585
exoI_2	Beta-hexosaminidase	Core	374	1649	1649	1649
ruvC	Crossover junction endodeoxyribonuclease RuvC	Core	374	566	566	566
pheS	Phenylalanine--tRNA ligase alpha subunit	Core	374	1019	1019	1019
group_14761	hypothetical protein	Core	374	392	392	392
kdsC	3-deoxy-D-manno-octulosonate 8-phosphate phosphatase KdsC	Core	374	521	521	521
hemA	hypothetical protein	Core	374	791	791	791
group_14764	hypothetical protein	Core	374	332	332	332
group_14765	hypothetical protein	Core	374	497	536	502
mtcA1	Beta-carbonic anhydrase 1	Core	374	542	542	542
gcdB_2	Glutaconyl-CoA decarboxylase subunit beta	Core	374	959	1160	1159
emrA_2	Colistin resistance protein EmrA	Core	374	1067	1067	1067
rpmE2	50S ribosomal protein L31 type B	Core	374	251	251	251
chrA	Chromate transport protein	Core	374	548	548	548
group_14772	hypothetical protein	Core	374	482	482	482
group_14773	hypothetical protein	Core	374	1004	1178	1177
group_14775	SusD-like protein P2	Core	374	1688	1691	1690
group_14776	hypothetical protein	Core	374	311	311	311
cbpA	Curved DNA-binding protein	Core	374	941	941	941
group_14778	hypothetical protein	Core	374	218	218	218
group_14781	hypothetical protein	Core	374	662	662	662
group_14785	hypothetical protein	Core	374	647	647	647
sppA	Protease 4	Core	374	1778	1778	1778
cfiB_2	2-oxoglutarate carboxylase small subunit	Core	374	1514	1514	1514
group_14803	hypothetical protein	Core	374	500	500	500
group_14810	hypothetical protein	Core	374	1265	1265	1265
group_14811	hypothetical protein	Core	374	176	272	176
group_14812	hypothetical protein	Core	374	707	707	707
mgsR	Regulatory protein MgsR	Core	374	353	353	353
queE	7-carboxy-7-deazaguanine synthase	Core	374	545	545	545
queD	6-carboxy-5,6,7,8-tetrahydropterin synthase	Core	374	332	332	332
mtnN	5'-methylthioadenosine/S-adenosylhomocysteine nucleosidase	Core	374	566	566	566
cutC_1	Copper homeostasis protein CutC	Core	374	755	755	755
group_14822	TonB-dependent receptor P3	Core	374	3152	3269	3268
group_14823	hypothetical protein	Core	374	455	458	457
ypdF	Methionine aminopeptidase 1, mitochondrial	Core	374	1163	1163	1163
group_14831	hypothetical protein	Core	374	245	245	245
dxr	1-deoxy-D-xylulose 5-phosphate reductoisomerase	Core	374	1166	1166	1166
group_14833	hypothetical protein	Core	374	860	893	860
rimM	Ribosome maturation factor RimM	Core	374	542	542	542
group_14835	hypothetical protein	Core	374	617	617	617
gmk	Guanylate kinase	Core	374	614	614	614
menA	1,4-dihydroxy-2-naphthoate octaprenyltransferase	Core	374	896	896	896
rffH_3	Glucose-1-phosphate thymidylyltransferase 2	Core	374	863	863	863
group_14839	hypothetical protein	Core	374	491	491	491
group_14841	hypothetical protein	Core	374	1178	1178	1178
group_14842	hypothetical protein	Core	374	626	626	626
algU_3	RNA polymerase sigma-H factor	Core	374	476	548	547
asnC_2	Regulatory protein AsnC	Core	374	284	476	475
group_14845	hypothetical protein	Core	374	470	470	470
dtd3_2	D-aminoacyl-tRNA deacylase	Core	374	776	776	776
group_14847	(2E,6E)-farnesyl diphosphate synthase	Core	374	974	974	974
group_14848	hypothetical protein	Core	374	683	683	683
ispH	4-hydroxy-3-methylbut-2-enyl diphosphate reductase	Core	374	872	872	872
gltA	Citrate synthase	Core	374	1265	1343	1342
icd	Isocitrate dehydrogenase [NADP]	Core	374	1190	1190	1190
group_14854	hypothetical protein	Core	374	743	743	743
ilvD	Dihydroxy-acid dehydratase	Core	374	1757	1802	1801
cmk_2	Cytidylate kinase	Core	374	662	662	662
pgi	Glucose-6-phosphate isomerase	Core	374	1337	1337	1337
ung_2	Uracil-DNA glycosylase	Core	374	662	662	662
group_14864	hypothetical protein	Core	374	893	893	893
group_14869	Long-chain-fatty-acid--CoA ligase FadD15	Core	374	1673	1673	1673
group_14871	hypothetical protein	Core	374	176	176	176
queA_2	S-adenosylmethionine:tRNA ribosyltransferase-isomerase	Core	374	1220	1223	1220
group_14875	hypothetical protein	Core	374	2309	2309	2309
rpe	Ribulose-phosphate 3-epimerase	Core	374	650	650	650
group_14877	hypothetical protein	Core	374	434	434	434
dapL_3	LL-diaminopimelate aminotransferase	Core	374	1184	1184	1184
kdsA_1	2-dehydro-3-deoxyphosphooctonate aldolase	Core	374	1013	1061	1060
group_14886	hypothetical protein	Core	374	854	881	861
recG	ATP-dependent DNA helicase RecG	Core	374	2096	2096	2096
yajL	Protein/nucleic acid deglycase 3	Core	374	551	551	551
group_14889	hypothetical protein	Core	374	842	842	842
tolQ_2	Tol-Pal system protein TolQ	Core	374	722	722	722
pdxJ	Pyridoxine 5'-phosphate synthase	Core	374	449	713	711
nadK	NAD kinase	Core	374	872	872	872
group_14894	hypothetical protein	Core	374	1454	1454	1454
group_14895	hypothetical protein	Core	374	992	992	992
group_14896	hypothetical protein	Core	374	1181	1181	1181
group_14897	hypothetical protein	Core	374	1250	1250	1250
group_14898	hypothetical protein	Core	374	806	806	806
ycgM	putative protein YcgM	Core	374	614	614	614
rex	Redox-sensing transcriptional repressor Rex	Core	374	662	662	662
yciH	putative protein YciH	Core	374	344	350	349
tsf	Elongation factor Ts	Core	374	992	992	992
rpsB	30S ribosomal protein S2	Core	374	602	836	835
group_14904	hypothetical protein	Core	374	488	488	488
group_14905	hypothetical protein	Core	374	383	383	383
group_14907	hypothetical protein	Core	374	602	911	910
trpS2	Tryptophan--tRNA ligase 2	Core	374	1091	1091	1091
group_14909	hypothetical protein	Core	374	1319	1319	1319
clpP	ATP-dependent Clp protease proteolytic subunit	Core	374	662	728	672
mlaE	Intermembrane phospholipid transport system permease protein MlaE	Core	374	710	743	740
degU	Transcriptional regulatory protein DegU	Core	374	647	647	647
der_1	GTPase Der	Core	374	1220	1313	1312
group_14922	hypothetical protein	Core	374	509	575	574
group_14924	hypothetical protein	Core	374	497	497	497
mreC	Cell shape-determining protein MreC	Core	374	845	845	845
mbl	Cell shape-determining protein Mbl	Core	374	989	1022	1021
purH_1	Bifunctional purine biosynthesis protein PurH	Core	374	1523	1643	1523
pepO	Neutral endopeptidase	Core	374	2033	2033	2033
group_14929	Putative peptidyl-prolyl cis-trans isomerase	Core	374	839	839	839
zraR_4	Transcriptional regulatory protein ZraR	Core	374	1343	1343	1343
group_14931	Ribosomal large subunit pseudouridine synthase D	Core	374	665	674	666
ytrA	HTH-type transcriptional repressor YtrA	Core	374	368	368	368
group_14934	hypothetical protein	Core	374	650	650	650
tolQ_1	Tol-Pal system protein TolQ	Core	374	686	812	811
group_14936	hypothetical protein	Core	374	1487	1487	1487
group_14937	hypothetical protein	Core	374	293	293	293
fchA	Methenyltetrahydrofolate cyclohydrolase	Core	374	629	629	629
group_14939	Glutamate formimidoyltransferase	Core	374	902	902	902
group_14940	hypothetical protein	Core	374	539	539	539
xerD_1	Tyrosine recombinase XerD	Core	374	881	881	881
yrdA	Protein YrdA	Core	374	512	512	512
waaA	3-deoxy-D-manno-octulosonic acid transferase	Core	374	1220	1220	1220
group_14961	Putative low molecular weight protein-tyrosine-phosphatase	Core	374	467	473	472
group_14962	hypothetical protein	Core	374	1799	1799	1799
dcuA	Anaerobic C4-dicarboxylate transporter DcuA	Core	374	1310	1310	1310
ansB	L-asparaginase 2	Core	374	1058	1058	1058
group_14965	hypothetical protein	Core	374	1187	1187	1187
group_14969	hypothetical protein	Core	374	158	221	220
rfbM	Mannose-1-phosphate guanylyltransferase RfbM	Core	374	1082	1082	1082
group_14977	Keratan-sulfate endo-1,4-beta-galactosidase	Core	374	791	794	793
sufE	Cysteine desulfuration protein SufE	Core	374	428	428	428
group_14980	hypothetical protein	Core	374	638	638	638
yoaB	Calcium-transporting ATPase 1	Core	374	2684	2684	2684
udk_2	Uridine kinase	Core	374	1673	1673	1673
gcvH	Glycine cleavage system H protein	Core	374	380	380	380
purE	N5-carboxyaminoimidazole ribonucleotide mutase	Core	374	506	578	506
hup_2	DNA-binding protein HU	Core	374	272	272	272
korB_2	2-oxoglutarate oxidoreductase subunit KorB	Core	374	1010	1010	1010
group_14999	hypothetical protein	Core	374	1853	1853	1853
group_15000	hypothetical protein	Core	374	476	479	478
typA	GTP-binding protein TypA/BipA	Core	374	1799	1916	1799
rbfA	30S ribosome-binding factor	Core	374	332	332	332
trmR	tRNA 5-hydroxyuridine methyltransferase	Core	374	638	638	638
aroQ	3-dehydroquinate dehydratase	Core	374	416	419	418
wecB	UDP-N-acetylglucosamine 2-epimerase	Core	374	1130	1130	1130
cpdA_1	3',5'-cyclic adenosine monophosphate phosphodiesterase CpdA	Core	374	932	932	932
group_15012	hypothetical protein	Core	374	956	962	956
yghO	Protein YghO	Core	374	992	1136	1135
coaD	Phosphopantetheine adenylyltransferase	Core	374	452	452	452
group_15015	hypothetical protein	Core	374	623	623	623
dusB	tRNA-dihydrouridine synthase B	Core	374	974	977	974
ychF	Ribosome-binding ATPase YchF	Core	374	1061	1103	1102
leuS	Leucine--tRNA ligase	Core	374	2831	2831	2831
group_15024	dITP/XTP pyrophosphatase	Core	374	584	584	584
glnA_1	Glutamine synthetase	Core	374	1502	1505	1503
group_15235	hypothetical protein	Core	374	1454	1457	1455
group_15267	hypothetical protein	Core	374	2498	2501	2498
nudC_2	NADH pyrophosphatase	Core	374	521	524	521
resA_11	Thiol-disulfide oxidoreductase ResA	Core	374	1151	1160	1151
group_15295	hypothetical protein	Core	374	1040	1046	1040
phnW	2-aminoethylphosphonate--pyruvate transaminase	Core	374	1088	1103	1090
tsaB	tRNA threonylcarbamoyladenosine biosynthesis protein TsaB	Core	374	689	692	689
pinR	Serine recombinase PinR	Core	374	593	605	593
preA	NAD-dependent dihydropyrimidine dehydrogenase subunit PreA	Core	374	974	980	974
srrB	Sensor protein SrrB	Core	374	1439	1442	1439
recX	Regulatory protein RecX	Core	374	464	467	464
prfB_1	Peptide chain release factor RF2	Core	374	959	1013	963
infB	Translation initiation factor IF-2	Core	374	2882	3050	3047
mazG	Nucleoside triphosphate pyrophosphohydrolase	Core	374	785	791	785
group_15449	hypothetical protein	Core	374	443	446	443
ssb	Single-stranded DNA-binding protein	Core	374	458	461	458
cobD_2	Threonine-phosphate decarboxylase	Core	374	1013	1016	1013
group_15627	hypothetical protein	Core	374	1661	1688	1661
group_15883	Acid shock protein	Core	374	425	428	425
yjjP_1	Inner membrane protein YjjP	Core	374	767	770	767
ftsH	ATP-dependent zinc metalloprotease FtsH	Core	374	1988	2033	1993
ndk	Nucleoside diphosphate kinase	Core	374	461	479	461
pta_2	Phosphate acetyltransferase	Core	374	941	953	941
group_17780	hypothetical protein	Core	374	2042	2054	2042
group_1853	hypothetical protein	Core	374	365	506	394
group_1901	hypothetical protein	Core	374	257	263	262
neuA	N-acylneuraminate cytidylyltransferase	Core	374	608	674	668
rluB	hypothetical protein	Core	374	575	1808	1333
group_2339	hypothetical protein	Core	374	125	1187	1173
yidA	Sugar phosphatase YidA	Core	374	437	836	834
group_3159	hypothetical protein	Core	374	197	278	235
mdtC_1	Multidrug resistance protein MdtC	Core	374	779	3032	2992
group_3440	hypothetical protein	Core	374	1016	1484	1223
group_34966	hypothetical protein	Core	374	158	158	158
group_34967	hypothetical protein	Core	374	344	344	344
group_34972	tRNA-Met(cat)	Core	374	73	73	73
rpmG2	50S ribosomal protein L33 2	Core	374	188	188	188
group_34974	hypothetical protein	Core	374	773	773	773
sufB	FeS cluster assembly protein SufB	Core	374	1454	1454	1454
sasA_14	Adaptive-response sensory-kinase SasA	Core	374	1559	1562	1559
pyrE	Orotate phosphoribosyltransferase	Core	374	638	638	638
group_34978	hypothetical protein	Core	374	728	728	728
soj	Sporulation initiation inhibitor protein Soj	Core	374	767	767	767
group_34980	hypothetical protein	Core	374	380	380	380
fabI	Enoyl-[acyl-carrier-protein] reductase [NADH] FabI	Core	374	857	857	857
dksA	RNA polymerase-binding transcription factor DksA	Core	374	380	380	380
recR	Recombination protein RecR	Core	374	617	617	617
group_34984	Ketol-acid reductoisomerase (NAD(+))	Core	374	1043	1043	1043
carD	Caffeyl-CoA reductase-Etf complex subunit CarD	Core	374	872	872	872
lptB	Lipopolysaccharide export system ATP-binding protein LptB	Core	374	761	761	761
group_34998	hypothetical protein	Core	374	542	542	542
mutB	Methylmalonyl-CoA mutase large subunit	Core	374	2147	2147	2147
rplM	50S ribosomal protein L13	Core	374	461	461	461
group_35001	hypothetical protein	Core	374	1697	1697	1697
rny_2	Ribonuclease Y	Core	374	1535	1535	1535
parB	putative chromosome-partitioning protein ParB	Core	374	890	890	890
leuA_1	2-isopropylmalate synthase	Core	374	1529	1529	1529
group_35005	hypothetical protein	Core	374	899	899	899
pccB_2	Propionyl-CoA carboxylase beta chain	Core	374	1553	1553	1553
ahpC_2	Alkyl hydroperoxide reductase C	Core	374	566	566	566
greA	Transcription elongation factor GreA	Core	374	464	464	464
gdhB	NAD-specific glutamate dehydrogenase	Core	374	1337	1337	1337
punA	Purine nucleoside phosphorylase 1	Core	374	809	809	809
group_35019	hypothetical protein	Core	374	596	596	596
group_35044	hypothetical protein	Core	374	323	326	325
recQ_1	ATP-dependent DNA helicase RecQ	Core	374	2180	2180	2180
rplU	50S ribosomal protein L21	Core	374	317	317	317
mdh_2	Malate dehydrogenase	Core	374	1001	1001	1001
gpsA	Glycerol-3-phosphate dehydrogenase [NAD(P)+]	Core	374	995	995	995
rpsI	30S ribosomal protein S9	Core	374	386	386	386
rplS	50S ribosomal protein L19	Core	374	353	353	353
group_35051	hypothetical protein	Core	374	464	464	464
group_35052	L-fucose mutarotase	Core	374	329	329	329
tolR_1	Tol-Pal system protein TolR	Core	374	605	605	605
recA	Protein RecA	Core	374	1043	1043	1043
ftsZ	Cell division protein FtsZ	Core	374	1310	1310	1310
group_3506	hypothetical protein	Core	374	806	956	887
asnC_1	Regulatory protein AsnC	Core	374	485	485	485
nagB_1	Glucosamine-6-phosphate deaminase	Core	374	1991	1991	1991
rpiB	Ribose-5-phosphate isomerase B	Core	374	434	434	434
cfiB_1	2-oxoglutarate carboxylase small subunit	Core	374	1511	1511	1511
nagB_2	Glucosamine-6-phosphate deaminase	Core	374	812	812	812
rbr3A	Reverse rubrerythrin-1	Core	374	557	557	557
bioF_2	8-amino-7-oxononanoate synthase	Core	374	1184	1184	1184
sigA	RNA polymerase sigma factor SigA	Core	374	860	860	860
prs	Ribose-phosphate pyrophosphokinase	Core	374	938	938	938
spoT	Guanosine-3',5'-bis(diphosphate) 3'-pyrophosphohydrolase	Core	374	2243	2246	2243
pfkA	ATP-dependent 6-phosphofructokinase 1	Core	374	980	980	980
group_35118	hypothetical protein	Core	374	575	575	575
group_35137	hypothetical protein	Core	374	1319	1319	1319
group_35138	hypothetical protein	Core	374	1010	1010	1010
mkl	putative ribonucleotide transport ATP-binding protein mkl	Core	374	770	770	770
group_35140	hypothetical protein	Core	374	692	692	692
pfp_2	Pyrophosphate--fructose 6-phosphate 1-phosphotransferase	Core	374	1643	1643	1643
pfp_1	Pyrophosphate--fructose 6-phosphate 1-phosphotransferase	Core	374	1010	1010	1010
group_35147	hypothetical protein	Core	374	626	626	626
smpB	SsrA-binding protein	Core	374	452	452	452
atpD_2	V-type ATP synthase subunit D	Core	374	605	605	605
mprA_2	Response regulator MprA	Core	374	701	701	701
kdsD	Arabinose 5-phosphate isomerase KdsD	Core	374	605	605	605
pgk	Phosphoglycerate kinase	Core	374	1259	1259	1259
group_35153	hypothetical protein	Core	374	872	872	872
korA_1	2-oxoglutarate oxidoreductase subunit KorA	Core	374	1082	1082	1082
group_35155	hypothetical protein	Core	374	1013	1013	1013
nadB	L-aspartate oxidase	Core	374	1571	1571	1571
group_35162	hypothetical protein	Core	374	824	824	824
scpC	Propionyl-CoA:succinate CoA transferase	Core	374	1499	1499	1499
gyrB_2	DNA gyrase subunit B	Core	374	1958	1958	1958
atpH_1	ATP synthase subunit c	Core	374	254	257	256
rplI	50S ribosomal protein L9	Core	374	443	443	443
group_35169	hypothetical protein	Core	374	680	680	680
dagK_2	Diacylglycerol kinase	Core	374	926	926	926
pstB3	Phosphate import ATP-binding protein PstB 3	Core	374	761	761	761
rnfB	Na(+)-translocating ferredoxin:NAD(+) oxidoreductase complex subunit B	Core	374	872	872	872
hppA1	Putative K(+)-stimulated pyrophosphate-energized sodium pump	Core	374	2204	2204	2204
fabH_1	3-oxoacyl-[acyl-carrier-protein] synthase 3	Core	374	1004	1004	1004
group_35175	hypothetical protein	Core	374	2969	2969	2969
group_35176	hypothetical protein	Core	374	233	233	233
group_35177	hypothetical protein	Core	374	272	272	272
group_35178	hypothetical protein	Core	374	1193	1193	1193
leuD1	3-isopropylmalate dehydratase small subunit 1	Core	374	590	590	590
ansA_2	L-asparaginase 1	Core	374	1046	1046	1046
atpA_2	V-type ATP synthase alpha chain	Core	374	1757	1757	1757
group_35182	Putative esterase	Core	374	404	404	404
atpF	ATP synthase subunit b	Core	374	497	497	497
frdB	Fumarate reductase iron-sulfur subunit	Core	374	755	755	755
group_35185	hypothetical protein	Core	374	233	233	233
group_35186	hypothetical protein	Core	374	1538	1541	1538
trmB	tRNA (guanine-N(7)-)-methyltransferase	Core	374	758	758	758
mdh_1	Malate dehydrogenase	Core	374	941	941	941
nagA_1	N-acetylglucosamine-6-phosphate deacetylase	Core	374	1151	1151	1151
group_35190	hypothetical protein	Core	374	500	500	500
gpmA	2,3-bisphosphoglycerate-dependent phosphoglycerate mutase	Core	374	746	746	746
ntpK	V-type sodium ATPase subunit K	Core	374	455	461	460
group_35193	hypothetical protein	Core	374	899	899	899
nuoH	NADH-quinone oxidoreductase subunit H	Core	374	1076	1076	1076
group_35196	hypothetical protein	Core	374	512	512	512
rffG	dTDP-glucose 4,6-dehydratase 2	Core	374	1139	1139	1139
group_35200	hypothetical protein	Core	374	290	290	290
group_35202	hypothetical protein	Core	374	209	209	209
group_35203	hypothetical protein	Core	374	239	239	239
rpsO	30S ribosomal protein S15	Core	374	269	269	269
fur	Ferric uptake regulation protein	Core	374	488	488	488
group_35206	hypothetical protein	Core	374	419	419	419
argF'	N-succinylornithine carbamoyltransferase	Core	374	953	956	955
rsxB_1	Ion-translocating oxidoreductase complex subunit B	Core	374	227	227	227
group_35209	hypothetical protein	Core	374	464	464	464
ftsY	Signal recognition particle receptor FtsY	Core	374	959	959	959
udk_1	Uridine kinase	Core	374	608	614	613
group_35212	hypothetical protein	Core	374	422	422	422
xpt	Xanthine phosphoribosyltransferase	Core	374	569	569	569
slyA	Transcriptional regulator SlyA	Core	374	446	446	446
ispF	2-C-methyl-D-erythritol 2,4-cyclodiphosphate synthase	Core	374	479	479	479
panB	3-methyl-2-oxobutanoate hydroxymethyltransferase	Core	374	821	821	821
purM	Phosphoribosylformylglycinamidine cyclo-ligase	Core	374	1166	1166	1166
nanA_2	N-acetylneuraminate lyase	Core	374	917	917	917
ettA_2	Energy-dependent translational throttle protein EttA	Core	374	1865	1865	1865
fabG_1	3-oxoacyl-[acyl-carrier-protein] reductase FabG	Core	374	746	746	746
znuB	High-affinity zinc uptake system membrane protein ZnuB	Core	374	809	809	809
nahK	N-acetylhexosamine 1-kinase	Core	374	1085	1085	1085
group_35230	hypothetical protein	Core	374	2027	2027	2027
group_35231	hypothetical protein	Core	374	965	965	965
mgsA	Methylglyoxal synthase	Core	374	518	518	518
lysO	Lysine exporter LysO	Core	374	602	602	602
group_35234	hypothetical protein	Core	374	554	554	554
purC	Phosphoribosylaminoimidazole-succinocarboxamide synthase	Core	374	941	944	943
atpE	V-type proton ATPase subunit E	Core	374	590	590	590
group_35237	hypothetical protein	Core	374	200	200	200
group_35238	Aspartate/prephenate aminotransferase	Core	374	1193	1193	1193
argR	Arginine repressor	Core	374	473	473	473
trxB	Thioredoxin reductase	Core	374	947	947	947
kefB_1	Glutathione-regulated potassium-efflux system protein KefB	Core	374	2135	2135	2135
algC	Phosphomannomutase/phosphoglucomutase	Core	374	1388	1388	1388
lutB	Lactate utilization protein B	Core	374	1385	1385	1385
upp	Uracil phosphoribosyltransferase	Core	374	653	653	653
dinG	3'-5' exonuclease DinG	Core	374	773	773	773
group_35249	hypothetical protein	Core	374	602	605	604
group_35250	hypothetical protein	Core	374	902	902	902
group_35251	hypothetical protein	Core	374	1448	1448	1448
rpmF	50S ribosomal protein L32	Core	374	185	185	185
galK	Galactokinase	Core	374	1154	1154	1154
group_35254	hypothetical protein	Core	374	1682	1685	1684
group_35255	hypothetical protein	Core	374	311	311	311
rpsA	30S ribosomal protein S1	Core	374	1793	1793	1793
secD	Protein translocase subunit SecD	Core	374	3023	3023	3023
group_35258	hypothetical protein	Core	374	1289	1289	1289
nqo6	NADH-quinone oxidoreductase subunit 6	Core	374	581	581	581
asnA	Aspartate--ammonia ligase	Core	374	1037	1046	1037
glsA1	Glutaminase 1	Core	374	962	965	964
asnS	Asparagine--tRNA ligase	Core	374	1403	1403	1403
group_35263	hypothetical protein	Core	374	188	188	188
tolQ_3	Tol-Pal system protein TolQ	Core	374	809	824	821
group_35265	hypothetical protein	Core	374	497	497	497
group_35266	hypothetical protein	Core	374	800	803	800
lysO_1	hypothetical protein	Core	374	620	620	620
rlmH	Ribosomal RNA large subunit methyltransferase H	Core	374	473	473	473
pepT	Peptidase T	Core	374	1223	1223	1223
auaH	Aurachin B dehydrogenase	Core	374	1007	1007	1007
pyk	Pyruvate kinase	Core	374	1457	1457	1457
group_35275	hypothetical protein	Core	374	815	815	815
group_35276	hypothetical protein	Core	374	176	176	176
glgP	Glycogen phosphorylase	Core	374	2564	2564	2564
ydeA	putative protease YdeA	Core	374	470	593	592
group_3587	hypothetical protein	Core	374	125	125	125
group_3622	hypothetical protein	Core	374	275	275	275
xseA	Exodeoxyribonuclease 7 large subunit	Core	374	653	1244	1228
ecfG_1	ECF RNA polymerase sigma factor EcfG	Core	374	410	506	505
ygfA	5-formyltetrahydrofolate cyclo-ligase	Core	374	377	530	387
group_4011	N-acetylgalactosamine-6-O-sulfatase	Core	374	1400	1568	1567
group_4115	hypothetical protein	Core	374	1454	1919	1855
maeB	NADP-dependent malic enzyme	Core	374	1022	2288	2281
group_4169	Thiol-disulfide oxidoreductase ResA	Core	374	422	1907	1886
ribF	Bifunctional riboflavin kinase/FMN adenylyltransferase	Core	374	929	1583	941
group_4448	TonB-dependent receptor P3	Core	374	1436	3311	3244
group_4519	hypothetical protein	Core	374	221	224	223
group_4521	hypothetical protein	Core	374	269	2270	2259
cobQ	Cobyric acid synthase	Core	374	995	1487	1483
group_4734	hypothetical protein	Core	374	329	785	770
group_4766	hypothetical protein	Core	374	323	794	781
yncA	L-methionine sulfoximine/L-methionine sulfone acetyltransferase	Core	374	509	545	532
group_4875	hypothetical protein	Core	374	533	692	554
sdsA	All-trans-nonaprenyl-diphosphate synthase (geranyl-diphosphate specific)	Core	374	833	1043	940
rnhA	Ribonuclease H	Core	374	506	635	628
group_5292	Macrolide export ATP-binding/permease protein MacB	Core	374	299	1259	1254
rlhA	23S rRNA 5-hydroxycytidine synthase	Core	374	1208	1826	1823
group_5326	hypothetical protein	Core	374	980	1310	1273
sigM	ECF RNA polymerase sigma factor SigM	Core	374	455	611	575
group_5400	hypothetical protein	Core	374	734	734	734
group_5419	hypothetical protein	Core	374	215	263	262
recB	RecBCD enzyme subunit RecB	Core	374	2255	3173	3168
wecA_3	Undecaprenyl-phosphate alpha-N-acetylglucosaminyl 1-phosphate transferase	Core	374	755	953	949
group_5521	hypothetical protein	Core	374	281	821	814
group_5531	hypothetical protein	Core	374	1652	2252	2250
group_5544	hypothetical protein	Core	374	245	245	245
dapH_2	2,3,4,5-tetrahydropyridine-2,6-dicarboxylate N-acetyltransferase	Core	374	443	638	628
sbcD	Nuclease SbcCD subunit D	Core	374	755	1232	1230
hisC_2	Histidinol-phosphate aminotransferase	Core	374	593	1067	1036
group_5629	hypothetical protein	Core	374	767	1547	1535
group_5630	hypothetical protein	Core	374	560	578	562
group_5664	hypothetical protein	Core	374	494	725	722
group_5673	Putative zinc metalloprotease	Core	374	461	1355	1352
group_5715	hypothetical protein	Core	374	665	665	665
yheS_1	putative ABC transporter ATP-binding protein YheS	Core	374	1076	1955	1949
mrdB_2	Peptidoglycan glycosyltransferase MrdB	Core	374	755	1295	1292
group_6218	hypothetical protein	Core	374	134	134	134
group_6223	hypothetical protein	Core	374	335	1430	1235
kdpB	Potassium-transporting ATPase ATP-binding subunit	Core	374	1208	2048	2012
group_6262	hypothetical protein	Core	374	503	1169	1162
fumB	Fumarate hydratase class I, anaerobic	Core	374	1373	1646	1645
wecH_1	hypothetical protein	Core	374	1145	1145	1145
group_6320	hypothetical protein	Core	374	242	326	314
miaA_1	tRNA dimethylallyltransferase	Core	374	575	1001	917
group_6344	hypothetical protein	Core	374	497	509	507
group_6351	hypothetical protein	Core	374	389	2585	2507
group_6384	hypothetical protein	Core	374	98	899	776
pdxH	Pyridoxine/pyridoxamine 5'-phosphate oxidase	Core	374	272	707	705
guaD	Guanine deaminase	Core	374	449	488	450
dagK_1	Diacylglycerol kinase	Core	374	917	1058	1056
htpG_1	Chaperone protein HtpG	Core	374	824	2045	2039
cobP	Bifunctional adenosylcobalamin biosynthesis protein CobP	Core	374	530	611	600
cysG_1	Siroheme synthase	Core	374	971	1454	1407
pcrA	ATP-dependent DNA helicase PcrA	Core	374	359	2360	2353
resA_2	Thiol-disulfide oxidoreductase ResA	Core	374	875	1139	1128
group_6590	hypothetical protein	Core	374	395	650	648
algA	Alginate biosynthesis protein AlgA	Core	374	1049	1172	1049
perR	Peroxide-responsive repressor PerR	Core	374	419	449	432
maf	dTTP/UTP pyrophosphatase	Core	374	338	629	618
group_6684	hypothetical protein	Core	374	326	494	441
cytR	HTH-type transcriptional repressor CytR	Core	374	128	1073	1009
nlpE	Lipoprotein NlpE	Core	374	455	458	457
cysK1_1	O-acetylserine sulfhydrylase	Core	374	578	1016	948
group_6747	hypothetical protein	Core	374	314	419	324
lysU	Lysine--tRNA ligase, heat inducible	Core	374	1436	1727	1725
group_6765	hypothetical protein	Core	374	395	437	436
group_6775	hypothetical protein	Core	374	395	968	965
group_6790	hypothetical protein	Core	374	707	899	880
group_6820	hypothetical protein	Core	374	539	773	772
group_6827	hypothetical protein	Core	374	578	1490	1483
group_6836	hypothetical protein	Core	374	977	1703	1701
ugpQ	Glycerophosphodiester phosphodiesterase, cytoplasmic	Core	374	590	980	781
susC_18	TonB-dependent receptor P3	Core	374	1940	3191	3185
csbC	putative metabolite transport protein CsbC	Core	374	1142	1373	1371
lolD	Lipoprotein-releasing system ATP-binding protein LolD	Core	374	380	653	649
group_7390	hypothetical protein	Core	374	773	914	895
trmH	Putative TrmH family tRNA/rRNA methyltransferase	Core	374	329	623	579
group_7551	hypothetical protein	Core	374	1976	2027	2026
group_7554	Arylsulfatase	Core	374	1181	1580	1575
group_7564	hypothetical protein	Core	374	401	1079	1077
group_7569	hypothetical protein	Core	374	368	476	471
murD	UDP-N-acetylmuramoylalanine--D-glutamate ligase	Core	374	596	1334	1331
group_7576	hypothetical protein	Core	374	842	1166	1151
group_7621	hypothetical protein	Core	374	2156	2156	2156
mecI	Methicillin resistance regulatory protein MecI	Core	374	332	389	377
ribH	6,7-dimethyl-8-ribityllumazine synthase	Core	374	494	494	494
prlC	Oligopeptidase A	Core	374	2057	2114	2058
group_7679	hypothetical protein	Core	374	635	734	635
group_7680	hypothetical protein	Core	374	1142	2219	2215
group_7682	hypothetical protein	Core	374	881	1094	1029
rfaH_6	Transcription antitermination protein RfaH	Core	374	479	578	524
polC	DNA polymerase III PolC-type	Core	374	335	527	526
sigJ	ECF RNA polymerase sigma factor SigJ	Core	374	488	530	514
bcp	Putative peroxiredoxin bcp	Core	374	290	518	455
group_7732	hypothetical protein	Core	374	371	431	430
group_7738	hypothetical protein	Core	374	1073	1340	1296
group_7740	hypothetical protein	Core	374	1577	1865	1863
group_7753	hypothetical protein	Core	374	1211	1307	1297
group_7765	hypothetical protein	Core	374	563	833	832
mdtA_7	Multidrug resistance protein MdtA	Core	374	1163	1247	1246
yknY_8	putative ABC transporter ATP-binding protein YknY	Core	374	398	716	703
bioD1	ATP-dependent dethiobiotin synthetase BioD 1	Core	374	542	641	640
group_7832	TonB-dependent receptor P3	Core	374	2411	3377	3374
group_7862	hypothetical protein	Core	374	875	992	962
atpD_1	ATP synthase subunit beta	Core	374	617	1517	1512
group_7906	hypothetical protein	Core	374	500	983	980
group_7935	hypothetical protein	Core	374	467	896	894
pabA	Aminodeoxychorismate synthase component 2	Core	374	602	680	660
group_7948	hypothetical protein	Core	374	206	404	395
group_7958	hypothetical protein	Core	374	362	641	640
group_7993	hypothetical protein	Core	374	413	1100	1095
group_7994	hypothetical protein	Core	374	389	440	427
group_7997	Pyridoxal phosphate homeostasis protein	Core	374	509	716	667
group_8025	hypothetical protein	Core	374	1082	1586	1469
hisD	Histidinol dehydrogenase	Core	374	533	1286	1283
modF	ABC transporter ATP-binding protein ModF	Core	374	1451	1640	1454
group_8053	hypothetical protein	Core	374	728	728	728
nanM_1	N-acetylneuraminate epimerase	Core	374	437	1052	1045
arnT_1	Undecaprenyl phosphate-alpha-4-amino-4-deoxy-L-arabinose arabinosyl transferase	Core	374	851	1667	1663
group_8097	hypothetical protein	Core	374	152	173	163
group_8098	hypothetical protein	Core	374	785	809	800
group_8106	hypothetical protein	Core	374	323	509	467
czcA_3	Cobalt-zinc-cadmium resistance protein CzcA	Core	374	2633	3086	3083
folA	Dihydrofolate reductase	Core	374	425	554	500
group_8117	hypothetical protein	Core	374	494	569	568
group_8118	hypothetical protein	Core	374	884	917	912
group_8128	hypothetical protein	Core	374	263	1049	1046
group_8143	hypothetical protein	Core	374	587	860	859
yaaA	Peroxide stress resistance protein YaaA	Core	374	560	773	771
pal_1	Peptidoglycan-associated lipoprotein	Core	374	1376	1850	1848
group_8154	hypothetical protein	Core	374	485	1109	1105
pstS_2	hypothetical protein	Core	374	566	947	945
group_8195	putative HIT-like protein	Core	374	404	452	407
argS	Arginine--tRNA ligase	Core	374	1547	1841	1798
sigW_1	ECF RNA polymerase sigma factor SigW	Core	374	422	551	548
tuaB_2	Teichuronic acid biosynthesis protein TuaB	Core	374	680	1520	1502
group_8404	hypothetical protein	Core	374	1292	2183	2166
group_8411	hypothetical protein	Core	374	1079	1418	1241
mtgA_1	Biosynthetic peptidoglycan transglycosylase	Core	374	482	752	745
group_8990	hypothetical protein	Core	374	398	398	398
truB	tRNA pseudouridine synthase B	Core	374	632	701	700
group_8998	hypothetical protein	Core	374	194	194	194
rnpA	Ribonuclease P protein component	Core	374	347	416	380
kduD	2-dehydro-3-deoxy-D-gluconate 5-dehydrogenase	Core	374	491	794	790
group_9001	hypothetical protein	Core	374	2792	3362	3357
ptpA	Prolyl tripeptidyl peptidase	Core	374	2075	2144	2133
rlmL	Ribosomal RNA large subunit methyltransferase K/L	Core	374	680	1340	1320
dapB	4-hydroxy-tetrahydrodipicolinate reductase	Core	374	698	728	727
group_9027	hypothetical protein	Core	374	938	1220	1219
purN	Phosphoribosylglycinamide formyltransferase	Core	374	572	626	592
otnC	3-oxo-tetronate 4-phosphate decarboxylase	Core	374	551	638	637
sufC	putative ATP-dependent transporter SufC	Core	374	470	752	750
murE	UDP-N-acetylmuramoyl-L-alanyl-D-glutamate--2,6-diaminopimelate ligase	Core	374	1103	1457	1456
group_9059	hypothetical protein	Core	374	311	500	499
group_9063	hypothetical protein	Core	374	383	818	816
group_9064	Extracellular exo-alpha-(1->5)-L-arabinofuranosidase	Core	374	1076	1076	1076
group_9072	hypothetical protein	Core	374	1034	1319	1317
group_9074	Inorganic triphosphatase	Core	374	470	470	470
group_9075	hypothetical protein	Core	374	1193	1223	1220
cidA	hypothetical protein	Core	374	215	338	337
rluD_1	Ribosomal large subunit pseudouridine synthase D	Core	374	641	1073	1070
group_9104	hypothetical protein	Core	374	701	755	732
group_9105	hypothetical protein	Core	374	1022	1022	1022
skp	hypothetical protein	Core	374	320	515	514
argH	Argininosuccinate lyase	Core	374	806	1343	1341
acsA	Acetyl-coenzyme A synthetase	Core	374	563	1655	1646
proC	Pyrroline-5-carboxylate reductase	Core	374	419	773	772
macA_2	Macrolide export protein MacA	Core	374	713	1100	1098
yfkN_1	Trifunctional nucleotide phosphoesterase protein YfkN	Core	374	749	872	871
kdpA	Potassium-transporting ATPase potassium-binding subunit	Core	374	1502	1706	1705
group_9128	hypothetical protein	Core	374	974	980	974
group_9129	hypothetical protein	Core	374	602	623	622
mscS	Small-conductance mechanosensitive channel	Core	374	572	908	904
yhdG	putative amino acid permease YhdG	Core	374	1619	1967	1665
tadA_1	tRNA-specific adenosine deaminase	Core	374	404	470	437
ravA_2	ATPase RavA	Core	374	551	995	993
rsmD	Ribosomal RNA small subunit methyltransferase D	Core	374	491	491	491
group_9163	hypothetical protein	Core	374	365	383	365
rsmA	Ribosomal RNA small subunit methyltransferase A	Core	374	818	842	821
group_9168	hypothetical protein	Core	374	344	941	910
gpr	L-glyceraldehyde 3-phosphate reductase	Core	374	686	1034	1005
group_9174	hypothetical protein	Core	374	1139	1307	1303
exuT_1	Hexuronate transporter	Core	374	1238	1496	1451
group_9182	hypothetical protein	Core	374	821	1349	1347
tatA	Sec-independent protein translocase protein TatA	Core	374	122	227	226
lpxD	UDP-3-O-acylglucosamine N-acyltransferase	Core	374	839	1040	1039
group_9191	hypothetical protein	Core	374	683	683	683
group_9194	hypothetical protein	Core	374	167	788	786
mscL	Large-conductance mechanosensitive channel	Core	374	308	440	439
ycsE	Putative bifunctional phosphatase/peptidyl-prolyl cis-trans isomerase	Core	374	242	785	783
group_9204	hypothetical protein	Core	374	1253	1940	1938
group_9210	hypothetical protein	Core	374	503	617	552
tlyC	hypothetical protein	Core	374	671	1256	1254
rlmN	Dual-specificity RNA methyltransferase RlmN	Core	374	899	1034	1033
group_9258	1,4-beta-mannosyl-N-acetylglucosamine phosphorylase	Core	374	482	998	996
algU_1	RNA polymerase sigma-H factor	Core	374	464	602	549
sotB	sugar efflux transporter	Core	374	1175	1310	1175
resA_1	Thiol-disulfide oxidoreductase ResA	Core	374	545	596	595
ylaC	RNA polymerase sigma factor YlaC	Core	374	356	551	550
rclA	putative pyridine nucleotide-disulfide oxidoreductase RclA	Core	374	797	1376	1374
bioA	Adenosylmethionine-8-amino-7-oxononanoate aminotransferase	Core	374	1316	2246	2242
group_9311	hypothetical protein	Core	374	545	593	592
dadD	5'-deoxyadenosine deaminase	Core	374	1259	1262	1261
prmA	Ribosomal protein L11 methyltransferase	Core	374	593	842	841
group_9316	hypothetical protein	Core	374	866	893	892
sigG_2	ECF RNA polymerase sigma factor SigG	Core	374	521	521	521
hisJ	putative histidine-binding protein	Core	374	647	824	823
manA_2	Mannose-6-phosphate isomerase ManA	Core	374	131	971	968
lapB_2	Lipopolysaccharide assembly protein B	Core	374	1184	2048	2045
rarA	Replication-associated recombination protein A	Core	374	911	1271	1270
dapL_1	LL-diaminopimelate aminotransferase	Core	374	1130	1316	1315
group_9404	hypothetical protein	Core	374	359	782	780
fhs	Formate--tetrahydrofolate ligase	Core	374	1256	1721	1673
group_9426	hypothetical protein	Core	374	692	710	704
group_9427	hypothetical protein	Core	374	728	752	728
group_9433	hypothetical protein	Core	374	263	467	465
group_9434	putative zinc protease	Core	374	839	1286	1284
ycf3_1	Photosystem I assembly protein Ycf3	Core	374	635	737	736
group_9439	hypothetical protein	Core	374	341	668	667
glgB_1	1,4-alpha-glucan branching enzyme GlgB	Core	374	1385	2012	2010
xylA	Xylose isomerase	Core	374	509	1319	1312
group_9445	hypothetical protein	Core	374	1157	1208	1207
ccsA_1	Cytochrome c biogenesis protein CcsA	Core	374	686	785	784
serB	Phosphoserine phosphatase	Core	374	728	1223	1220
group_9462	hypothetical protein	Core	374	365	530	527
group_9464	GTP cyclohydrolase 1 type 2	Core	374	1043	1196	1175
ligA	DNA ligase	Core	374	1574	1997	1995
group_9468	hypothetical protein	Core	374	974	1214	1210
group_9470	hypothetical protein	Core	374	674	1121	1119
group_9472	hypothetical protein	Core	374	128	284	283
moeZ	putative adenylyltransferase/sulfurtransferase MoeZ	Core	374	698	701	700
thiE_2	Thiamine-phosphate synthase	Core	374	350	608	607
group_9504	hypothetical protein	Core	374	443	515	511
group_9507	hypothetical protein	Core	374	746	755	747
group_9510	hypothetical protein	Core	374	305	410	409
rsxG	Ion-translocating oxidoreductase complex subunit G	Core	374	638	707	664
group_9516	hypothetical protein	Core	374	1226	1433	1431
ybhR	putative multidrug ABC transporter permease YbhR	Core	374	758	1118	1117
carA	Carbamoyl-phosphate synthase small chain	Core	374	911	1130	1078
group_9531	hypothetical protein	Core	374	758	761	760
ppx2	Exopolyphosphatase 2	Core	374	647	1037	913
trpB_2	Tryptophan synthase beta chain	Core	374	719	1172	1170
trpF	N-(5'-phosphoribosyl)anthranilate isomerase	Core	374	587	620	590
purR	HTH-type transcriptional repressor PurR	Core	374	1064	1211	1065
group_9544	hypothetical protein	Core	374	356	416	368
group_9545	hypothetical protein	Core	374	1397	1817	1815
phoP	Alkaline phosphatase synthesis transcriptional regulatory protein PhoP	Core	374	473	677	676
group_9549	hypothetical protein	Core	374	1334	1334	1334
undec1A	Cysteine/Cysteine sulfinic acid decarboxylase	Core	374	944	1193	1192
phnP	Phosphoribosyl 1,2-cyclic phosphate phosphodiesterase	Core	374	758	758	758
group_9618	hypothetical protein	Core	374	788	959	954
group_9619	hypothetical protein	Core	374	269	269	269
group_9620	hypothetical protein	Core	374	626	1325	1323
nagA_2	N-acetylglucosamine-6-phosphate deacetylase	Core	374	953	1166	1164
group_9632	hypothetical protein	Core	374	335	344	343
group_9633	hypothetical protein	Core	374	269	476	475
czcA_4	Efflux pump membrane transporter BepE	Core	374	2147	3077	3074
group_9654	hypothetical protein	Core	374	461	491	490
capA	Capsule biosynthesis protein CapA	Core	374	629	1118	1116
group_9662	hypothetical protein	Core	374	1307	1568	1549
nth	Endonuclease III	Core	374	530	677	676
acpP_1	hypothetical protein	Core	374	242	242	242
group_9678	hypothetical protein	Core	374	1019	1136	1036
group_9688	RNA polymerase sigma-H factor	Core	374	551	551	551
groL	60 kDa chaperonin	Core	374	1421	1637	1636
rgtE_1	Dodecaprenyl-phosphate galacturonate synthase	Core	374	734	866	735
pccB_3	Propionyl-CoA carboxylase beta chain	Core	374	881	1535	1533
sapB	Protein SapB	Core	374	320	668	666
msrAB	Peptide methionine sulfoxide reductase MsrA/MsrB	Core	374	680	1088	1084
group_9723	hypothetical protein	Core	374	293	293	293
group_9726	hypothetical protein	Core	374	440	440	440
clsA_2	Major cardiolipin synthase ClsA	Core	374	1100	1274	1273
group_9746	hypothetical protein	Core	374	455	590	589
slyD	FKBP-type peptidyl-prolyl cis-trans isomerase SlyD	Core	374	578	590	589
group_9755	hypothetical protein	Core	374	494	506	505
lptD_2	LPS-assembly protein LptD	Core	374	2243	2738	2732
nfrA2_2	FMN reductase [NAD(P)H]	Core	374	656	788	779
wbbL_2	hypothetical protein	Core	374	773	1031	1030
group_9766	hypothetical protein	Core	374	395	557	556
bsaA	Glutathione peroxidase BsaA	Core	374	518	542	541
group_9773	[FeFe] hydrogenase maturase subunit HydE	Core	374	686	1037	1033
tsaC	Threonylcarbamoyl-AMP synthase	Core	374	530	563	530
bepA_2	Beta-barrel assembly-enhancing protease	Core	374	842	962	961
pheA	Bifunctional chorismate mutase/prephenate dehydratase	Core	374	524	902	885
dnaG_1	DNA primase	Core	374	1805	2027	2017
tolR_2	Tol-Pal system protein TolR	Core	374	317	422	416
sigR	hypothetical protein	Core	374	311	566	564
blaI	Penicillinase repressor	Core	374	332	374	373
group_9789	O-GlcNAcase	Core	374	1235	2219	2216
era	GTPase Era	Core	374	845	881	880
mrdB_1	Peptidoglycan glycosyltransferase MrdB	Core	374	455	1457	1454
group_9812	hypothetical protein	Core	374	344	596	595
group_9817	hypothetical protein	Core	374	938	1373	1371
group_9821	hypothetical protein	Core	374	428	485	484
rny_1	Ribonuclease Y	Core	374	1256	2057	2054
group_9848	hypothetical protein	Core	374	143	227	225
rcsC_30	Sensor histidine kinase RcsC	Core	374	1418	1673	1671
rd	Rubredoxin	Core	374	161	161	161
RBKS	Ribokinase	Core	374	911	1022	988
group_9857	hypothetical protein	Core	374	545	602	601
lolE_2	Lipoprotein-releasing system transmembrane protein LolE	Core	374	479	1238	1235
group_9883	hypothetical protein	Core	374	863	914	865
mneP	Manganese efflux system protein MneP	Core	374	299	935	897
group_9893	hypothetical protein	Core	374	362	500	474
cat	Chloramphenicol acetyltransferase	Core	374	533	641	640
ktrA	Ktr system potassium uptake protein A	Core	373	248	689	684
group_10312	hypothetical protein	Core	373	902	2639	2613
apxIB	Toxin RTX-I translocation ATP-binding protein	Core	373	1679	2213	2208
ybeY	Endoribonuclease YbeY	Core	373	419	419	419
group_11245	hypothetical protein	Core	373	611	644	643
group_11256	hypothetical protein	Core	373	485	692	601
mraY	Phospho-N-acetylmuramoyl-pentapeptide-transferase	Core	373	1043	1268	1267
group_11393	hypothetical protein	Core	373	515	515	515
group_11417	hypothetical protein	Core	373	2678	2789	2771
group_11419	hypothetical protein	Core	373	437	443	437
group_11424	hypothetical protein	Core	373	254	470	469
group_11425	hypothetical protein	Core	373	1343	1427	1426
apbE	FAD:protein FMN transferase	Core	373	1016	1043	1016
mntP	putative manganese efflux pump MntP	Core	373	437	584	583
group_11428	hypothetical protein	Core	373	527	548	527
group_11429	hypothetical protein	Core	373	503	647	532
rplY	50S ribosomal protein L25	Core	373	590	590	590
group_11431	hypothetical protein	Core	373	416	416	416
group_11477	tRNA-Cys(gca)	Core	373	72	74	72
group_11499	hypothetical protein	Core	373	1538	1538	1538
cysC	Adenylyl-sulfate kinase	Core	373	431	608	607
thrS	Threonine--tRNA ligase	Core	373	1535	1940	1938
pgl_2	6-phosphogluconolactonase	Core	373	716	716	716
group_11548	hypothetical protein	Core	373	314	314	314
group_11578	hypothetical protein	Core	373	776	872	787
group_11618	hypothetical protein	Core	373	170	170	170
group_11623	hypothetical protein	Core	373	182	437	436
group_11624	hypothetical protein	Core	373	527	560	527
group_11645	hypothetical protein	Core	373	341	341	341
trpD2	Anthranilate phosphoribosyltransferase 2	Core	373	176	995	988
group_11710	hypothetical protein	Core	373	320	344	320
hisI	Histidine biosynthesis bifunctional protein HisIE	Core	373	611	656	613
fda	Fructose-bisphosphate aldolase	Core	373	896	1004	1003
group_11847	hypothetical protein	Core	373	230	272	240
group_11848	hypothetical protein	Core	373	824	857	830
pfkB	ATP-dependent 6-phosphofructokinase	Core	373	854	890	886
group_11865	hypothetical protein	Core	373	515	665	664
hemW_2	Heme chaperone HemW	Core	373	1133	1133	1133
group_12023	hypothetical protein	Core	373	92	92	92
group_12024	hypothetical protein	Core	373	1382	1394	1382
group_12056	hypothetical protein	Core	373	188	1241	1238
group_12865	hypothetical protein	Core	373	446	455	451
group_14106	hypothetical protein	Core	373	395	395	395
group_14149	hypothetical protein	Core	373	260	320	319
group_14189	tRNA-Pro(cgg)	Core	373	73	73	73
gapA	Glyceraldehyde-3-phosphate dehydrogenase A	Core	373	1001	1001	1001
hpt	Hypoxanthine phosphoribosyltransferase	Core	373	536	536	536
dinB	DNA polymerase IV	Core	373	1064	1094	1068
deoD	Purine nucleoside phosphorylase DeoD-type	Core	373	878	878	878
group_14354	hypothetical protein	Core	373	929	1001	1000
ttcA	tRNA-cytidine(32) 2-sulfurtransferase	Core	373	749	749	749
group_14356	hypothetical protein	Core	373	752	752	752
rgtE_2	Dodecaprenyl-phosphate galacturonate synthase	Core	373	953	953	953
pth	Peptidyl-tRNA hydrolase	Core	373	563	563	563
group_14360	hypothetical protein	Core	373	260	326	325
group_14361	hypothetical protein	Core	373	1007	1013	1011
trpB_1	Tryptophan synthase beta chain	Core	373	1277	1367	1366
katA	Catalase	Core	373	1460	1460	1460
sigW_5	ECF RNA polymerase sigma factor SigW	Core	373	545	668	563
xynD	Arabinoxylan arabinofuranohydrolase	Core	373	992	1001	999
group_14409	hypothetical protein	Core	373	1472	1472	1472
isiB	Flavodoxin	Core	373	506	509	506
group_14432	hypothetical protein	Core	373	1556	1556	1556
cysN	Sulfate adenylyltransferase subunit 1	Core	373	1430	1430	1430
group_14449	hypothetical protein	Core	373	224	224	224
nqrC	Na(+)-translocating NADH-quinone reductase subunit C	Core	373	677	677	677
group_14474	hypothetical protein	Core	373	617	617	617
gloC	Hydroxyacylglutathione hydrolase GloC	Core	373	638	638	638
group_14476	hypothetical protein	Core	373	311	311	311
lipB	Octanoyltransferase	Core	373	665	665	665
group_14478	hypothetical protein	Core	373	395	395	395
group_14497	hypothetical protein	Core	373	245	245	245
tuaD	UDP-glucose 6-dehydrogenase TuaD	Core	373	1313	1313	1313
zraR_3	Transcriptional regulatory protein ZraR	Core	373	1364	1568	1364
group_14532	hypothetical protein	Core	373	1472	1472	1472
group_14621	hypothetical protein	Core	373	362	362	362
lysA	Diaminopimelate decarboxylase	Core	373	1163	1163	1163
hisH	Imidazole glycerol phosphate synthase subunit HisH	Core	373	590	590	590
group_14767	hypothetical protein	Core	373	914	914	914
group_14779	hypothetical protein	Core	373	542	542	542
group_14780	hypothetical protein	Core	373	161	161	161
ybaN	Inner membrane protein YbaN	Core	373	362	362	362
rpsU	30S ribosomal protein S21	Core	373	191	236	197
nadA	Quinolinate synthase A	Core	373	992	992	992
group_15518	hypothetical protein	Core	373	473	479	473
rsmG	Ribosomal RNA small subunit methyltransferase G	Core	373	674	677	674
group_15861	hypothetical protein	Core	373	854	857	854
acpP	Acyl carrier protein	Core	373	236	236	236
group_18538	tRNA-Glu(ttc)	Core	373	72	72	72
adk	Adenylate kinase	Core	373	569	569	569
madB	Carboxybiotin decarboxylase	Core	373	1214	1214	1214
nusB	Transcription antitermination protein NusB	Core	373	974	989	988
cysD	Sulfate adenylyltransferase subunit 2	Core	373	911	911	911
rpmI	50S ribosomal protein L35	Core	373	197	197	197
nqrE	Na(+)-translocating NADH-quinone reductase subunit E	Core	373	626	626	626
nqrF	Na(+)-translocating NADH-quinone reductase subunit F	Core	373	1271	1271	1271
group_18734	hypothetical protein	Core	373	209	209	209
group_18762	hypothetical protein	Core	373	173	173	173
group_18763	putative ABC transporter ATP-binding protein YknY	Core	373	674	674	674
opuAB	Glycine betaine transport system permease protein OpuAB	Core	373	824	824	824
group_18899	tRNA-Ser(gga)	Core	373	88	88	88
hpf	Ribosome hibernation promoting factor	Core	373	299	299	299
susC_3	hypothetical protein	Core	373	464	3377	3269
group_2145	hypothetical protein	Core	373	455	578	531
group_2549	hypothetical protein	Core	373	248	296	249
serC	Phosphoserine aminotransferase	Core	373	1067	1070	1067
group_2816	hypothetical protein	Core	373	701	1115	1083
group_3465	hypothetical protein	Core	373	341	1343	1322
group_35068	hypothetical protein	Core	373	968	968	968
hflX	GTPase HflX	Core	373	1253	1253	1253
ampG_3	Anhydromuropeptide permease	Core	373	521	1268	1263
group_4147	hypothetical protein	Core	373	839	1445	1425
group_4189	D-ribitol-5-phosphate phosphatase	Core	373	404	626	622
rcsC_9	Sensor histidine kinase RcsC	Core	373	2414	4157	4075
group_4634	hypothetical protein	Core	373	92	215	204
group_4890	hypothetical protein	Core	373	1394	1433	1394
aroA	3-phosphoshikimate 1-carboxyvinyltransferase	Core	373	671	1250	1232
gcvP	Glycine dehydrogenase (decarboxylating)	Core	373	356	2882	2835
rcsC_11	Sensor histidine kinase RcsC	Core	373	368	1925	1898
group_5401	hypothetical protein	Core	373	101	1265	1260
group_5407	hypothetical protein	Core	373	566	1031	987
thiC	Phosphomethylpyrimidine synthase	Core	373	719	1694	1689
group_5592	hypothetical protein	Core	373	380	464	463
group_5597	hypothetical protein	Core	373	374	1637	1633
tolC	Outer membrane protein TolC	Core	373	311	1352	1345
ypdA	hypothetical protein	Core	373	560	1058	1041
group_6187	hypothetical protein	Core	373	560	863	861
dgt	Deoxyguanosinetriphosphate triphosphohydrolase	Core	373	743	1355	1337
ybeZ	PhoH-like protein	Core	373	494	1013	1010
ebgA_2	Evolved beta-galactosidase subunit alpha	Core	373	416	3335	3326
norV	Anaerobic nitric oxide reductase flavorubredoxin	Core	373	494	1199	1196
bfce_2	Cellobiose 2-epimerase	Core	373	1184	1184	1184
group_6472	hypothetical protein	Core	373	95	131	97
mip_1	Outer membrane protein MIP	Core	373	401	491	402
group_6508	hypothetical protein	Core	373	218	566	565
mrcA	Penicillin-binding protein 1A	Core	373	1376	2333	2330
group_6592	hypothetical protein	Core	373	710	788	787
group_6643	hypothetical protein	Core	373	854	1706	1700
atl	DNA base-flipping protein	Core	373	335	344	342
lapB_1	Lipopolysaccharide assembly protein B	Core	373	464	986	865
group_6738	hypothetical protein	Core	373	221	275	274
group_6774	hypothetical protein	Core	373	296	1343	1329
group_6788	hypothetical protein	Core	373	212	296	295
group_6878	hypothetical protein	Core	373	680	875	874
fucP_1	L-fucose-proton symporter	Core	373	938	1802	1331
clsA_1	Major cardiolipin synthase ClsA	Core	373	224	1439	1435
group_7697	hypothetical protein	Core	373	182	368	366
group_7701	hypothetical protein	Core	373	410	791	789
group_7775	hypothetical protein	Core	373	947	1592	1583
macB_1	Macrolide export ATP-binding/permease protein MacB	Core	373	704	1265	1221
btuB_7	Vitamin B12 transporter BtuB	Core	373	1661	2789	2785
nqrA	Na(+)-translocating NADH-quinone reductase subunit A	Core	373	1229	1730	1356
group_7851	hypothetical protein	Core	373	959	1088	1087
hmuU_1	Hemin transport system permease protein HmuU	Core	373	716	1037	1033
xylE_2	D-xylose-proton symporter	Core	373	1100	1502	1448
group_7904	hypothetical protein	Core	373	794	1823	1820
sasA_10	Adaptive-response sensory-kinase SasA	Core	373	1025	1337	1299
rfaH_1	Transcription antitermination protein RfaH	Core	373	509	518	517
namA	NADPH dehydrogenase	Core	373	434	1232	1229
group_8157	hypothetical protein	Core	373	1214	4544	4534
sacC_2	Levanase	Core	373	1361	1871	1866
group_8428	hypothetical protein	Core	373	2909	3047	3031
ybhR_1	hypothetical protein	Core	373	1142	1220	1174
carB_1	Carbamoyl-phosphate synthase large chain	Core	373	188	3281	3204
pdxB	Erythronate-4-phosphate dehydrogenase	Core	373	617	1046	1044
ftsA	Cell division protein FtsA	Core	373	995	1430	1428
metAA	Homoserine O-acetyltransferase	Core	373	428	917	915
pnuC	Nicotinamide riboside transporter PnuC	Core	373	317	572	571
glaB_1	Alpha-1,3-galactosidase B	Core	373	1061	1787	1783
group_9202	hypothetical protein	Core	373	410	659	598
pgl_1	6-phosphogluconolactonase	Core	373	905	1154	1153
group_9234	hypothetical protein	Core	373	1340	1595	1593
group_9241	hypothetical protein	Core	373	626	656	649
group_9242	hypothetical protein	Core	373	326	386	385
group_9254	hypothetical protein	Core	373	434	857	855
group_9265	hypothetical protein	Core	373	2168	2372	2371
aspT_1	Aspartate/alanine antiporter	Core	373	1175	1697	1695
group_9306	NADH dehydrogenase-like protein	Core	373	797	1355	1352
group_9325	hypothetical protein	Core	373	755	821	813
group_9328	hypothetical protein	Core	373	398	584	583
ypdB_1	Transcriptional regulatory protein YpdB	Core	373	578	698	697
hpr	Hydroxypyruvate reductase	Core	373	551	956	954
group_9380	Hydroxypyruvate reductase	Core	373	734	920	919
rhaS_3	HTH-type transcriptional activator RhaS	Core	373	839	866	840
cpdA_2	3',5'-cyclic adenosine monophosphate phosphodiesterase CpdA	Core	373	629	809	808
sasA_1	Adaptive-response sensory-kinase SasA	Core	373	779	1277	1275
group_9520	hypothetical protein	Core	373	689	1079	1075
uvrA_1	UvrABC system protein A	Core	373	1613	2828	2824
glnS	Glutamine--tRNA ligase	Core	373	542	1739	1735
group_9586	hypothetical protein	Core	373	512	512	512
plsC	1-acyl-sn-glycerol-3-phosphate acyltransferase	Core	373	458	758	756
cpdA_4	3',5'-cyclic adenosine monophosphate phosphodiesterase CpdA	Core	373	212	1004	1001
group_9681	hypothetical protein	Core	373	1139	1166	1165
group_9692	hypothetical protein	Core	373	1394	2036	2032
group_9739	hypothetical protein	Core	373	401	425	402
group_9842	hypothetical protein	Core	373	512	512	512
mutS_2	DNA mismatch repair protein MutS	Core	373	1472	2615	2611
bamA_2	Outer membrane protein assembly factor BamA	Core	372	1016	2351	2347
secA	Protein translocase subunit SecA	Core	372	866	3356	3316
group_11054	hypothetical protein	Core	372	1103	2474	2424
group_11327	hypothetical protein	Core	372	371	737	736
pflB	Formate acetyltransferase	Core	372	1487	2228	2226
group_11474	hypothetical protein	Core	372	428	437	429
group_11528	hypothetical protein	Core	372	1862	2072	2071
grpE	Protein GrpE	Core	372	548	629	592
crnA	Creatinine amidohydrolase	Core	372	383	761	758
group_11625	hypothetical protein	Core	372	533	545	533
group_11817	hypothetical protein	Core	372	131	182	181
rplV	50S ribosomal protein L22	Core	372	356	410	409
rpsS	30S ribosomal protein S19	Core	372	206	269	268
rplC	50S ribosomal protein L3	Core	372	425	617	616
ahcY	Adenosylhomocysteinase	Core	372	899	1418	1415
metG	Methionine--tRNA ligase	Core	372	1484	2039	2037
mnmE_1	tRNA modification GTPase MnmE	Core	372	1397	1397	1397
hup_1	DNA-binding protein HU	Core	372	248	275	274
group_14437	hypothetical protein	Core	372	2324	2324	2324
group_14444	hypothetical protein	Core	372	581	584	581
fcl	GDP-L-fucose synthase	Core	372	1070	1070	1070
nrdB	Ribonucleoside-diphosphate reductase subunit beta	Core	372	1043	1049	1048
group_14861	hypothetical protein	Core	372	2210	2210	2210
rpoA	DNA-directed RNA polymerase subunit alpha	Core	372	992	992	992
secY	Protein translocase subunit SecY	Core	372	1211	1346	1345
rplO	50S ribosomal protein L15	Core	372	446	446	446
rpmD	50S ribosomal protein L30	Core	372	176	212	176
rplF	50S ribosomal protein L6	Core	372	569	569	569
rplW	50S ribosomal protein L23	Core	372	245	290	289
rplJ	50S ribosomal protein L10	Core	372	512	521	512
group_15020	hypothetical protein	Core	372	1118	1121	1120
map_1	Methionine aminopeptidase 1	Core	372	797	806	797
rplL	50S ribosomal protein L7/L12	Core	372	374	377	374
rpmA	50S ribosomal protein L27	Core	372	269	269	269
eno	Enolase	Core	372	1289	1289	1289
aspT_2	Aspartate/alanine antiporter	Core	372	1661	1661	1661
gmd	GDP-mannose 4,6-dehydratase	Core	372	1073	1073	1073
group_18738	hypothetical protein	Core	372	554	554	554
group_18938	hypothetical protein	Core	372	152	152	152
rpsK	30S ribosomal protein S11	Core	372	389	389	389
rpsE	30S ribosomal protein S5	Core	372	518	518	518
rplR	50S ribosomal protein L18	Core	372	344	344	344
rpsH	30S ribosomal protein S8	Core	372	395	395	395
rpsN	30S ribosomal protein S14	Core	372	299	299	299
rplE	50S ribosomal protein L5	Core	372	557	557	557
rplX	50S ribosomal protein L24	Core	372	320	320	320
rpsC	30S ribosomal protein S3	Core	372	734	734	734
rplK	50S ribosomal protein L11	Core	372	443	443	443
nusG	Transcription termination/antitermination protein NusG	Core	372	542	542	542
rcsC_31	Sensor histidine kinase RcsC	Core	372	947	3161	3132
yknY_5	putative ABC transporter ATP-binding protein YknY	Core	372	134	674	603
group_35268	putative protein	Core	372	869	869	869
mdtC_3	Multidrug resistance protein MdtC	Core	372	1280	3203	3193
group_3948	hypothetical protein	Core	372	1046	1733	1727
group_4100	hypothetical protein	Core	372	422	491	449
mutT2	Putative 8-oxo-dGTP diphosphatase 2	Core	372	290	578	391
group_4287	hypothetical protein	Core	372	527	884	874
nrdE	hypothetical protein	Core	372	1193	2519	2512
group_4827	hypothetical protein	Core	372	959	1181	1180
group_5312	TonB-dependent receptor P3	Core	372	1025	3416	3402
rpoE_2	hypothetical protein	Core	372	383	719	615
bepE_1	Efflux pump membrane transporter BepE	Core	372	2732	3263	3119
group_5619	N-acetylgalactosamine-6-O-sulfatase	Core	372	518	1466	1457
gph_2	Phosphoglycolate phosphatase	Core	372	416	761	728
psaA	Manganese ABC transporter substrate-binding lipoprotein	Core	372	545	965	925
bamB_1	Outer membrane protein assembly factor BamB	Core	372	1562	1874	1865
ktrB	hypothetical protein	Core	372	842	1835	1830
menD	2-succinyl-5-enolpyruvyl-6-hydroxy-3-cyclohexene-1-carboxylate synthase	Core	372	848	1667	1663
group_6408	hypothetical protein	Core	372	89	212	211
bamA_1	Outer membrane protein assembly factor BamA	Core	372	347	2312	2302
susC_17	TonB-dependent receptor P3	Core	372	1970	3437	3430
group_6711	hypothetical protein	Core	372	1154	2051	2048
aguA	Putative agmatine deiminase	Core	372	197	1115	1104
dapH_4	Putative acetyltransferase	Core	372	398	590	584
group_7633	hypothetical protein	Core	372	296	404	403
recD2_1	ATP-dependent RecD-like DNA helicase	Core	372	434	1418	1413
group_7648	hypothetical protein	Core	372	377	443	377
trkA	Trk system potassium uptake protein TrkA	Core	372	932	1340	1338
ppaX_3	Pyrophosphatase PpaX	Core	372	686	1229	687
group_7754	hypothetical protein	Core	372	689	1289	1284
group_7795	hypothetical protein	Core	372	641	662	659
algU_2	RNA polymerase sigma-H factor	Core	372	563	563	563
msrC	Free methionine-R-sulfoxide reductase	Core	372	317	473	471
group_7812	hypothetical protein	Core	372	158	446	444
cusR_1	Transcriptional regulatory protein CusR	Core	372	521	674	673
tgt	Queuine tRNA-ribosyltransferase	Core	372	380	1130	1126
hisF	Imidazole glycerol phosphate synthase subunit HisF	Core	372	488	752	750
dsbD	Thiol:disulfide interchange protein DsbD	Core	372	275	2009	2004
dnaC	Replicative DNA helicase	Core	372	734	1568	1543
sigH	ECF RNA polymerase sigma factor SigH	Core	372	257	509	507
rsfS	Ribosomal silencing factor RsfS	Core	372	170	359	358
group_9166	hypothetical protein	Core	372	374	1850	1846
ybdG_1	Miniconductance mechanosensitive channel YbdG	Core	372	791	1247	1245
yagG	Putative glycoside/cation symporter YagG	Core	372	938	1388	1386
atsA_2	Arylsulfatase	Core	372	1046	1556	1554
group_9243	hypothetical protein	Core	372	1334	1523	1522
mro_2	Aldose 1-epimerase	Core	372	689	1097	1095
yfkN_2	Trifunctional nucleotide phosphoesterase protein YfkN	Core	372	1454	1739	1738
group_9399	hypothetical protein	Core	372	608	968	959
group_9418	hypothetical protein	Core	372	455	1148	1146
rfbC_1	dTDP-4-dehydrorhamnose 3,5-epimerase	Core	372	470	548	547
group_9505	hypothetical protein	Core	372	485	569	568
lpxH_2	UDP-2,3-diacylglucosamine hydrolase	Core	372	590	806	805
yhaI	Inner membrane protein YhaI	Core	372	119	347	346
group_9674	hypothetical protein	Core	372	323	431	430
group_9724	hypothetical protein	Core	372	314	455	326
group_9750	hypothetical protein	Core	372	1022	1082	1024
rplA	50S ribosomal protein L1	Core	372	338	698	696
group_10213	4-O-beta-D-mannosyl-D-glucose phosphorylase	Core	371	161	1175	1169
trkH_1	Trk system potassium uptake protein TrkH	Core	371	926	1451	1437
group_11295	TonB-dependent receptor P3	Core	371	710	3059	3052
rne	Ribonuclease E	Core	371	1049	1574	1572
ettA_1	Energy-dependent translational throttle protein EttA	Core	371	833	1658	1655
lnpD	UDP-glucose 4-epimerase	Core	371	620	1034	1032
group_11926	hypothetical protein	Core	371	239	572	558
rplD	50S ribosomal protein L4	Core	371	317	626	625
group_12002	hypothetical protein	Core	371	260	260	260
tufA	Elongation factor Tu	Core	371	1151	1184	1183
group_14429	Oxidoreductase P35	Core	371	986	986	986
hisA	1-(5-phosphoribosyl)-5-[(5-phosphoribosylamino)methylideneamino] imidazole-4-carboxamide isomerase	Core	371	719	719	719
group_14872	hypothetical protein	Core	371	353	353	353
rplN	50S ribosomal protein L14	Core	371	122	365	364
rpsG	30S ribosomal protein S7	Core	371	389	476	475
group_14953	hypothetical protein	Core	371	245	299	245
rpsM	30S ribosomal protein S13	Core	371	380	380	380
rplB	50S ribosomal protein L2	Core	371	824	824	824
rpsJ	30S ribosomal protein S10	Core	371	305	305	305
fusA_2	Elongation factor G	Core	371	2117	2117	2117
rpsL	30S ribosomal protein S12	Core	371	401	401	401
group_18955	hypothetical protein	Core	371	305	311	310
group_3115	hypothetical protein	Core	371	386	791	719
group_3441	hypothetical protein	Core	371	230	365	352
group_35119	tRNA-Gly(gcc)	Core	371	73	73	73
group_35167	Glycosyl hydrolase family 109 protein 1	Core	371	1394	1394	1394
group_3738	hypothetical protein	Core	371	779	1670	1652
htpG_2	Chaperone protein HtpG	Core	371	443	1766	1760
group_4133	hypothetical protein	Core	371	374	1037	1029
wecH_2	O-acetyltransferase WecH	Core	371	197	1169	1087
group_6355	hypothetical protein	Core	371	356	569	567
ahpF	Alkyl hydroperoxide reductase subunit F	Core	371	641	1550	1546
group_6741	hypothetical protein	Core	371	368	899	895
group_6880	hypothetical protein	Core	371	578	935	927
hdc	Histidine decarboxylase proenzyme	Core	371	446	896	892
group_7828	hypothetical protein	Core	371	554	1064	1062
group_7845	hypothetical protein	Core	371	890	890	890
uxaC	Uronate isomerase	Core	371	653	1406	1403
mauG	Methylamine utilization protein MauG	Core	371	512	1109	1107
pstA	Phosphate transport system permease protein PstA	Core	371	173	875	872
group_8002	hypothetical protein	Core	371	821	821	821
fusA_1	Elongation factor G	Core	371	1445	2156	2152
deoC	Deoxyribose-phosphate aldolase	Core	371	497	902	900
recD2_4	ATP-dependent RecD-like DNA helicase	Core	371	875	2000	1996
pdxA2	D-threonate 4-phosphate dehydrogenase	Core	371	854	1097	1095
norR	Anaerobic nitric oxide reductase transcription regulator NorR	Core	371	821	1226	1224
menI	1,4-dihydroxy-2-naphthoyl-CoA hydrolase	Core	371	869	1232	1231
nqrB	Na(+)-translocating NADH-quinone reductase subunit B	Core	371	1070	1178	1177
group_9413	ATP-dependent RecD-like DNA helicase	Core	371	1763	2588	2533
pyrC	Dihydroorotase	Core	371	797	1379	1377
group_9676	hypothetical protein	Core	371	1082	1595	1593
group_9725	hypothetical protein	Core	371	974	1031	1030
group_9734	hypothetical protein	Core	371	569	878	877
group_9877	hypothetical protein	Core	371	440	647	645
group_10162	hypothetical protein	Core	370	890	1346	1323
guaB_1	Inosine-5'-monophosphate dehydrogenase	Core	370	1187	1475	1474
group_14311	tRNA-Tyr(gta)	Core	370	83	83	83
rpmJ	50S ribosomal protein L36	Core	370	110	116	115
group_1891	hypothetical protein	Core	370	464	692	466
infA	Translation initiation factor IF-1	Core	370	218	218	218
group_3426	hypothetical protein	Core	370	632	1253	1249
group_34989	tRNA-Trp(cca)	Core	370	73	73	73
group_35144	tRNA-Phe(gaa)	Core	370	73	73	73
group_3596	hypothetical protein	Core	370	1142	1598	1595
hutU	Urocanate hydratase	Core	370	791	1985	1979
group_4110	hypothetical protein	Core	370	353	806	797
btuB_13	Vitamin B12 transporter BtuB	Core	370	212	2309	2289
group_5357	N-acetylgalactosamine-6-O-sulfatase	Core	370	911	1559	1553
susC_12	TonB-dependent receptor SusC	Core	370	1835	3305	3297
group_5485	hypothetical protein	Core	370	680	1277	1228
dbpA_1	ATP-dependent RNA helicase DbpA	Core	370	227	1319	1313
group_6449	hypothetical protein	Core	370	1595	2072	2070
group_6494	hypothetical protein	Core	370	308	449	448
group_6792	hypothetical protein	Core	370	335	644	642
group_6795	O-acetyltransferase WecH	Core	370	599	1139	1133
group_7672	hypothetical protein	Core	370	422	743	741
oxyR	Hydrogen peroxide-inducible genes activator	Core	370	809	998	994
group_7941	hypothetical protein	Core	370	782	1034	1032
ebgA_1	Evolved beta-galactosidase subunit alpha	Core	370	2261	4025	4020
group_9053	hypothetical protein	Core	370	341	581	580
fsr	Fosmidomycin resistance protein	Core	370	695	1226	1211
ftnA	Bacterial non-heme ferritin	Core	370	209	479	478
group_9679	hypothetical protein	Core	370	1337	1508	1506
group_9712	hypothetical protein	Core	370	200	899	897
gltX	Glutamate--tRNA ligase	Core	370	773	1517	1514
rnfA	Na(+)-translocating ferredoxin:NAD(+) oxidoreductase complex subunit A	Core	369	317	572	571
rpoC	DNA-directed RNA polymerase subunit beta'	Core	369	2660	4283	4278
group_14796	putative enoyl-CoA hydratase 1	Core	369	464	488	464
rpsQ	30S ribosomal protein S17	Core	369	257	257	257
group_1543	hypothetical protein	Core	369	263	677	674
group_18948	hypothetical protein	Core	369	197	197	197
rplP	50S ribosomal protein L16	Core	369	434	434	434
group_18972	tRNA-Leu(caa)	Core	369	84	84	84
group_2017	hypothetical protein	Core	369	926	2651	2613
cysL	HTH-type transcriptional regulator CysL	Core	369	260	896	886
group_34990	tRNA-Trp(cca)	Core	369	73	73	73
group_3914	ECF RNA polymerase sigma factor EcfG	Core	369	215	545	501
mtgA_2	Biosynthetic peptidoglycan transglycosylase	Core	369	566	1922	1902
group_4123	hypothetical protein	Core	369	455	809	800
group_4636	Outer membrane protein 40	Core	369	254	1121	1115
group_4697	hypothetical protein	Core	369	956	1559	1553
group_5335	Glycosyl hydrolase family 109 protein 1	Core	369	1247	1277	1258
susC_11	TonB-dependent receptor SusC	Core	369	857	3008	2992
ribZ	Riboflavin transporter RibZ	Core	369	911	1547	1412
group_6163	hypothetical protein	Core	369	683	1271	1268
group_6361	hypothetical protein	Core	369	488	665	664
sasA_13	Adaptive-response sensory-kinase SasA	Core	369	488	1832	1777
group_6481	Peptidoglycan-associated lipoprotein	Core	369	818	1226	1195
group_6667	hypothetical protein	Core	369	362	575	573
group_6669	hypothetical protein	Core	369	353	584	583
rhaR_4	HTH-type transcriptional activator RhaR	Core	369	977	2924	2915
group_6744	hypothetical protein	Core	369	1151	2099	2094
group_9366	putative ABC transporter ATP-binding protein YknY	Core	369	305	743	740
group_9665	hypothetical protein	Core	369	1196	1817	1815
acnD	2-methylcitrate dehydratase (2-methyl-trans-aconitate forming)	Core	369	1133	2243	2239
group_9792	hypothetical protein	Core	369	1772	2462	2460
mrdA	Peptidoglycan D,D-transpeptidase MrdA	Core	369	1277	1856	1854
cgtA	GTPase Obg/CgtA	Core	369	713	1217	1166
glyQS	Glycine--tRNA ligase	Core	368	971	1541	1539
nqrD	Na(+)-translocating NADH-quinone reductase subunit D	Core	368	416	632	631
group_3130	TonB-dependent receptor SusC	Core	368	581	3158	3106
group_3408	hypothetical protein	Core	368	293	1553	1545
exoI_4	hypothetical protein	Core	368	1070	2318	2312
group_4488	hypothetical protein	Core	368	911	1610	1466
group_4683	hypothetical protein	Core	368	1355	1775	1771
group_4831	hypothetical protein	Core	368	140	140	140
mip_2	Outer membrane protein MIP	Core	368	152	650	581
group_5848	hypothetical protein	Core	368	833	998	987
group_6229	Anhydromuropeptide permease	Core	368	170	1298	1293
hemE_1	Uroporphyrinogen decarboxylase	Core	368	629	1004	1002
recF	DNA replication and repair protein RecF	Core	368	665	1112	1110
group_6364	hypothetical protein	Core	368	311	1295	1181
nhaC	Na(+)/H(+) antiporter NhaC	Core	368	1157	1430	1429
zraR_2	Transcriptional regulatory protein ZraR	Core	368	110	1331	1327
group_7668	hypothetical protein	Core	368	779	1106	1105
lacZ_8	Beta-galactosidase	Core	368	1559	2675	2669
group_7938	hypothetical protein	Core	368	626	1256	1254
group_8188	Transcriptional regulatory protein YpdB	Core	368	446	755	751
cirA_1	Colicin I receptor	Core	368	1178	2063	2057
pdhD	Dihydrolipoyl dehydrogenase	Core	368	1064	1343	1342
group_9018	hypothetical protein	Core	368	1232	1232	1232
group_9088	hypothetical protein	Core	368	509	686	630
group_9269	hypothetical protein	Core	368	332	872	867
rexB	hypothetical protein	Core	368	2366	2873	2871
group_9664	hypothetical protein	Core	368	458	1214	1211
ddh	Meso-diaminopimelate D-dehydrogenase	Core	368	803	923	920
pnp	Polyribonucleotide nucleotidyltransferase	Core	368	209	2126	2116
gadB	Glutamate decarboxylase	Core	367	1247	1463	1441
group_11787	hypothetical protein	Core	367	881	1325	1323
group_1427	hypothetical protein	Core	367	428	2405	2278
group_14306	hypothetical protein	Core	367	812	884	820
rpsD	30S ribosomal protein S4	Core	367	605	605	605
group_14989	hypothetical protein	Core	367	2450	2462	2461
group_3452	hypothetical protein	Core	367	1628	2573	2562
group_3562	hypothetical protein	Core	367	329	557	556
group_4469	hypothetical protein	Core	367	950	1268	1266
group_5411	hypothetical protein	Core	367	620	998	996
group_6352	hypothetical protein	Core	367	1496	2819	2815
group_6393	hypothetical protein	Core	367	947	1544	1539
yhhS	hypothetical protein	Core	367	590	1166	1164
group_6629	hypothetical protein	Core	367	1151	1403	1393
topA	DNA topoisomerase 1	Core	367	785	2345	2337
guaA	GMP synthase [glutamine-hydrolyzing]	Core	367	467	1523	1518
yycJ	Putative metallo-hydrolase YycJ	Core	367	176	803	801
asd	Aspartate-semialdehyde dehydrogenase	Core	367	173	1010	1006
lolE_1	Lipoprotein-releasing system transmembrane protein LolE	Core	367	974	1307	1306
group_9638	hypothetical protein	Core	367	752	890	864
group_9684	hypothetical protein	Core	367	680	851	824
group_9751	hypothetical protein	Core	367	995	1886	1883
mdtE_3	Multidrug resistance protein MdtE	Core	367	671	1016	1015
group_11950	hypothetical protein	Core	366	317	644	643
mro_3	Aldose 1-epimerase	Core	366	1130	1130	1130
group_2348	hypothetical protein	Core	366	353	1253	1244
group_2803	TonB-dependent receptor P3	Core	366	1202	3500	3362
group_2858	hypothetical protein	Core	366	218	1418	1386
polA	DNA polymerase I	Core	366	620	2894	2829
group_3937	hypothetical protein	Core	366	305	2576	2547
pstS	Phosphate-binding protein PstS	Core	366	413	869	845
group_4801	hypothetical protein	Core	366	527	2288	2283
cdr	Coenzyme A disulfide reductase	Core	366	659	2525	2474
pepE_2	Aminopeptidase E	Core	366	590	1478	1406
group_6257	hypothetical protein	Core	366	335	587	554
group_6584	hypothetical protein	Core	366	305	563	544
potH	Putrescine transport system permease protein PotH	Core	366	356	797	790
fadD3_2	3-[(3aS,4S,7aS)-7a-methyl-1,5-dioxo-octahydro-1H-inden-4-yl]propanoyl:CoA ligase	Core	366	1049	1691	1675
group_7848	hypothetical protein	Core	366	524	1247	1245
group_9796	Outer membrane protein 40	Core	366	944	1187	1185
group_14696	hypothetical protein	Core	365	236	236	236
group_2399	hypothetical protein	Core	365	860	1619	1611
clcA	H(+)/Cl(-) exchange transporter ClcA	Core	365	521	1571	1567
rcsC_15	Sensor histidine kinase RcsC	Core	365	1220	2699	2685
mutS_1	DNA mismatch repair protein MutS	Core	365	776	1814	1776
rcsC_1	Sensor histidine kinase RcsC	Core	365	239	1814	1705
mepA_3	Multidrug export protein MepA	Core	365	758	1454	1410
group_5858	hypothetical protein	Core	365	356	1868	1859
tolB_2	hypothetical protein	Core	365	341	2861	2754
group_6243	hypothetical protein	Core	365	224	797	791
nspC	Carboxynorspermidine/carboxyspermidine decarboxylase	Core	365	305	1217	1108
arnT_2	Undecaprenyl phosphate-alpha-4-amino-4-deoxy-L-arabinose arabinosyl transferase	Core	365	1139	1553	1551
group_7748	NADH:quinone reductase	Core	365	578	974	946
mprA_1	Response regulator MprA	Core	365	371	695	694
gcdB_1	Glutaconyl-CoA decarboxylase subunit beta	Core	365	770	1235	1230
group_7998	hypothetical protein	Core	365	854	872	871
group_9071	Long-chain-fatty-acid--CoA ligase FadD15	Core	365	434	1805	1801
ccsA_2	Cytochrome c biogenesis protein CcsA	Core	365	641	791	790
group_9085	hypothetical protein	Core	365	1265	1265	1265
btuB_2	Vitamin B12 transporter BtuB	Core	365	1529	2219	2217
group_9588	hypothetical protein	Core	365	179	338	334
korA_2	2-oxoglutarate oxidoreductase subunit KorA	Core	365	389	1850	1845
fabF	3-oxoacyl-[acyl-carrier-protein] synthase 2	Core	364	1103	1262	1261
group_11803	hypothetical protein	Core	364	365	365	365
purB	Adenylosuccinate lyase	Core	364	566	1346	1343
group_15262	Retaining alpha-galactosidase	Core	364	1949	1952	1949
susC_9	TonB-dependent receptor SusC	Core	364	455	3170	3043
group_2572	hypothetical protein	Core	364	1505	2102	2069
rcsC_22	Sensor histidine kinase RcsC	Core	364	1232	3995	3977
group_5319	hypothetical protein	Core	364	92	92	92
group_5453	hypothetical protein	Core	364	623	1157	1154
group_5860	hypothetical protein	Core	364	386	581	577
tkt	Transketolase	Core	364	266	2009	2000
group_8076	SusD-like protein P38	Core	364	146	1619	1607
group_8142	hypothetical protein	Core	364	569	722	678
ilvH	Putative acetolactate synthase small subunit	Core	363	323	566	559
group_14417	hypothetical protein	Core	363	302	302	302
group_14793	hypothetical protein	Core	363	326	326	326
susC_16	TonB-dependent receptor SusC	Core	363	875	3389	3320
rcsC_32	Sensor histidine kinase RcsC	Core	363	392	2384	2309
group_35135	tRNA-Lys(ttt)	Core	363	73	73	73
groS	10 kDa chaperonin	Core	363	272	272	272
rcsC_3	Sensor histidine kinase RcsC	Core	363	2582	3989	3983
aaeA	p-hydroxybenzoic acid efflux pump subunit AaeA	Core	363	467	680	677
hutH	Histidine ammonia-lyase	Core	363	464	1496	1493
cusC_1	Cation efflux system protein CusC	Core	363	1121	1391	1389
group_6511	Sensor histidine kinase RcsC	Core	363	608	1127	1124
mepA_4	Multidrug export protein MepA	Core	363	1004	1391	1387
serS	Serine--tRNA ligase	Core	363	581	1289	1272
group_7769	hypothetical protein	Core	363	773	1328	1315
group_9208	hypothetical protein	Core	363	1289	1481	1480
group_9537	hypothetical protein	Core	363	752	1187	1185
group_9589	hypothetical protein	Core	363	482	614	612
group_11358	hypothetical protein	Core	362	1220	1682	1679
group_11418	hypothetical protein	Core	362	134	134	134
nreC	Oxygen regulatory protein NreC	Core	362	359	608	607
group_14269	hypothetical protein	Core	362	854	854	854
group_15416	Evolved beta-galactosidase subunit alpha	Core	362	3653	3656	3653
group_2979	hypothetical protein	Core	362	497	2165	2130
group_35071	tRNA-Ser(tga)	Core	362	85	85	85
hypBA1_2	Non-reducing end beta-L-arabinofuranosidase	Core	362	554	2075	2059
topB_2	DNA topoisomerase 3	Core	362	1280	2222	2157
group_7630	hypothetical protein	Core	362	839	953	952
fbp	Fructose-1,6-bisphosphatase class 3	Core	362	902	1994	1989
degQ	hypothetical protein	Core	362	956	1547	1544
pyrK_2	Dihydroorotate dehydrogenase B (NAD(+)), electron transfer subunit	Core	362	1400	2288	2285
rutB	Peroxyureidoacrylate/ureidoacrylate amidohydrolase RutB	Core	362	413	671	668
fadD3_1	3-[(3aS,4S,7aS)-7a-methyl-1,5-dioxo-octahydro-1H-inden-4-yl]propanoyl:CoA ligase	Core	362	971	1682	1670
sgcG	2-amino-4-deoxychorismate dehydrogenase	Core	361	218	578	574
group_2519	hypothetical protein	Core	361	239	1142	1029
group_3160	hypothetical protein	Core	361	266	626	583
group_5659	hypothetical protein	Core	361	518	815	813
group_5846	Tyrosine recombinase XerD	Core	361	230	959	946
group_6211	hypothetical protein	Core	361	1472	2519	2475
nnr	Bifunctional NAD(P)H-hydrate repair enzyme Nnr	Core	361	1232	1511	1510
atoC_2	Regulatory protein AtoC	Core	361	779	1349	1337
group_14987	Beta-xylosidase	Core	360	2261	2294	2293
group_14988	hypothetical protein	Core	360	2837	2843	2842
group_2341	hypothetical protein	Core	360	1487	2303	2144
glgB_2	1,4-alpha-glucan branching enzyme GlgB	Core	360	764	2870	2849
group_4686	hypothetical protein	Core	360	218	542	538
group_5330	Endo-4-O-sulfatase	Core	360	251	1454	1441
sigW_2	ECF RNA polymerase sigma factor SigW	Core	360	242	473	469
group_6692	hypothetical protein	Core	360	524	1205	1203
group_6823	hypothetical protein	Core	360	233	1295	1287
tag	DNA-3-methyladenine glycosylase 1	Core	360	572	572	572
group_9771	Ion-translocating oxidoreductase complex subunit B	Core	360	776	1469	1467
group_14878	hypothetical protein	Core	359	479	479	479
yknY_3	putative ABC transporter ATP-binding protein YknY	Core	359	419	674	673
group_3146	hypothetical protein	Core	359	125	887	815
resA_6	Thiol-disulfide oxidoreductase ResA	Core	359	275	1382	1084
group_4504	hypothetical protein	Core	359	239	761	699
mshA_9	D-inositol-3-phosphate glycosyltransferase	Core	359	644	1199	1196
der_2	GTPase Der	Core	359	797	2537	2481
gtfA_1	UDP-N-acetylglucosamine--peptide N-acetylglucosaminyltransferase GtfA subunit	Core	359	506	1187	1184
frdA	Fumarate reductase flavoprotein subunit	Core	359	1049	1943	1940
aroE	Shikimate dehydrogenase (NADP(+))	Core	359	395	743	742
group_12127	hypothetical protein	Core	358	608	749	744
group_35072	tRNA-Ser(tga)	Core	358	85	85	85
alaS	Alanine--tRNA ligase	Core	358	2618	2618	2618
glgA	Glycogen synthase	Core	358	380	983	951
yfhM	hypothetical protein	Core	358	2756	5594	5581
group_6277	hypothetical protein	Core	358	335	1394	1291
group_6664	hypothetical protein	Core	358	641	1028	1026
group_9160	hypothetical protein	Core	358	1373	2267	2264
xylE_3	D-xylose-proton symporter	Core	358	788	1319	1316
lgt	Phosphatidylglycerol--prolipoprotein diacylglyceryl transferase	Core	358	437	833	831
group_10801	hypothetical protein	Core	357	209	392	347
maa	Maltose O-acetyltransferase	Core	357	545	560	552
group_14298	hypothetical protein	Core	357	1982	1982	1982
ravA_1	ATPase RavA	Core	357	248	1664	1505
lacZ_1	Beta-galactosidase	Core	357	1115	3107	3093
nrfA	Cytochrome c-552	Core	357	623	1481	1477
group_3402	hypothetical protein	Core	357	605	887	847
rimL	Ribosomal-protein-serine acetyltransferase	Core	357	374	680	545
group_4639	Outer membrane protein 40	Core	357	1010	1118	1117
group_4837	hypothetical protein	Core	357	203	899	893
comM	Competence protein ComM	Core	357	596	1538	1523
hslR	hypothetical protein	Core	357	305	425	424
group_5686	hypothetical protein	Core	357	1757	2702	2697
group_5865	TonB-dependent receptor P3	Core	357	1544	3281	3205
group_6219	Putative beta-glucuronidase	Core	357	1904	2108	2086
group_6426	TonB-dependent receptor P3	Core	357	752	3128	3110
group_6654	hypothetical protein	Core	357	209	209	209
rpoB	DNA-directed RNA polymerase subunit beta	Core	357	3248	3812	3808
group_10986	hypothetical protein	Core	356	698	1262	1257
group_11979	hypothetical protein	Core	356	428	428	428
group_13272	hypothetical protein	Core	356	512	815	809
group_14804	hypothetical protein	Core	356	686	686	686
group_1836	hypothetical protein	Core	356	242	347	346
group_3335	Sensor histidine kinase RcsC	Core	356	1007	3086	3030
rcsC_24	Sensor histidine kinase RcsC	Core	356	1064	2723	2710
group_5457	hypothetical protein	Core	356	215	803	799
arnC_1	Undecaprenyl-phosphate 4-deoxy-4-formamido-L-arabinose transferase	Core	356	497	995	990
wecC	UDP-N-acetyl-D-mannosamine dehydrogenase	Core	356	749	1202	1198
aspT_4	Aspartate/alanine antiporter	Soft core	355	1421	1664	1663
tagA	hypothetical protein	Soft core	355	269	1433	667
group_5347	hypothetical protein	Soft core	355	254	1205	1200
group_5465	hypothetical protein	Soft core	355	392	1058	1049
rcsC_7	Sensor histidine kinase RcsC	Soft core	355	251	1169	1166
dcp	Dipeptidyl carboxypeptidase	Soft core	354	1169	2111	2106
xapB	Xanthosine permease	Soft core	354	566	1232	1226
yqiK	hypothetical protein	Soft core	354	851	1703	1624
group_6819	hypothetical protein	Soft core	354	266	932	930
group_9686	hypothetical protein	Soft core	354	1556	1880	1879
group_2338	hypothetical protein	Soft core	353	125	875	861
tri1_1	Tricorn protease	Soft core	353	215	3287	3260
mtaB	Threonylcarbamoyladenosine tRNA methylthiotransferase MtaB	Soft core	353	872	1319	1316
susB_1	Glucan 1,4-alpha-glucosidase SusB	Soft core	353	1214	2159	2156
pgcA	Phosphoglucomutase	Soft core	353	1094	1745	1743
group_10478	hypothetical protein	Soft core	352	2063	2144	2128
group_1239	hypothetical protein	Soft core	352	1037	1118	1054
group_1330	hypothetical protein	Soft core	352	959	983	973
group_1873	hypothetical protein	Soft core	352	581	932	925
group_2656	hypothetical protein	Soft core	352	740	1184	1164
group_359	hypothetical protein	Soft core	352	1646	1652	1648
group_4660	hypothetical protein	Soft core	352	545	674	656
group_6237	hypothetical protein	Soft core	352	632	1205	1197
group_6458	hypothetical protein	Soft core	352	569	644	605
group_6748	hypothetical protein	Soft core	352	800	1628	1625
group_7652	hypothetical protein	Soft core	352	656	1247	1245
group_7955	hypothetical protein	Soft core	352	482	1202	1199
susC_14	TonB-dependent receptor P3	Soft core	352	2006	3155	3148
group_9351	hypothetical protein	Soft core	352	899	986	923
group_1535	hypothetical protein	Soft core	351	803	2693	2615
group_2125	hypothetical protein	Soft core	351	368	983	928
group_35010	tRNA-Val(tac)	Soft core	351	75	75	75
napF	Ferredoxin-type protein NapF	Soft core	351	1004	1538	1501
group_4666	hypothetical protein	Soft core	351	296	365	337
nrdD	Anaerobic ribonucleoside-triphosphate reductase	Soft core	351	215	2393	2377
fucI	L-fucose isomerase	Soft core	351	1661	1772	1771
group_7745	hypothetical protein	Soft core	351	398	1505	1501
group_7782	hypothetical protein	Soft core	351	608	1163	1140
susC_2	TonB-dependent receptor SusC	Soft core	351	1985	3185	3169
group_2420	hypothetical protein	Shell	350	554	1004	998
sasA_4	Adaptive-response sensory-kinase SasA	Shell	350	2126	4475	4456
group_35013	tRNA-Val(tac)	Shell	350	75	75	75
group_3670	hypothetical protein	Shell	350	341	1937	1926
btuB_10	Vitamin B12 transporter BtuB	Shell	350	995	2081	2069
group_6658	hypothetical protein	Shell	350	452	944	932
group_8044	hypothetical protein	Shell	350	1166	1334	1330
aspT_3	Aspartate/alanine antiporter	Shell	350	1055	1688	1686
aspT_5	Aspartate/alanine antiporter	Shell	349	860	1598	1595
group_1445	hypothetical protein	Shell	349	158	1127	260
lpxK	Tetraacyldisaccharide 4'-kinase	Shell	349	1130	1130	1130
lutP	L-lactate permease	Shell	349	392	1499	1490
group_6777	hypothetical protein	Shell	349	1025	2036	2029
mfa2_1	hypothetical protein	Shell	349	734	929	915
group_9096	hypothetical protein	Shell	349	842	1367	1344
btuB_4	Vitamin B12 transporter BtuB	Shell	349	1721	2339	2337
group_10225	hypothetical protein	Shell	348	308	653	643
potD	hypothetical protein	Shell	348	437	1334	1325
group_4283	TonB-dependent receptor P3	Shell	348	230	3446	3421
xerC_9	Tyrosine recombinase XerC	Shell	348	980	1214	1212
group_5321	hypothetical protein	Shell	348	701	1547	1538
poxB	Pyruvate dehydrogenase [ubiquinone]	Shell	348	287	1820	1732
group_6189	putative zinc protease	Shell	348	671	1247	1243
group_6221	hypothetical protein	Shell	348	512	869	866
buk2	Butyrate kinase 2	Shell	348	281	1115	1112
yhgF	Protein YhgF	Shell	348	161	2123	1703
group_9885	hypothetical protein	Shell	348	1418	1811	1804
group_1448	hypothetical protein	Shell	347	299	2516	2469
group_15380	hypothetical protein	Shell	347	1907	1913	1907
group_18559	Ferredoxin	Shell	347	170	170	170
group_6682	1,4-alpha-glucan branching enzyme GlgB	Shell	347	827	1850	1847
gpmI_2	2,3-bisphosphoglycerate-independent phosphoglycerate mutase	Shell	347	908	911	910
pyrB	Aspartate carbamoyltransferase catalytic subunit	Shell	346	557	926	923
group_3502	hypothetical protein	Shell	346	965	2171	2160
group_5421	hypothetical protein	Shell	346	599	1247	1242
group_6579	LL-diaminopimelate aminotransferase	Shell	346	464	1232	1228
group_9239	hypothetical protein	Shell	346	3866	3866	3866
group_14984	hypothetical protein	Shell	345	98	98	98
emrB	Multidrug export protein EmrB	Shell	345	851	1568	1523
group_5675	hypothetical protein	Shell	345	134	572	340
group_10125	hypothetical protein	Shell	344	245	326	319
group_11883	hypothetical protein	Shell	344	422	638	637
group_14309	tRNA-Tyr(gta)	Shell	344	83	83	83
group_5417	Propionyl-CoA carboxylase beta chain	Shell	344	164	1544	1538
group_6704	Alpha-monoglucosyldiacylglycerol synthase	Shell	344	398	1151	1148
ddl	D-alanine--D-alanine ligase	Shell	344	509	974	972
group_11897	hypothetical protein	Shell	343	1790	1790	1790
decR	DNA-binding transcriptional activator DecR	Shell	343	467	467	467
group_6416	hypothetical protein	Shell	343	413	1040	1037
group_6647	ECF RNA polymerase sigma factor SigW	Shell	343	407	548	546
clpX	ATP-dependent Clp protease ATP-binding subunit ClpX	Shell	343	1166	1247	1246
group_3590	hypothetical protein	Shell	342	146	2342	2319
group_6832	hypothetical protein	Shell	342	608	1115	1112
group_9541	hypothetical protein	Shell	342	188	248	243
xanP	Xanthine permease XanP	Shell	342	872	1325	1323
group_2927	hypothetical protein	Shell	341	593	2312	2270
group_3544	Beta-barrel assembly-enhancing protease	Shell	341	356	1436	1410
group_4492	hypothetical protein	Shell	341	1217	1913	1910
murF_3	Alanine racemase	Shell	341	1655	2546	2494
group_7831	hypothetical protein	Shell	341	182	494	493
hisS	Histidine--tRNA ligase	Shell	341	170	1364	1360
cbiK	Sirohydrochlorin cobaltochelatase	Shell	341	395	932	915
group_9078	hypothetical protein	Shell	341	371	1847	1842
group_11511	hypothetical protein	Shell	340	425	425	425
group_3205	hypothetical protein	Shell	340	1217	1292	1222
group_3500	Adaptive-response sensory-kinase SasA	Shell	340	497	1577	1529
group_3627	hypothetical protein	Shell	340	455	1619	1608
group_7643	hypothetical protein	Shell	340	842	1016	1015
susC_5	TonB-dependent receptor SusC	Shell	339	464	3521	3432
alsT	Amino-acid carrier protein AlsT	Shell	339	95	1379	1360
group_35120	tRNA-Gly(gcc)	Shell	339	73	73	73
macA_1	Macrolide export protein MacA	Shell	339	413	1265	1218
group_4744	hypothetical protein	Shell	339	455	1196	1192
group_4769	hypothetical protein	Shell	339	638	1103	1043
group_5632	hypothetical protein	Shell	339	278	1265	1258
uvrB	UvrABC system protein B	Shell	339	881	2033	2029
glkA	Glucokinase	Shell	339	395	980	976
group_14698	hypothetical protein	Shell	338	890	893	892
group_14701	hypothetical protein	Shell	338	305	305	305
pbpC	Penicillin-binding protein 1C	Shell	338	641	2360	2336
group_34993	hypothetical protein	Shell	338	524	524	524
rssB	Regulator of RpoS	Shell	338	1103	1193	1168
mfa2	hypothetical protein	Shell	337	548	1052	1050
group_5562	Phenylacetate-coenzyme A ligase	Shell	337	140	1298	1292
group_5713	hypothetical protein	Shell	337	812	1733	1729
mro_1	Aldose 1-epimerase	Shell	337	575	1136	1120
pheT	Phenylalanine--tRNA ligase beta subunit	Shell	337	182	2462	2455
group_9411	hypothetical protein	Shell	336	1160	1517	1515
group_1401	hypothetical protein	Shell	335	329	1121	1066
group_18676	hypothetical protein	Shell	335	173	173	173
mdtE_2	Multidrug resistance protein MdtE	Shell	335	701	1118	1112
group_5289	hypothetical protein	Shell	335	1070	2237	2216
bepA_3	hypothetical protein	Shell	334	1898	2765	2759
group_11497	hypothetical protein	Shell	334	662	674	673
ffh	Signal recognition particle protein	Shell	334	557	1319	1316
apgM	2,3-bisphosphoglycerate-independent phosphoglycerate mutase	Shell	334	938	1211	1210
group_6377	hypothetical protein	Shell	334	113	113	113
mdtK_2	Multidrug resistance protein MdtK	Shell	334	404	1322	1319
[truncated: 33,278 more rows]

## Sheet: division I
Gene	Annotation	Gene category	No. isolates	Min group size nuc	Max group size nuc	Avg group size nuc
dauA	C4-dicarboxylic acid transporter DauA	Core	317	728	1679	1676
rbr	Rubrerythrin	Core	317	398	578	577
group_10021	hypothetical protein	Core	317	398	398	398
ftsX	Cell division protein FtsX	Core	317	881	914	881
truB	tRNA pseudouridine synthase B	Core	317	632	701	700
group_10026	Arylsulfatase	Core	317	1514	1580	1579
pgdA	Peptidoglycan-N-acetylglucosamine deacetylase	Core	317	389	614	613
ptpA	Prolyl tripeptidyl peptidase	Core	317	2075	2144	2142
group_10031	hypothetical protein	Core	317	707	707	707
deaD	ATP-dependent RNA helicase DeaD	Core	317	1910	1994	1940
group_10036	Putative cytokinin riboside 5'-monophosphate phosphoribohydrolase	Core	317	530	530	530
group_10037	hypothetical protein	Core	317	350	374	359
group_10039	hypothetical protein	Core	317	560	635	560
paaI	Acyl-coenzyme A thioesterase PaaI	Core	317	317	404	403
cysS	Cysteine--tRNA ligase	Core	317	1397	1475	1474
group_10043	hypothetical protein	Core	317	1085	1085	1085
group_10044	tRNA-specific 2-thiouridylase MnmA	Core	317	1091	1127	1091
purN	Phosphoribosylglycinamide formyltransferase	Core	317	572	623	591
group_10046	hypothetical protein	Core	317	566	770	769
speA	Biosynthetic arginine decarboxylase	Core	317	1793	1892	1891
group_10050	hypothetical protein	Core	317	398	398	398
otnC	3-oxo-tetronate 4-phosphate decarboxylase	Core	317	551	638	637
rimP	Ribosome maturation factor RimP	Core	317	368	467	466
nusA	Transcription termination/antitermination protein NusA	Core	317	611	1262	1259
infB	Translation initiation factor IF-2	Core	317	2882	3047	3046
sufD	FeS cluster assembly protein SufD	Core	317	938	1355	1353
sufS	Cysteine desulfurase	Core	317	1148	1211	1210
corA_1	Cobalt/magnesium transport protein CorA	Core	317	926	968	926
rcsC_2	Sensor histidine kinase RcsC	Core	317	881	1094	1093
rpsT	30S ribosomal protein S20	Core	317	116	254	253
recO	DNA repair protein RecO	Core	317	659	728	727
group_10067	hypothetical protein	Core	317	578	740	739
group_10069	hypothetical protein	Core	317	383	818	816
group_10070	Extracellular exo-alpha-(1->5)-L-arabinofuranosidase	Core	317	935	1106	1105
group_10072	hypothetical protein	Core	317	977	1076	982
dapE_1	Putative succinyl-diaminopimelate desuccinylase DapE	Core	317	545	1061	1059
group_10074	hypothetical protein	Core	317	134	134	134
group_10075	hypothetical protein	Core	317	1193	1220	1219
group_10076	hypothetical protein	Core	317	1487	1535	1530
group_10079	Beta-xylosidase	Core	317	2300	2300	2300
ccsA_2	Cytochrome c biogenesis protein CcsA	Core	317	641	791	790
tcdA	tRNA threonylcarbamoyladenosine dehydratase	Core	317	728	728	728
group_10083	hypothetical protein	Core	317	392	392	392
cidA	hypothetical protein	Core	317	215	338	337
group_10087	hypothetical protein	Core	317	524	692	690
group_10088	hypothetical protein	Core	317	989	1013	989
group_10089	hypothetical protein	Core	317	1016	1148	1147
group_10090	hypothetical protein	Core	317	728	752	729
proA	Gamma-glutamyl phosphate reductase	Core	317	1154	1247	1246
proB	Glutamate 5-kinase	Core	317	1064	1082	1081
bamA_3	Outer membrane protein assembly factor BamA	Core	317	2528	2636	2635
prmC	Release factor glutamine methyltransferase	Core	317	836	836	836
lysJ	[LysW]-aminoadipate semialdehyde transaminase	Core	317	1067	1124	1123
argG	Argininosuccinate synthase	Core	317	1151	1205	1204
cvfB	Conserved virulence factor B	Core	317	698	839	838
yknY_1	putative ABC transporter ATP-binding protein YknY	Core	317	542	716	715
group_10101	hypothetical protein	Core	317	455	626	625
group_10102	hypothetical protein	Core	317	974	980	974
thrA	Bifunctional aspartokinase/homoserine dehydrogenase 1	Core	317	542	2435	2423
thrC	Threonine synthase	Core	317	1301	1358	1301
group_10106	hypothetical protein	Core	317	602	623	622
yhdG	putative amino acid permease YhdG	Core	317	1619	1667	1666
bepE_2	Efflux pump membrane transporter BepE	Core	317	2933	3035	3034
mdtA_1	Multidrug resistance protein MdtA	Core	317	680	1082	1078
rsgA	Small ribosomal subunit biogenesis GTPase RsgA	Core	317	842	932	931
frr	Ribosome-recycling factor	Core	317	422	560	559
pyrH	Uridylate kinase	Core	317	245	710	708
dinF	DNA damage-inducible protein F	Core	317	1295	1313	1312
group_10122	hypothetical protein	Core	317	497	683	682
yjbR_1	putative protein YjbR	Core	317	254	356	349
group_10124	hypothetical protein	Core	317	365	365	365
tadA_1	tRNA-specific adenosine deaminase	Core	317	404	437	436
group_10126	hypothetical protein	Core	317	1247	1301	1247
group_10127	hypothetical protein	Core	317	971	1001	1000
group_10128	hypothetical protein	Core	317	1220	1682	1679
group_10129	hypothetical protein	Core	317	323	875	873
group_10130	hypothetical protein	Core	317	776	866	865
surE	5'-nucleotidase SurE	Core	317	767	878	770
group_10132	hypothetical protein	Core	317	662	839	838
pepD_1	Cytosol non-specific dipeptidase	Core	317	1457	1457	1457
group_10135	hypothetical protein	Core	317	1088	1088	1088
group_10136	putative GTPase	Core	317	980	1091	1090
group_10137	hypothetical protein	Core	317	827	827	827
rhaS_1	HTH-type transcriptional activator RhaS	Core	317	893	917	916
group_10142	hypothetical protein	Core	317	569	704	703
manA_1	Mannan endo-1,4-beta-mannosidase	Core	317	1124	1130	1124
group_10144	hypothetical protein	Core	317	1118	1148	1118
nuoK	NADH-quinone oxidoreductase subunit K	Core	317	248	311	310
nuoI	NADH-quinone oxidoreductase subunit I	Core	317	443	479	478
nuoC	NADH-quinone oxidoreductase subunit C/D	Core	317	1541	1592	1591
dxs_1	1-deoxy-D-xylulose-5-phosphate synthase	Core	317	1883	1946	1945
estD	Esterase EstD	Core	317	1232	1343	1342
tatA	Sec-independent protein translocase protein TatA	Core	317	200	227	226
group_10151	hypothetical protein	Core	317	809	986	985
lpxC	UDP-3-O-acyl-N-acetylglucosamine deacetylase	Core	317	1010	1385	1383
group_10153	hypothetical protein	Core	317	1133	1229	1228
prfA	Peptide chain release factor RF1	Core	317	854	1112	1111
group_10155	hypothetical protein	Core	317	782	950	949
group_10156	hypothetical protein	Core	317	830	899	898
group_10160	Glycosyl hydrolase family 109 protein 1	Core	317	1247	1277	1259
group_10164	hypothetical protein	Core	317	1691	1727	1726
prlC	Oligopeptidase A	Core	317	2057	2114	2058
mscL	Large-conductance mechanosensitive channel	Core	317	308	440	439
group_10167	hypothetical protein	Core	317	842	842	842
group_10168	hypothetical protein	Core	317	935	935	935
patB_2	Cystathionine beta-lyase PatB	Core	317	242	1184	1181
group_10170	hypothetical protein	Core	317	596	659	599
panC	Pantothenate synthetase	Core	317	848	911	848
ppaX_3	Pyrophosphatase PpaX	Core	317	686	1229	687
group_10175	ECF RNA polymerase sigma factor SigW	Core	317	551	587	551
group_10176	hypothetical protein	Core	317	416	473	472
sigW_7	ECF RNA polymerase sigma factor SigW	Core	317	575	602	575
group_10178	SusD-like protein P2	Core	317	1526	1640	1639
pafA	Alkaline phosphatase PafA	Core	317	1490	1574	1573
group_10180	hypothetical protein	Core	317	503	617	546
group_10181	hypothetical protein	Core	317	500	521	501
group_10182	hypothetical protein	Core	317	1388	1388	1388
rfaH_6	Transcription antitermination protein RfaH	Core	317	518	548	526
polC	DNA polymerase III PolC-type	Core	317	335	527	526
hmuU_2	Hemin transport system permease protein HmuU	Core	317	770	1004	1003
group_10208	hypothetical protein	Core	317	935	965	964
cpdA_6	3',5'-cyclic adenosine monophosphate phosphodiesterase CpdA	Core	317	800	986	985
group_10210	hypothetical protein	Core	317	740	899	898
group_10211	hypothetical protein	Core	317	500	500	500
rlmB_2	23S rRNA (guanosine-2'-O-)-methyltransferase RlmB	Core	317	788	812	811
group_10220	hypothetical protein	Core	317	515	653	652
group_10221	hypothetical protein	Core	317	1109	1136	1135
group_10222	RNA polymerase sigma-H factor	Core	317	548	602	549
group_10231	hypothetical protein	Core	317	467	533	467
group_10232	hypothetical protein	Core	317	458	473	472
group_10233	O-acetyl-L-homoserine sulfhydrylase	Core	317	1286	1355	1288
mnmA_2	tRNA-specific 2-thiouridylase MnmA	Core	317	956	1061	1056
narL	putative transcriptional regulatory protein NarL	Core	317	677	809	681
group_10236	hypothetical protein	Core	317	494	590	589
group_10238	hypothetical protein	Core	317	1094	1295	1294
ald	Alanine dehydrogenase	Core	317	1031	1109	1108
ybiT_1	putative ABC transporter ATP-binding protein YbiT	Core	317	1445	1589	1588
group_10244	hypothetical protein	Core	317	806	839	806
rhaS_6	HTH-type transcriptional activator RhaS	Core	317	620	899	898
group_10256	hypothetical protein	Core	317	1550	1838	1837
group_10257	hypothetical protein	Core	317	695	1172	1165
bioD1	ATP-dependent dethiobiotin synthetase BioD 1	Core	317	542	641	640
group_10259	hypothetical protein	Core	317	206	206	206
group_10260	hypothetical protein	Core	317	866	893	892
group_10261	hypothetical protein	Core	317	425	425	425
COQ5_2	2-methoxy-6-polyprenyl-1,4-benzoquinol methylase, mitochondrial	Core	317	779	812	810
cysC	Adenylyl-sulfate kinase	Core	317	431	608	607
rplT	50S ribosomal protein L20	Core	317	224	350	349
group_10265	putative protein	Core	317	446	446	446
group_10272	hypothetical protein	Core	317	641	662	661
group_10282	hypothetical protein	Core	317	266	338	337
crnA	Creatinine amidohydrolase	Core	317	383	761	758
fcl	GDP-L-fucose synthase	Core	317	1070	1070	1070
group_10285	hypothetical protein	Core	317	986	1271	1270
ypdB_1	Transcriptional regulatory protein YpdB	Core	317	578	698	697
group_10288	hypothetical protein	Core	317	710	1052	1050
group_10289	hypothetical protein	Core	317	1340	1403	1402
cydA	Cytochrome bd ubiquinol oxidase subunit 1	Core	317	1490	1553	1552
group_10291	hypothetical protein	Core	317	656	851	850
group_10292	hypothetical protein	Core	317	2444	2561	2560
group_10293	TonB-dependent receptor P3	Core	317	3221	3377	3376
pal_2	Peptidoglycan-associated lipoprotein	Core	317	617	674	673
group_10295	hypothetical protein	Core	317	848	848	848
rpoE_1	hypothetical protein	Core	317	305	551	550
group_10297	hypothetical protein	Core	317	740	1277	1275
hemN	Oxygen-independent coproporphyrinogen III oxidase	Core	317	725	1364	1361
rhaS_3	HTH-type transcriptional activator RhaS	Core	317	839	866	839
sglT	Sodium/glucose cotransporter	Core	317	1370	1457	1451
group_10319	hypothetical protein	Core	317	410	467	420
group_10330	hypothetical protein	Core	317	347	395	394
group_10332	hypothetical protein	Core	317	845	980	979
anr	Transcriptional activator protein Anr	Core	317	458	665	664
group_10334	hypothetical protein	Core	317	710	710	710
mepA_2	Multidrug export protein MepA	Core	317	1250	1364	1361
dgkA	Undecaprenol kinase	Core	317	359	386	385
atpC	ATP synthase epsilon chain	Core	317	245	245	245
group_10338	hypothetical protein	Core	317	635	674	673
group_10339	hypothetical protein	Core	317	692	710	703
group_10341	hypothetical protein	Core	317	728	752	728
group_10342	hypothetical protein	Core	317	278	278	278
group_10344	hypothetical protein	Core	317	986	1301	1300
kdsB	3-deoxy-manno-octulosonate cytidylyltransferase	Core	317	737	830	829
group_10346	hypothetical protein	Core	317	263	467	465
group_10347	hypothetical protein	Core	317	368	368	368
amy	Alpha-amylase	Core	317	1526	1697	1696
iolW	scyllo-inositol 2-dehydrogenase (NADP(+)) IolW	Core	317	902	1058	1057
group_10350	hypothetical protein	Core	317	578	581	580
group_10351	hypothetical protein	Core	317	182	245	244
group_10352	hypothetical protein	Core	317	1355	1391	1390
ccsA_1	Cytochrome c biogenesis protein CcsA	Core	317	686	785	784
group_10354	hypothetical protein	Core	317	1034	1046	1045
cshA	ATP-dependent RNA helicase CshA	Core	317	1091	1256	1255
serB	Phosphoserine phosphatase	Core	317	941	1223	1222
resA_2	Thiol-disulfide oxidoreductase ResA	Core	317	509	509	509
group_10379	hypothetical protein	Core	317	449	527	449
amn	AMP nucleosidase	Core	317	374	776	774
htpG_2	Chaperone protein HtpG	Core	317	824	2045	2041
group_10389	hypothetical protein	Core	317	224	284	283
rpmB	50S ribosomal protein L28	Core	317	170	260	259
yccF	Inner membrane protein YccF	Core	317	326	380	379
group_10416	tRNA-Gly(ccc)	Core	317	73	75	73
cobT	Nicotinate-nucleotide--dimethylbenzimidazole phosphoribosyltransferase	Core	317	497	1037	1035
group_10418	hypothetical protein	Core	317	347	356	350
group_10420	hypothetical protein	Core	317	791	1208	1206
group_10421	hypothetical protein	Core	317	197	308	284
moeZ	putative adenylyltransferase/sulfurtransferase MoeZ	Core	317	698	701	700
group_10423	hypothetical protein	Core	317	443	512	511
group_10425	hypothetical protein	Core	317	242	443	442
map_2	Methionine aminopeptidase	Core	317	812	854	853
nhaA	Na(+)/H(+) antiporter NhaA	Core	317	977	1313	1311
lepA	Elongation factor 4	Core	317	1718	1781	1780
group_10430	hypothetical protein	Core	317	389	410	409
exoA	Exodeoxyribonuclease	Core	317	692	761	760
group_10432	putative transcriptional regulatory protein	Core	317	683	737	684
group_10440	hypothetical protein	Core	317	998	1244	1243
group_10441	hypothetical protein	Core	317	767	1259	1257
rnfE	Na(+)-translocating ferredoxin:NAD(+) oxidoreductase complex subunit E	Core	317	566	587	586
rnfC	Proton-translocating ferredoxin:NAD(+) oxidoreductase complex subunit C	Core	317	1301	1337	1336
group_10444	hypothetical protein	Core	317	1229	1433	1432
paiA	Spermidine/spermine N(1)-acetyltransferase	Core	317	497	527	498
ybaK	Cys-tRNA(Pro)/Cys-tRNA(Cys) deacylase YbaK	Core	317	479	506	479
group_10447	hypothetical protein	Core	317	293	449	448
group_10448	hypothetical protein	Core	317	287	335	334
group_10449	hypothetical protein	Core	317	416	425	424
group_10450	hypothetical protein	Core	317	161	173	172
ybhS	putative multidrug ABC transporter permease YbhS	Core	317	254	1100	1097
group_10452	hypothetical protein	Core	317	296	305	296
carA	Carbamoyl-phosphate synthase small chain	Core	317	911	1076	1075
group_10454	hypothetical protein	Core	317	410	566	565
ppx2	Exopolyphosphatase 2	Core	317	914	1037	914
yqhD	Alcohol dehydrogenase YqhD	Core	317	1094	1145	1144
trpF	N-(5'-phosphoribosyl)anthranilate isomerase	Core	317	587	617	590
group_10459	hypothetical protein	Core	317	893	893	893
group_10461	hypothetical protein	Core	317	623	683	682
group_10462	hypothetical protein	Core	317	248	248	248
yjjP_2	Inner membrane protein YjjP	Core	317	737	773	772
group_10464	hypothetical protein	Core	317	713	788	787
ntpB	V-type sodium ATPase subunit B	Core	317	1319	1355	1319
group_10466	hypothetical protein	Core	317	449	839	837
group_10467	L-Ala-D/L-Glu epimerase	Core	317	1151	1151	1151
phoU	Phosphate-specific transport system accessory protein PhoU	Core	317	599	689	688
group_10469	hypothetical protein	Core	317	626	641	640
group_10531	hypothetical protein	Core	317	413	1097	1094
group_10532	hypothetical protein	Core	317	389	428	427
group_10533	hypothetical protein	Core	317	236	236	236
group_10534	hypothetical protein	Core	317	854	872	871
murB	UDP-N-acetylenolpyruvoylglucosamine reductase	Core	317	887	998	997
group_10548	putative oxidoreductase	Core	317	764	848	774
rhaR_5	HTH-type transcriptional activator RhaR	Core	317	842	902	842
group_10550	hypothetical protein	Core	317	149	269	268
group_10552	hypothetical protein	Core	317	215	263	215
group_10553	hypothetical protein	Core	317	335	344	343
group_10554	hypothetical protein	Core	317	269	476	475
group_10555	hypothetical protein	Core	317	290	920	916
group_10558	hypothetical protein	Core	317	566	620	566
group_10559	hypothetical protein	Core	317	707	728	727
group_10560	hypothetical protein	Core	317	1103	1124	1123
group_10561	Thioredoxin C-2	Core	317	296	296	296
nadE	Glutamine-dependent NAD(+) synthetase	Core	317	1904	1925	1924
group_10563	hypothetical protein	Core	317	461	491	490
group_10564	hypothetical protein	Core	317	572	581	572
group_10565	hypothetical protein	Core	317	356	404	403
group_10566	hypothetical protein	Core	317	566	701	700
group_10567	Alpha-amylase	Core	317	1376	1445	1444
group_10568	hypothetical protein	Core	317	791	935	934
group_10569	hypothetical protein	Core	317	1550	1568	1550
group_10570	hypothetical protein	Core	317	908	980	979
group_10571	hypothetical protein	Core	317	344	344	344
group_10572	hypothetical protein	Core	317	407	407	407
group_10573	hypothetical protein	Core	317	197	233	232
fbaB	Fructose-bisphosphate aldolase class 1	Core	317	1052	1097	1082
modF	ABC transporter ATP-binding protein ModF	Core	317	1451	1640	1454
group_10576	hypothetical protein	Core	317	590	983	981
epi	Ethylmalonyl-CoA/methylmalonyl-CoA epimerase	Core	317	377	404	403
gcdB_2	Glutaconyl-CoA decarboxylase subunit beta	Core	317	959	1160	1159
ttgD	Toluene efflux pump periplasmic linker protein TtgD	Core	317	1034	1052	1051
srpC	putative chromate transport protein	Core	317	542	569	542
group_10586	hypothetical protein	Core	317	728	728	728
carE	Caffeyl-CoA reductase-Etf complex subunit CarE	Core	317	998	1019	1018
eptA	hypothetical protein	Core	317	1583	1700	1699
group_10594	hypothetical protein	Core	317	161	161	161
group_10596	hypothetical protein	Core	317	1274	1304	1303
lapB_1	Lipopolysaccharide assembly protein B	Core	317	851	869	851
thiL	Thiamine-monophosphate kinase	Core	317	1034	1070	1034
pncB2	Nicotinate phosphoribosyltransferase 2	Core	317	1166	1280	1166
resA_8	Thiol-disulfide oxidoreductase ResA	Core	317	1211	1211	1211
group_10616	hypothetical protein	Core	317	689	788	787
group_10618	hypothetical protein	Core	317	176	272	176
group_10619	hypothetical protein	Core	317	641	641	641
group_10620	hypothetical protein	Core	317	590	590	590
lutA	Lactate utilization protein A	Core	317	257	740	738
group_10625	hypothetical protein	Core	317	482	482	482
group_10626	hypothetical protein	Core	317	293	293	293
group_10627	hypothetical protein	Core	317	455	458	457
cca	CCA-adding enzyme	Core	317	1445	1445	1445
ruvA	Holliday junction ATP-dependent DNA helicase RuvA	Core	317	605	650	605
ypbG	hypothetical protein	Core	317	704	1052	1050
group_10635	hypothetical protein	Core	317	2249	2309	2262
algU_3	RNA polymerase sigma-H factor	Core	317	476	548	547
phaB	hypothetical protein	Core	317	827	869	868
group_10640	hypothetical protein	Core	317	761	785	761
gltA	Citrate synthase	Core	317	1265	1343	1342
group_10642	hypothetical protein	Core	317	512	584	583
ilvD	Dihydroxy-acid dehydratase	Core	317	1757	1802	1801
group_10644	hypothetical protein	Core	317	848	944	849
slyD	FKBP-type peptidyl-prolyl cis-trans isomerase SlyD	Core	317	578	590	589
group_10646	hypothetical protein	Core	317	386	518	517
group_10647	hypothetical protein	Core	317	1283	1286	1285
dapE_2	Succinyl-diaminopimelate desuccinylase	Core	317	287	1364	1360
group_10651	hypothetical protein	Core	317	494	506	505
gph_2	Phosphoglycolate phosphatase	Core	317	605	728	727
group_10653	hypothetical protein	Core	317	893	917	915
group_10654	hypothetical protein	Core	317	2549	2621	2620
folB	Dihydroneopterin aldolase	Core	317	368	368	368
group_10661	hypothetical protein	Core	317	170	218	217
group_10662	hypothetical protein	Core	317	395	557	555
group_10663	hypothetical protein	Core	317	395	437	436
tsaC	Threonylcarbamoyl-AMP synthase	Core	317	530	563	530
group_10668	hypothetical protein	Core	317	434	434	434
bepA_2	Beta-barrel assembly-enhancing protease	Core	317	842	962	961
pheA	Bifunctional chorismate mutase/prephenate dehydratase	Core	317	524	884	882
dapL_2	LL-diaminopimelate aminotransferase	Core	317	1184	1184	1184
kdsA_1	2-dehydro-3-deoxyphosphooctonate aldolase	Core	317	1013	1061	1060
group_10680	hypothetical protein	Core	317	542	563	542
group_10681	hypothetical protein	Core	317	854	881	861
tolR_2	Tol-Pal system protein TolR	Core	317	380	422	417
pdxJ	Pyridoxine 5'-phosphate synthase	Core	317	449	713	711
group_10684	hypothetical protein	Core	317	374	374	374
group_10685	hypothetical protein	Core	317	674	722	680
group_10686	hypothetical protein	Core	317	350	365	364
group_10687	hypothetical protein	Core	317	1355	1385	1355
mnmA_1	tRNA-specific 2-thiouridylase MnmA	Core	317	536	1088	1086
purB	Adenylosuccinate lyase	Core	317	566	1346	1343
group_10691	hypothetical protein	Core	317	602	911	910
surA_1	Chaperone SurA	Core	317	1229	1370	1369
clpP	ATP-dependent Clp protease proteolytic subunit	Core	317	662	728	662
der_1	GTPase Der	Core	317	1220	1313	1312
era	GTPase Era	Core	317	848	881	880
metF	5,10-methylenetetrahydrofolate reductase	Core	317	953	1055	953
gldH	Gliding motility lipoprotein GldH	Core	317	440	470	446
purH_1	Bifunctional purine biosynthesis protein PurH	Core	317	1523	1643	1523
hutI	Imidazolonepropionase	Core	317	1202	1253	1252
group_10710	hypothetical protein	Core	317	545	632	628
group_10711	hypothetical protein	Core	317	428	485	484
group_10731	hypothetical protein	Core	317	158	221	220
rhaR_6	HTH-type transcriptional activator RhaR	Core	317	896	896	896
group_10740	putative HIT-like protein	Core	317	404	452	404
buk2	Butyrate kinase 2	Core	317	1043	1115	1114
ykfA	putative murein peptide carboxypeptidase	Core	317	914	914	914
group_10743	hypothetical protein	Core	317	509	788	787
rcsC_30	Sensor histidine kinase RcsC	Core	317	1418	1673	1670
rd	Rubredoxin	Core	317	161	161	161
rpoN	RNA polymerase sigma-54 factor	Core	317	560	1478	1472
gcvH	Glycine cleavage system H protein	Core	317	380	380	380
purE	N5-carboxyaminoimidazole ribonucleotide mutase	Core	317	506	578	506
ispG	4-hydroxy-3-methylbut-2-en-1-yl diphosphate synthase (ferredoxin)	Core	317	1844	1880	1879
ycnE	Putative monooxygenase YcnE	Core	317	263	281	280
group_10756	hypothetical protein	Core	317	974	983	981
hup_2	DNA-binding protein HU	Core	317	272	272	272
group_10758	hypothetical protein	Core	317	899	905	899
typA	GTP-binding protein TypA/BipA	Core	317	1799	1916	1799
group_10763	hypothetical protein	Core	317	1394	1394	1394
mshA_2	D-inositol-3-phosphate glycosyltransferase	Core	317	1139	1265	1264
ypdB_4	Transcriptional regulatory protein YpdB	Core	317	674	773	772
srpA_2	Solvent efflux pump periplasmic linker SrpA	Core	317	1040	1043	1042
ddpX	D-alanyl-D-alanine dipeptidase	Core	317	749	791	783
group_10769	hypothetical protein	Core	317	407	407	407
group_10770	hypothetical protein	Core	317	1148	1652	1650
yghO	Protein YghO	Core	317	992	1136	1135
group_10774	hypothetical protein	Core	317	845	872	845
group_10777	hypothetical protein	Core	317	362	473	472
cysK1_2	O-acetylserine sulfhydrylase	Core	317	848	947	946
group_10779	hypothetical protein	Core	317	569	812	811
group_10780	hypothetical protein	Core	317	1082	1385	1383
ychF	Ribosome-binding ATPase YchF	Core	317	1061	1103	1102
mutS_2	DNA mismatch repair protein MutS	Core	317	2423	2615	2614
apt	Adenine phosphoribosyltransferase	Core	317	530	536	532
group_10917	hypothetical protein	Core	317	842	848	845
group_11236	hypothetical protein	Core	317	1745	1757	1745
group_11370	TonB-dependent receptor P3	Core	317	3191	3281	3212
miaA_2	tRNA dimethylallyltransferase	Core	317	857	926	920
group_11508	hypothetical protein	Core	317	989	1007	1001
hcp	Hydroxylamine reductase	Core	317	1565	1631	1625
group_12044	hypothetical protein	Core	317	434	584	580
group_12136	hypothetical protein	Core	317	1025	1067	1032
group_12153	hypothetical protein	Core	317	473	479	473
group_12271	Glutathione-regulated potassium-efflux system protein KefB	Core	317	1889	2222	2188
cobD_1	Cobalamin biosynthesis protein CobD	Core	317	770	965	955
group_12303	hypothetical protein	Core	317	1472	1598	1591
yusV	putative siderophore transport system ATP-binding protein YusV	Core	317	914	1034	1027
group_12305	hypothetical protein	Core	317	830	983	979
rho	Transcription termination factor Rho	Core	317	1658	2078	2057
hemW_1	Heme chaperone HemW	Core	317	1043	1283	1279
group_12364	hypothetical protein	Core	317	821	1025	1005
ndk	Nucleoside diphosphate kinase	Core	317	461	479	461
group_12569	hypothetical protein	Core	317	1163	1172	1163
group_12584	hypothetical protein	Core	317	2042	2054	2042
sucC	Succinate--CoA ligase [ADP-forming] subunit beta	Core	317	1139	1166	1147
clpC	ATP-dependent Clp protease ATP-binding subunit ClpC	Core	317	1334	2537	2530
cbh	Choloylglycine hydrolase	Core	317	1037	1274	1037
group_1720	hypothetical protein	Core	317	116	221	125
group_1724	hypothetical protein	Core	317	146	146	146
wecA_3	Undecaprenyl-phosphate alpha-N-acetylglucosaminyl 1-phosphate transferase	Core	317	755	953	948
group_1894	hypothetical protein	Core	317	698	722	717
group_1991	hypothetical protein	Core	317	134	1235	406
group_2028	hypothetical protein	Core	317	701	1115	1083
group_2057	hypothetical protein	Core	317	608	2027	1918
rluB	hypothetical protein	Core	317	575	1808	1326
yidA	Sugar phosphatase YidA	Core	317	437	836	834
group_2260	hypothetical protein	Core	317	668	1208	1138
group_2264	hypothetical protein	Core	317	365	401	393
yjbR_2	putative protein YjbR	Core	317	263	380	370
group_2343	hypothetical protein	Core	317	407	887	411
group_2374	hypothetical protein	Core	317	263	263	263
rplM	50S ribosomal protein L13	Core	317	461	461	461
greA	Transcription elongation factor GreA	Core	317	464	464	464
group_26865	hypothetical protein	Core	317	344	344	344
group_26866	hypothetical protein	Core	317	209	209	209
group_26867	hypothetical protein	Core	317	341	341	341
rsxB_1	Ion-translocating oxidoreductase complex subunit B	Core	317	227	227	227
rpsI	30S ribosomal protein S9	Core	317	386	386	386
group_26870	hypothetical protein	Core	317	683	683	683
group_26871	Ferredoxin	Core	317	170	170	170
group_26872	hypothetical protein	Core	317	299	299	299
group_26873	hypothetical protein	Core	317	140	140	140
group_26874	hypothetical protein	Core	317	524	524	524
group_26875	Ketol-acid reductoisomerase (NAD(+))	Core	317	1043	1043	1043
group_26876	hypothetical protein	Core	317	302	302	302
rpmG2	50S ribosomal protein L33 2	Core	317	188	188	188
group_26878	hypothetical protein	Core	317	233	233	233
rpmI	50S ribosomal protein L35	Core	317	197	197	197
group_26880	hypothetical protein	Core	317	158	158	158
rpmE2	50S ribosomal protein L31 type B	Core	317	251	251	251
group_26882	tRNA-His(gtg)	Core	317	74	74	74
group_26883	hypothetical protein	Core	317	110	110	110
group_26884	hypothetical protein	Core	317	200	200	200
group_26885	hypothetical protein	Core	317	104	104	104
asnC_1	Regulatory protein AsnC	Core	317	485	485	485
rpmH	50S ribosomal protein L34	Core	317	161	161	161
group_26888	hypothetical protein	Core	317	392	392	392
group_26889	hypothetical protein	Core	317	464	464	464
pfkA	ATP-dependent 6-phosphofructokinase 1	Core	317	980	980	980
group_26891	hypothetical protein	Core	317	272	272	272
rpsO	30S ribosomal protein S15	Core	317	269	269	269
group_26893	tRNA-Met(cat)	Core	317	73	73	73
nadD	Nicotinate-nucleotide adenylyltransferase	Core	317	605	605	605
cdd	Cytidine deaminase	Core	317	482	482	482
group_26896	hypothetical protein	Core	317	1160	1160	1160
group_26897	hypothetical protein	Core	317	632	632	632
pyrK_2	Dihydroorotate dehydrogenase B (NAD(+)), electron transfer subunit	Core	317	2288	2288	2288
argR	Arginine repressor	Core	317	473	473	473
paaK	Phenylacetate-coenzyme A ligase	Core	317	1307	1307	1307
group_26901	hypothetical protein	Core	317	2210	2210	2210
group_26902	hypothetical protein	Core	317	443	446	443
group_26903	Glutamate formimidoyltransferase	Core	317	902	902	902
chuR	Anaerobic sulfatase-maturating enzyme	Core	317	1235	1235	1235
group_26905	hypothetical protein	Core	317	2306	2306	2306
group_26906	hypothetical protein	Core	317	314	314	314
group_26907	hypothetical protein	Core	317	668	668	668
group_26908	hypothetical protein	Core	317	836	836	836
group_26909	Aspartate/prephenate aminotransferase	Core	317	1193	1193	1193
psd	Phosphatidylserine decarboxylase proenzyme	Core	317	686	686	686
lnpD	UDP-glucose 4-epimerase	Core	317	1034	1034	1034
group_26917	hypothetical protein	Core	317	602	602	602
ycf3_1	Photosystem I assembly protein Ycf3	Core	317	737	737	737
panB	3-methyl-2-oxobutanoate hydroxymethyltransferase	Core	317	821	821	821
uppS	Isoprenyl transferase	Core	317	734	734	734
group_26921	hypothetical protein	Core	317	497	497	497
group_26922	hypothetical protein	Core	317	1097	1097	1097
carD	Caffeyl-CoA reductase-Etf complex subunit CarD	Core	317	872	872	872
group_26924	hypothetical protein	Core	317	1211	1211	1211
group_26925	Retaining alpha-galactosidase	Core	317	1949	1952	1949
fetB	putative iron export permease protein FetB	Core	317	794	794	794
group_26927	hypothetical protein	Core	317	842	842	842
group_26928	hypothetical protein	Core	317	392	392	392
waaA	3-deoxy-D-manno-octulosonic acid transferase	Core	317	1220	1220	1220
mdh_2	Malate dehydrogenase	Core	317	941	941	941
group_26931	hypothetical protein	Core	317	2909	2909	2909
purF_1	Amidophosphoribosyltransferase	Core	317	1406	1406	1406
ridA	2-iminobutanoate/2-iminopropanoate deaminase	Core	317	374	374	374
yrrK	Putative pre-16S rRNA nuclease	Core	317	416	416	416
rffG	dTDP-glucose 4,6-dehydratase 2	Core	317	1139	1139	1139
group_26945	hypothetical protein	Core	317	1520	1520	1520
group_26946	hypothetical protein	Core	317	509	509	509
fabH_2	3-oxoacyl-[acyl-carrier-protein] synthase 3	Core	317	1013	1013	1013
group_26948	hypothetical protein	Core	317	2843	2843	2843
rpiB	Ribose-5-phosphate isomerase B	Core	317	434	434	434
nuoJ	NADH-quinone oxidoreductase subunit J	Core	317	512	512	512
nadK	NAD kinase	Core	317	872	872	872
group_26952	hypothetical protein	Core	317	950	950	950
oatA	O-acetyltransferase OatA	Core	317	1040	1040	1040
pyrE	Orotate phosphoribosyltransferase	Core	317	638	638	638
group_26955	hypothetical protein	Core	317	800	800	800
group_26956	hypothetical protein	Core	317	761	761	761
group_26957	hypothetical protein	Core	317	1274	1274	1274
group_26958	hypothetical protein	Core	317	728	728	728
glpE	Thiosulfate sulfurtransferase GlpE	Core	317	395	395	395
blaI	Penicillinase repressor	Core	317	374	374	374
group_26961	TonB-dependent receptor P3	Core	317	3269	3269	3269
group_26962	hypothetical protein	Core	317	1346	1346	1346
ung_2	Uracil-DNA glycosylase	Core	317	662	662	662
pyrD_2	Dihydroorotate dehydrogenase B (NAD(+)), catalytic subunit	Core	317	911	911	911
group_26965	hypothetical protein	Core	317	581	581	581
group_26966	hypothetical protein	Core	317	1970	1970	1970
lnrL	Linearmycin resistance ATP-binding protein LnrL	Core	317	707	707	707
cmk_2	Cytidylate kinase	Core	317	662	662	662
lacZ_6	Beta-galactosidase	Core	317	3062	3062	3062
pepO	Neutral endopeptidase	Core	317	2033	2033	2033
srrB	Sensor protein SrrB	Core	317	1439	1442	1439
ppaX_1	Pyrophosphatase PpaX	Core	317	656	662	661
bepC	Outer membrane efflux protein BepC	Core	317	1322	1322	1322
bamD	Outer membrane protein assembly factor BamD	Core	317	803	803	803
cysD	Sulfate adenylyltransferase subunit 2	Core	317	911	911	911
group_26981	hypothetical protein	Core	317	1046	1046	1046
group_26982	hypothetical protein	Core	317	404	404	404
group_26983	hypothetical protein	Core	317	1487	1487	1487
scrK	Fructokinase	Core	317	920	920	920
rlmH	Ribosomal RNA large subunit methyltransferase H	Core	317	473	473	473
metG	Methionine--tRNA ligase	Core	317	2039	2039	2039
rnz	Ribonuclease Z	Core	317	914	914	914
group_26996	Putative esterase	Core	317	404	404	404
bioF_2	8-amino-7-oxononanoate synthase	Core	317	1184	1184	1184
group_26998	hypothetical protein	Core	317	446	446	446
glnA_1	Glutamine synthetase	Core	317	1502	1505	1503
group_27000	hypothetical protein	Core	317	1178	1178	1178
leuS	Leucine--tRNA ligase	Core	317	2831	2831	2831
lapB_2	Lipopolysaccharide assembly protein B	Core	317	2048	2048	2048
yjjG	Pyrimidine 5'-nucleotidase YjjG	Core	317	692	692	692
group_27021	hypothetical protein	Core	317	479	479	479
yoaB	Calcium-transporting ATPase 1	Core	317	2684	2684	2684
pstB3	Phosphate import ATP-binding protein PstB 3	Core	317	761	761	761
group_27024	hypothetical protein	Core	317	725	725	725
group_27025	hypothetical protein	Core	317	623	623	623
thiG	Thiazole synthase	Core	317	776	776	776
group_27027	Putative peptidyl-prolyl cis-trans isomerase	Core	317	839	839	839
glsA1	Glutaminase 1	Core	317	965	965	965
group_27029	hypothetical protein	Core	317	854	854	854
group_27030	hypothetical protein	Core	317	596	596	596
hisB	Histidine biosynthesis bifunctional protein HisB	Core	317	1124	1124	1124
znuB	High-affinity zinc uptake system membrane protein ZnuB	Core	317	809	809	809
group_27033	hypothetical protein	Core	317	698	698	698
dcuA	Anaerobic C4-dicarboxylate transporter DcuA	Core	317	1310	1310	1310
nqo6	NADH-quinone oxidoreductase subunit 6	Core	317	581	581	581
murG	UDP-N-acetylglucosamine--N-acetylmuramyl-(pentapeptide) pyrophosphoryl-undecaprenol N-acetylglucosamine transferase	Core	317	1142	1142	1142
lutB	Lactate utilization protein B	Core	317	1385	1385	1385
group_27043	putative ABC transporter ATP-binding protein YknY	Core	317	743	743	743
cobI	Precorrin-2 C(20)-methyltransferase	Core	317	707	707	707
group_27045	hypothetical protein	Core	317	1025	1025	1025
group_2705	hypothetical protein	Core	317	242	278	242
group_27050	putative zinc protease	Core	317	1262	1262	1262
algU_1	RNA polymerase sigma-H factor	Core	317	551	551	551
ansA_2	L-asparaginase 1	Core	317	1046	1046	1046
rex	Redox-sensing transcriptional repressor Rex	Core	317	662	662	662
nadB	L-aspartate oxidase	Core	317	1571	1571	1571
kdsA_2	2-dehydro-3-deoxyphosphooctonate aldolase	Core	317	803	803	803
group_27056	hypothetical protein	Core	317	485	485	485
korB_2	2-oxoglutarate oxidoreductase subunit KorB	Core	317	1010	1010	1010
nahK	N-acetylhexosamine 1-kinase	Core	317	1085	1085	1085
tolR_1	Tol-Pal system protein TolR	Core	317	605	605	605
group_27061	hypothetical protein	Core	317	788	788	788
group_27062	hypothetical protein	Core	317	1493	1493	1493
tolQ_1	Tol-Pal system protein TolQ	Core	317	812	812	812
trxB	Thioredoxin reductase	Core	317	947	947	947
group_27065	hypothetical protein	Core	317	731	731	731
dapA	4-hydroxy-tetrahydrodipicolinate synthase	Core	317	893	893	893
gyrA_1	DNA gyrase subunit A	Core	317	2648	2648	2648
metK	S-adenosylmethionine synthase	Core	317	1292	1292	1292
atoC_1	Regulatory protein AtoC	Core	317	1343	1343	1343
yciO	putative protein YciO	Core	317	614	614	614
queA_2	S-adenosylmethionine:tRNA ribosyltransferase-isomerase	Core	317	1220	1223	1220
yohK	Inner membrane protein YohK	Core	317	695	695	695
exoI_1	Beta-hexosaminidase	Core	317	1577	1577	1577
group_27080	hypothetical protein	Core	317	1556	1556	1556
group_27081	hypothetical protein	Core	317	1040	1046	1040
speG	Spermidine N(1)-acetyltransferase	Core	317	536	536	536
serC	Phosphoserine aminotransferase	Core	317	1067	1070	1067
group_27084	hypothetical protein	Core	317	1961	1961	1961
pckA	Phosphoenolpyruvate carboxykinase (ATP)	Core	317	1607	1607	1607
group_27087	hypothetical protein	Core	317	578	578	578
sigA	RNA polymerase sigma factor SigA	Core	317	860	860	860
secD	Protein translocase subunit SecD	Core	317	3023	3023	3023
group_27095	Long-chain-fatty-acid--CoA ligase FadD15	Core	317	1673	1673	1673
group_27096	hypothetical protein	Core	317	485	485	485
group_27103	hypothetical protein	Core	317	1325	1325	1325
srrA	Transcriptional regulatory protein SrrA	Core	317	689	689	689
icmF	Fused isobutyryl-CoA mutase	Core	317	1898	1898	1898
carB_2	Carbamoyl-phosphate synthase large chain	Core	317	3221	3221	3221
group_27107	hypothetical protein	Core	317	527	530	528
group_27108	hypothetical protein	Core	317	1226	1226	1226
group_27109	SusD-like protein P2	Core	317	1691	1691	1691
resA_11	Thiol-disulfide oxidoreductase ResA	Core	317	1151	1160	1151
rnfB	Na(+)-translocating ferredoxin:NAD(+) oxidoreductase complex subunit B	Core	317	872	872	872
recG	ATP-dependent DNA helicase RecG	Core	317	2096	2096	2096
crp	CRP-like cAMP-activated global transcriptional regulator	Core	317	701	701	701
atsA_2	Arylsulfatase	Core	317	1556	1556	1556
group_27115	hypothetical protein	Core	317	617	617	617
group_27116	hypothetical protein	Core	317	2138	2138	2138
aroC	Chorismate synthase	Core	317	1076	1076	1076
group_27120	hypothetical protein	Core	317	956	956	956
group_27121	hypothetical protein	Core	317	512	512	512
group_27122	hypothetical protein	Core	317	737	737	737
group_27123	hypothetical protein	Core	317	464	464	464
emrA_2	Colistin resistance protein EmrA	Core	317	1067	1067	1067
ribH	6,7-dimethyl-8-ribityllumazine synthase	Core	317	494	494	494
yjjP_1	Inner membrane protein YjjP	Core	317	767	770	767
group_27127	hypothetical protein	Core	317	335	335	335
group_27128	hypothetical protein	Core	317	1496	1496	1496
group_27129	hypothetical protein	Core	317	554	554	554
group_27130	hypothetical protein	Core	317	488	488	488
group_27131	hypothetical protein	Core	317	557	557	557
mazG	Nucleoside triphosphate pyrophosphohydrolase	Core	317	785	791	785
rffH_3	Glucose-1-phosphate thymidylyltransferase 2	Core	317	863	863	863
tsaD	tRNA N6-adenosine threonylcarbamoyltransferase	Core	317	1019	1019	1019
cusC_2	Cation efflux system protein CusC	Core	317	1427	1427	1427
atpD_2	V-type ATP synthase subunit D	Core	317	605	605	605
dinG	3'-5' exonuclease DinG	Core	317	773	773	773
group_27138	hypothetical protein	Core	317	890	890	890
group_27141	TonB-dependent receptor P3	Core	317	3380	3380	3380
rplU	50S ribosomal protein L21	Core	317	317	317	317
menA	1,4-dihydroxy-2-naphthoate octaprenyltransferase	Core	317	896	896	896
group_27144	hypothetical protein	Core	317	935	935	935
pdxK	Pyridoxine/pyridoxal/pyridoxamine kinase	Core	317	872	872	872
group_27146	hypothetical protein	Core	317	380	380	380
slyA	Transcriptional regulator SlyA	Core	317	446	446	446
group_27148	hypothetical protein	Core	317	1013	1013	1013
algC	Phosphomannomutase/phosphoglucomutase	Core	317	1388	1388	1388
group_27150	hypothetical protein	Core	317	386	386	386
rbfA	30S ribosome-binding factor	Core	317	332	332	332
group_27152	hypothetical protein	Core	317	2969	2969	2969
group_27153	hypothetical protein	Core	317	560	560	560
uvrA_1	UvrABC system protein A	Core	317	2828	2828	2828
trpE	Anthranilate synthase component 1	Core	317	1406	1406	1406
pccB_2	Propionyl-CoA carboxylase beta chain	Core	317	1553	1553	1553
dap4	Dipeptidyl aminopeptidase 4	Core	317	2210	2210	2210
rfbM	Mannose-1-phosphate guanylyltransferase RfbM	Core	317	1082	1082	1082
cfiB_2	2-oxoglutarate carboxylase small subunit	Core	317	1514	1514	1514
group_27180	hypothetical protein	Core	317	899	899	899
group_27181	hypothetical protein	Core	317	311	311	311
group_27182	hypothetical protein	Core	317	1637	1637	1637
murC	UDP-N-acetylmuramate--L-alanine ligase	Core	317	1394	1394	1394
group_27184	hypothetical protein	Core	317	734	734	734
ravA_2	ATPase RavA	Core	317	995	995	995
group_27186	hypothetical protein	Core	317	1682	1685	1684
group_27187	hypothetical protein	Core	317	650	650	650
group_27188	hypothetical protein	Core	317	752	752	752
cpdA_1	3',5'-cyclic adenosine monophosphate phosphodiesterase CpdA	Core	317	932	932	932
group_27190	hypothetical protein	Core	317	1172	1172	1172
fabD	Malonyl CoA-acyl carrier protein transacylase	Core	317	887	887	887
ybdM	putative protein YbdM	Core	317	545	545	545
group_27193	hypothetical protein	Core	317	1031	1031	1031
macB_2	Macrolide export ATP-binding/permease protein MacB	Core	317	1232	1244	1243
folD	Bifunctional protein FolD protein	Core	317	881	881	881
nagB_1	Glucosamine-6-phosphate deaminase	Core	317	1991	1991	1991
group_27197	hypothetical protein	Core	317	515	515	515
group_27198	hypothetical protein	Core	317	2699	2699	2699
recA	Protein RecA	Core	317	1043	1043	1043
group_2720	hypothetical protein	Core	317	197	554	506
ubiE	Ubiquinone/menaquinone biosynthesis C-methyltransferase UbiE	Core	317	737	737	737
group_27201	hypothetical protein	Core	317	1538	1538	1538
tyrS	Tyrosine--tRNA ligase	Core	317	1292	1292	1292
prs	Ribose-phosphate pyrophosphokinase	Core	317	938	938	938
ftsY	Signal recognition particle receptor FtsY	Core	317	959	959	959
lspA	Lipoprotein signal peptidase	Core	317	632	632	632
group_27206	hypothetical protein	Core	317	413	413	413
group_27207	hypothetical protein	Core	317	1247	1247	1247
fhs	Formate--tetrahydrofolate ligase	Core	317	1667	1667	1667
mgsR	Regulatory protein MgsR	Core	317	353	353	353
group_27210	hypothetical protein	Core	317	626	626	626
group_27211	hypothetical protein	Core	317	500	500	500
gmk	Guanylate kinase	Core	317	614	614	614
group_27213	hypothetical protein	Core	317	818	818	818
dut	Deoxyuridine 5'-triphosphate nucleotidohydrolase	Core	317	434	434	434
smpB	SsrA-binding protein	Core	317	452	452	452
group_27219	hypothetical protein	Core	317	1265	1265	1265
tpx	Thiol peroxidase	Core	317	500	500	500
group_27221	L-fucose mutarotase	Core	317	329	329	329
group_27222	hypothetical protein	Core	317	1187	1187	1187
pgk	Phosphoglycerate kinase	Core	317	1259	1259	1259
group_27224	hypothetical protein	Core	317	2912	2912	2912
group_27225	hypothetical protein	Core	317	1697	1697	1697
atpH_2	ATP synthase subunit delta	Core	317	539	539	539
purM	Phosphoribosylformylglycinamidine cyclo-ligase	Core	317	1166	1166	1166
group_27228	hypothetical protein	Core	317	641	641	641
atpA_2	V-type ATP synthase alpha chain	Core	317	1757	1757	1757
norR	Anaerobic nitric oxide reductase transcription regulator NorR	Core	317	1223	1226	1225
valS	Valine--tRNA ligase	Core	317	2630	2630	2630
lpxB	Lipid-A-disaccharide synthase	Core	317	1133	1133	1133
nqrF	Na(+)-translocating NADH-quinone reductase subunit F	Core	317	1271	1271	1271
group_27234	hypothetical protein	Core	317	1388	1388	1388
group_27235	hypothetical protein	Core	317	419	419	419
asnS	Asparagine--tRNA ligase	Core	317	1403	1403	1403
group_27237	hypothetical protein	Core	317	575	575	575
mprA_2	Response regulator MprA	Core	317	701	701	701
htpX	Protease HtpX	Core	317	968	968	968
mdtK_1	Multidrug resistance protein MdtK	Core	317	1331	1331	1331
group_27241	hypothetical protein	Core	317	500	500	500
pgi	Glucose-6-phosphate isomerase	Core	317	1337	1337	1337
recN	DNA repair protein RecN	Core	317	1685	1685	1685
leuA_1	2-isopropylmalate synthase	Core	317	1529	1529	1529
ansB	L-asparaginase 2	Core	317	1058	1058	1058
mreC	Cell shape-determining protein MreC	Core	317	845	845	845
fucO	Lactaldehyde reductase	Core	317	1154	1154	1154
mutB	Methylmalonyl-CoA mutase large subunit	Core	317	2147	2147	2147
murE	UDP-N-acetylmuramoyl-L-alanyl-D-glutamate--2,6-diaminopimelate ligase	Core	317	1457	1457	1457
group_27252	hypothetical protein	Core	317	692	692	692
trpS2	Tryptophan--tRNA ligase 2	Core	317	1091	1091	1091
group_27254	hypothetical protein	Core	317	1706	1706	1706
def	Peptide deformylase	Core	317	554	554	554
tadA_2	tRNA-specific adenosine deaminase	Core	317	437	437	437
group_27257	hypothetical protein	Core	317	638	638	638
purC	Phosphoribosylaminoimidazole-succinocarboxamide synthase	Core	317	944	944	944
group_27264	hypothetical protein	Core	317	2798	2819	2818
sigG_1	ECF RNA polymerase sigma factor SigG	Core	317	512	512	512
group_27266	hypothetical protein	Core	317	1010	1010	1010
group_27267	hypothetical protein	Core	317	872	872	872
rsmG	Ribosomal RNA small subunit methyltransferase G	Core	317	674	677	674
argC	N-acetyl-gamma-glutamyl-phosphate reductase	Core	317	968	968	968
group_27283	SusD-like protein P2	Core	317	1520	1520	1520
trmR	tRNA 5-hydroxyuridine methyltransferase	Core	317	638	638	638
group_27285	hypothetical protein	Core	317	965	965	965
atpB	ATP synthase subunit a	Core	317	1151	1151	1151
kdpD	Sensor protein KdpD	Core	317	1127	1127	1127
nudC_2	NADH pyrophosphatase	Core	317	521	524	521
group_27289	hypothetical protein	Core	317	542	542	542
group_27290	hypothetical protein	Core	317	428	428	428
korA_1	2-oxoglutarate oxidoreductase subunit KorA	Core	317	1082	1082	1082
group_27292	hypothetical protein	Core	317	815	815	815
group_27293	hypothetical protein	Core	317	722	722	722
rsmH	Ribosomal RNA small subunit methyltransferase H	Core	317	911	914	913
fabI	Enoyl-[acyl-carrier-protein] reductase [NADH] FabI	Core	317	857	857	857
mdh_1	Malate dehydrogenase	Core	317	1001	1001	1001
group_27297	hypothetical protein	Core	317	365	365	365
ruvC	Crossover junction endodeoxyribonuclease RuvC	Core	317	566	566	566
leuC	3-isopropylmalate dehydratase large subunit	Core	317	1394	1394	1394
group_27303	hypothetical protein	Core	317	902	902	902
group_27304	hypothetical protein	Core	317	1799	1799	1799
group_27305	hypothetical protein	Core	317	860	860	860
udk_1	Uridine kinase	Core	317	614	614	614
ydfG	NADP-dependent 3-hydroxy acid dehydrogenase YdfG	Core	317	770	770	770
mkl	putative ribonucleotide transport ATP-binding protein mkl	Core	317	770	770	770
ftsA	Cell division protein FtsA	Core	317	1430	1430	1430
gloC	Hydroxyacylglutathione hydrolase GloC	Core	317	638	638	638
group_27311	hypothetical protein	Core	317	773	773	773
group_27312	hypothetical protein	Core	317	806	806	806
ytrE_1	ABC transporter ATP-binding protein YtrE	Core	317	620	620	620
udk_2	Uridine kinase	Core	317	1673	1673	1673
rplS	50S ribosomal protein L19	Core	317	353	353	353
group_27316	hypothetical protein	Core	317	1889	1889	1889
aspT_2	Aspartate/alanine antiporter	Core	317	1661	1661	1661
wecB_2	UDP-N-acetylglucosamine 2-epimerase	Core	317	1130	1130	1130
pyrI	Aspartate carbamoyltransferase regulatory chain	Core	317	461	461	461
hisG	ATP phosphoribosyltransferase	Core	317	851	851	851
manA_2	Mannose-6-phosphate isomerase ManA	Core	317	971	971	971
gpsA	Glycerol-3-phosphate dehydrogenase [NAD(P)+]	Core	317	995	995	995
group_27323	hypothetical protein	Core	317	1190	1190	1190
group_27324	hypothetical protein	Core	317	1235	1235	1235
group_27325	hypothetical protein	Core	317	776	776	776
group_27326	hypothetical protein	Core	317	2372	2372	2372
group_27327	hypothetical protein	Core	317	1160	1160	1160
glgP	Glycogen phosphorylase	Core	317	2564	2564	2564
lysO	Lysine exporter LysO	Core	317	602	602	602
group_27334	hypothetical protein	Core	317	596	596	596
rsmA	Ribosomal RNA small subunit methyltransferase A	Core	317	818	818	818
soj	Sporulation initiation inhibitor protein Soj	Core	317	767	767	767
group_27337	hypothetical protein	Core	317	1475	1475	1475
group_27343	hypothetical protein	Core	317	1310	1310	1310
yajL	Protein/nucleic acid deglycase 3	Core	317	551	551	551
dapL_1	LL-diaminopimelate aminotransferase	Core	317	1316	1316	1316
cysN	Sulfate adenylyltransferase subunit 1	Core	317	1430	1430	1430
group_27349	hypothetical protein	Core	317	590	590	590
sasA_7	Adaptive-response sensory-kinase SasA	Core	317	1559	1559	1559
cydB	Cytochrome bd-I ubiquinol oxidase subunit 2	Core	317	1148	1148	1148
group_27352	hypothetical protein	Core	317	2444	2444	2444
ettA_2	Energy-dependent translational throttle protein EttA	Core	317	1865	1865	1865
group_27354	hypothetical protein	Core	317	917	917	917
gpmA	2,3-bisphosphoglycerate-dependent phosphoglycerate mutase	Core	317	746	746	746
nagA_1	N-acetylglucosamine-6-phosphate deacetylase	Core	317	1151	1151	1151
group_27357	hypothetical protein	Core	317	932	932	932
rny_2	Ribonuclease Y	Core	317	1535	1535	1535
dagK_2	Diacylglycerol kinase	Core	317	926	926	926
scpC	Propionyl-CoA:succinate CoA transferase	Core	317	1499	1499	1499
yqeY	putative protein YqeY	Core	317	449	449	449
asnC_2	Regulatory protein AsnC	Core	317	476	476	476
atpF	ATP synthase subunit b	Core	317	497	497	497
ftsZ	Cell division protein FtsZ	Core	317	1310	1310	1310
trmD	tRNA (guanine-N(1)-)-methyltransferase	Core	317	677	677	677
group_27372	hypothetical protein	Core	317	1019	1019	1019
group_27373	hypothetical protein	Core	317	1280	1280	1280
group_27374	hypothetical protein	Core	317	449	449	449
group_27375	hypothetical protein	Core	317	992	992	992
uvrB	UvrABC system protein B	Core	317	2033	2033	2033
ytrA	HTH-type transcriptional repressor YtrA	Core	317	368	368	368
group_27378	hypothetical protein	Core	317	1553	1553	1553
rcsC_14	Sensor histidine kinase RcsC	Core	317	2300	2300	2300
group_27380	hypothetical protein	Core	317	815	815	815
divK	Polar-differentiation response regulator DivK	Core	317	398	398	398
group_27382	hypothetical protein	Core	317	1208	1208	1208
lptD_2	LPS-assembly protein LptD	Core	317	2738	2738	2738
group_27384	hypothetical protein	Core	317	2063	2063	2063
mbl	Cell shape-determining protein Mbl	Core	317	1022	1022	1022
trxA	Thioredoxin 1	Core	317	314	314	314
group_27389	hypothetical protein	Core	317	932	932	932
sodB	Superoxide dismutase [Mn/Fe]	Core	317	617	617	617
group_27391	hypothetical protein	Core	317	1466	1466	1466
menB	1,4-dihydroxy-2-naphthoyl-CoA synthase	Core	317	824	824	824
emrA_1	Colistin resistance protein EmrA	Core	317	998	998	998
coaD	Phosphopantetheine adenylyltransferase	Core	317	452	452	452
group_27395	hypothetical protein	Core	317	1256	1256	1256
galE1	UDP-glucose 4-epimerase	Core	317	938	938	938
group_27397	hypothetical protein	Core	317	662	662	662
kefB_1	Glutathione-regulated potassium-efflux system protein KefB	Core	317	2135	2135	2135
sufT	Fe-S protein maturation auxiliary factor SufT	Core	317	311	311	311
purA	Adenylosuccinate synthetase	Core	317	1271	1271	1271
nadC	putative nicotinate-nucleotide pyrophosphorylase [carboxylating]	Core	317	839	839	839
dps	DNA protection during starvation protein	Core	317	473	473	473
group_27413	NADH dehydrogenase-like protein	Core	317	1355	1355	1355
group_27414	hypothetical protein	Core	317	1289	1289	1289
parB	putative chromosome-partitioning protein ParB	Core	317	890	890	890
cfiB_1	2-oxoglutarate carboxylase small subunit	Core	317	1511	1511	1511
purH_2	Bifunctional purine biosynthesis protein PurH	Core	317	1175	1175	1175
pfp_1	Pyrophosphate--fructose 6-phosphate 1-phosphotransferase	Core	317	1010	1010	1010
zraR_2	Transcriptional regulatory protein ZraR	Core	317	1343	1343	1343
group_27420	hypothetical protein	Core	317	707	707	707
mntH	Divalent metal cation transporter MntH	Core	317	1253	1253	1253
mlaE	Intermembrane phospholipid transport system permease protein MlaE	Core	317	743	743	743
wbpI_2	UDP-2,3-diacetamido-2,3-dideoxy-D-glucuronate 2-epimerase	Core	317	1085	1085	1085
group_27424	hypothetical protein	Core	317	1214	1214	1214
group_27425	hypothetical protein	Core	317	683	683	683
tpiA	Triosephosphate isomerase	Core	317	755	755	755
recQ_1	ATP-dependent DNA helicase RecQ	Core	317	2180	2180	2180
sufB	FeS cluster assembly protein SufB	Core	317	1454	1454	1454
group_27429	hypothetical protein	Core	317	1511	1511	1511
dksA	RNA polymerase-binding transcription factor DksA	Core	317	380	380	380
group_27431	hypothetical protein	Core	317	2156	2156	2156
panD	Aspartate 1-decarboxylase	Core	317	353	353	353
group_27433	hypothetical protein	Core	317	899	899	899
group_27437	Flavodoxin 1	Core	317	509	509	509
group_27438	hypothetical protein	Core	317	1181	1181	1181
fur	Ferric uptake regulation protein	Core	317	488	488	488
yrdA	Protein YrdA	Core	317	512	512	512
rlmN	Dual-specificity RNA methyltransferase RlmN	Core	317	1034	1034	1034
group_27442	hypothetical protein	Core	317	380	380	380
group_27443	hypothetical protein	Core	317	545	545	545
group_27444	hypothetical protein	Core	317	1025	1025	1025
fabH_1	3-oxoacyl-[acyl-carrier-protein] synthase 3	Core	317	1004	1004	1004
nreC	Oxygen regulatory protein NreC	Core	317	608	608	608
fabF	3-oxoacyl-[acyl-carrier-protein] synthase 2	Core	317	1262	1262	1262
lpxA_1	Acyl-[acyl-carrier-protein]--UDP-N-acetylglucosamine O-acyltransferase	Core	317	770	770	770
nanA_2	N-acetylneuraminate lyase	Core	317	917	917	917
tolQ_2	Tol-Pal system protein TolQ	Core	317	722	722	722
gcvT	Aminomethyltransferase	Core	317	1085	1085	1085
dusB	tRNA-dihydrouridine synthase B	Core	317	974	974	974
ahpC_1	Alkyl hydroperoxide reductase C	Core	317	632	632	632
xerD_1	Tyrosine recombinase XerD	Core	317	881	881	881
pfp_2	Pyrophosphate--fructose 6-phosphate 1-phosphotransferase	Core	317	1643	1643	1643
recR	Recombination protein RecR	Core	317	617	617	617
cbpA	Curved DNA-binding protein	Core	317	941	941	941
mdtA_6	Multidrug resistance protein MdtA	Core	317	1070	1070	1070
group_27460	hypothetical protein	Core	317	320	320	320
gdhB	NAD-specific glutamate dehydrogenase	Core	317	1337	1337	1337
group_27462	hypothetical protein	Core	317	626	626	626
trpB_2	Tryptophan synthase beta chain	Core	317	1172	1172	1172
atpE	V-type proton ATPase subunit E	Core	317	590	590	590
mfd	Transcription-repair-coupling factor	Core	317	3377	3377	3377
group_27466	hypothetical protein	Core	317	1853	1853	1853
upp	Uracil phosphoribosyltransferase	Core	317	653	653	653
fabG_1	3-oxoacyl-[acyl-carrier-protein] reductase FabG	Core	317	746	746	746
group_27470	hypothetical protein	Core	317	1334	1334	1334
rpsB	30S ribosomal protein S2	Core	317	836	836	836
group_27472	hypothetical protein	Core	317	1040	1040	1040
ndhC	NAD(P)H-quinone oxidoreductase subunit 3	Core	317	350	350	350
group_27474	hypothetical protein	Core	317	2027	2027	2027
clpB1	Chaperone protein ClpB 1	Core	317	2588	2588	2588
group_27476	N-acetylglucosamine-6-O-sulfatase	Core	317	1583	1586	1585
xpt	Xanthine phosphoribosyltransferase	Core	317	569	569	569
nrnA	Bifunctional oligoribonuclease and PAP phosphatase NrnA	Core	317	1031	1031	1031
ffh	Signal recognition particle protein	Core	317	1319	1319	1319
group_27482	hypothetical protein	Core	317	1178	1178	1178
group_27483	hypothetical protein	Core	317	395	395	395
group_27484	hypothetical protein	Core	317	707	707	707
pepD_2	Cytosol non-specific dipeptidase	Core	317	1466	1466	1466
group_27488	hypothetical protein	Core	317	392	392	392
prfB_1	Peptide chain release factor RF2	Core	317	959	965	959
lptB	Lipopolysaccharide export system ATP-binding protein LptB	Core	317	761	761	761
auaH	Aurachin B dehydrogenase	Core	317	1007	1007	1007
mdtE_1	Multidrug resistance protein MdtE	Core	317	1154	1154	1154
group_27493	hypothetical protein	Core	317	1118	1118	1118
dtd3_1	D-aminoacyl-tRNA deacylase	Core	317	632	635	634
group_27495	hypothetical protein	Core	317	1331	1331	1331
recX	Regulatory protein RecX	Core	317	464	467	464
mdtE_3	Multidrug resistance protein MdtE	Core	317	1016	1016	1016
group_27500	hypothetical protein	Core	317	1919	1919	1919
tmoS	Sensor histidine kinase TmoS	Core	317	365	365	365
alaS	Alanine--tRNA ligase	Core	317	2618	2618	2618
group_27503	hypothetical protein	Core	317	1505	1508	1507
group_27504	hypothetical protein	Core	317	710	710	710
pyk	Pyruvate kinase	Core	317	1457	1457	1457
pepT	Peptidase T	Core	317	1223	1223	1223
group_27507	hypothetical protein	Core	317	1034	1034	1034
group_27508	putative zinc protease	Core	317	1286	1286	1286
rsmI_1	Ribosomal RNA small subunit methyltransferase I	Core	317	674	674	674
mgsA	Methylglyoxal synthase	Core	317	518	518	518
ribE	Riboflavin synthase	Core	317	602	602	602
tsaB	tRNA threonylcarbamoyladenosine biosynthesis protein TsaB	Core	317	689	692	689
tdcG	L-serine dehydratase TdcG	Core	317	1208	1208	1208
dxr	1-deoxy-D-xylulose 5-phosphate reductoisomerase	Core	317	1166	1166	1166
tatC2	Sec-independent protein translocase protein TatCy	Core	317	794	794	794
tsf	Elongation factor Ts	Core	317	992	992	992
lpxH_1	UDP-2,3-diacylglucosamine hydrolase	Core	317	764	764	764
queD	6-carboxy-5,6,7,8-tetrahydropterin synthase	Core	317	332	332	332
degU	Transcriptional regulatory protein DegU	Core	317	647	647	647
group_27523	hypothetical protein	Core	317	1589	1589	1589
group_27524	hypothetical protein	Core	317	992	992	992
group_27525	hypothetical protein	Core	317	836	836	836
group_27526	hypothetical protein	Core	317	755	755	755
group_27527	Putative TrmH family tRNA/rRNA methyltransferase	Core	317	740	740	740
gyrB_2	DNA gyrase subunit B	Core	317	1958	1958	1958
group_27529	hypothetical protein	Core	317	383	383	383
chrA	Chromate transport protein	Core	317	548	548	548
gpmI_1	2,3-bisphosphoglycerate-independent phosphoglycerate mutase	Core	317	1514	1514	1514
rbr3A	Reverse rubrerythrin-1	Core	317	557	557	557
group_27533	hypothetical protein	Core	317	647	647	647
kdsD	Arabinose 5-phosphate isomerase KdsD	Core	317	605	605	605
group_27537	hypothetical protein	Core	317	1055	1055	1055
group_27538	hypothetical protein	Core	317	1292	1295	1294
ypjD	putative protein YpjD	Core	317	338	338	338
lpxA_2	Acyl-[acyl-carrier-protein]--UDP-N-acetylglucosamine O-acyltransferase	Core	317	767	767	767
group_27542	hypothetical protein	Core	317	893	893	893
group_27543	hypothetical protein	Core	317	1193	1193	1193
group_27544	hypothetical protein	Core	317	1319	1319	1319
dxs_2	1-deoxy-D-xylulose-5-phosphate synthase	Core	317	2036	2036	2036
nqrE	Na(+)-translocating NADH-quinone reductase subunit E	Core	317	626	626	626
group_27547	hypothetical protein	Core	317	1454	1454	1454
cysG_2	Siroheme synthase	Core	317	1799	1805	1799
group_27551	hypothetical protein	Core	317	995	995	995
group_27552	hypothetical protein	Core	317	1349	1349	1349
nuoL	NADH-quinone oxidoreductase subunit L	Core	317	1910	1910	1910
group_27554	hypothetical protein	Core	317	1367	1367	1367
nagB_2	Glucosamine-6-phosphate deaminase	Core	317	812	812	812
iolC	5-dehydro-2-deoxygluconokinase	Core	317	1019	1025	1024
group_27557	hypothetical protein	Core	317	647	647	647
group_27558	hypothetical protein	Core	317	410	410	410
ahpC_2	Alkyl hydroperoxide reductase C	Core	317	566	566	566
group_27574	Carboxynorspermidine synthase	Core	317	1193	1193	1193
corA_2	Cobalt/magnesium transport protein CorA	Core	317	1061	1061	1061
group_27582	hypothetical protein	Core	317	2738	2738	2738
group_27583	hypothetical protein	Core	317	323	326	325
mutS2	Endonuclease MutS2	Core	317	2498	2498	2498
group_27585	hypothetical protein	Core	317	683	683	683
queF	NADPH-dependent 7-cyano-7-deazaguanine reductase	Core	317	455	455	455
rnd	Ribonuclease D	Core	317	650	650	650
phnX	Phosphonoacetaldehyde hydrolase	Core	317	791	791	791
group_27589	hypothetical protein	Core	317	968	968	968
group_27590	hypothetical protein	Core	317	680	680	680
susD	Starch-binding protein SusD	Core	317	1619	1619	1619
group_27592	hypothetical protein	Core	317	1823	1823	1823
group_27593	hypothetical protein	Core	317	899	899	899
spoT	Guanosine-3',5'-bis(diphosphate) 3'-pyrophosphohydrolase	Core	317	2243	2243	2243
infC	Translation initiation factor IF-3	Core	317	653	653	653
group_27600	Beta-hexosaminidase	Core	317	1649	1649	1649
gmd	GDP-mannose 4,6-dehydratase	Core	317	1073	1073	1073
truA	tRNA pseudouridine synthase A	Core	317	758	758	758
engB	putative GTP-binding protein EngB	Core	317	605	605	605
dtd3_2	D-aminoacyl-tRNA deacylase	Core	317	776	776	776
group_27605	hypothetical protein	Core	317	623	623	623
cntO_1	Metal-pseudopaline receptor CntO	Core	317	2414	2414	2414
rluD_3	Ribosomal large subunit pseudouridine synthase D	Core	317	917	917	917
frdB	Fumarate reductase iron-sulfur subunit	Core	317	755	755	755
group_27609	hypothetical protein	Core	317	341	344	342
envC	hypothetical protein	Core	317	1313	1313	1313
ispH	4-hydroxy-3-methylbut-2-enyl diphosphate reductase	Core	317	872	872	872
group_27612	hypothetical protein	Core	317	638	638	638
nuoH	NADH-quinone oxidoreductase subunit H	Core	317	1076	1076	1076
punA	Purine nucleoside phosphorylase 1	Core	317	809	809	809
group_27615	Outer membrane protein 41	Core	317	1136	1136	1136
group_27616	hypothetical protein	Core	317	824	824	824
efp	Elongation factor P	Core	317	566	566	566
nhaP2	K(+)/H(+) antiporter NhaP2	Core	317	1466	1466	1466
suhB	Inositol-1-monophosphatase	Core	317	806	806	806
group_27620	hypothetical protein	Core	317	269	269	269
group_27621	hypothetical protein	Core	317	1028	1028	1028
rsmE	Ribosomal RNA small subunit methyltransferase E	Core	317	689	689	689
lemA_2	Protein LemA	Core	317	560	560	560
group_27624	hypothetical protein	Core	317	752	752	752
group_27625	hypothetical protein	Core	317	497	500	497
cbiA	Cobyrinate a,c-diamide synthase	Core	317	1334	1334	1334
group_27627	hypothetical protein	Core	317	239	239	239
group_27628	hypothetical protein	Core	317	878	878	878
group_27629	hypothetical protein	Core	317	1121	1127	1126
group_27630	hypothetical protein	Core	317	233	233	233
pyrF	Orotidine 5'-phosphate decarboxylase	Core	317	824	824	824
group_27632	hypothetical protein	Core	317	1160	1160	1160
tal	Transaldolase	Core	317	656	656	656
group_27634	hypothetical protein	Core	317	899	899	899
ytrE_2	ABC transporter ATP-binding protein YtrE	Core	317	644	644	644
arnT_2	Undecaprenyl phosphate-alpha-4-amino-4-deoxy-L-arabinose arabinosyl transferase	Core	317	1553	1553	1553
group_27637	hypothetical protein	Core	317	1307	1307	1307
group_27638	hypothetical protein	Core	317	497	497	497
purT	Formate-dependent phosphoribosylglycinamide formyltransferase	Core	317	1166	1166	1166
kduI	4-deoxy-L-threo-5-hexosulose-uronate ketol-isomerase	Core	317	842	842	842
group_27641	hypothetical protein	Core	317	512	512	512
phnP	Phosphoribosyl 1,2-cyclic phosphate phosphodiesterase	Core	317	758	758	758
group_27643	hypothetical protein	Core	317	293	293	293
mraZ	Transcriptional regulator MraZ	Core	317	476	476	476
yvqK_2	Corrinoid adenosyltransferase	Core	317	563	563	563
group_27646	hypothetical protein	Core	317	428	428	428
group_27647	hypothetical protein	Core	317	536	536	536
group_27648	hypothetical protein	Core	317	596	596	596
group_27649	hypothetical protein	Core	317	593	599	598
aroQ	3-dehydroquinate dehydratase	Core	317	416	419	418
ycgM	putative protein YcgM	Core	317	614	614	614
prfB_2	Peptide chain release factor RF2	Core	317	620	620	620
group_27653	hypothetical protein	Core	317	1454	1457	1455
group_27654	Keratan-sulfate endo-1,4-beta-galactosidase	Core	317	839	839	839
murI	Glutamate racemase	Core	317	842	842	842
rplI	50S ribosomal protein L9	Core	317	443	443	443
group_27657	hypothetical protein	Core	317	788	788	788
group_27658	hypothetical protein	Core	317	524	527	526
group_27659	hypothetical protein	Core	317	728	728	728
group_27662	hypothetical protein	Core	317	554	554	554
group_27663	hypothetical protein	Core	317	218	218	218
kdgA	KHG/KDPG aldolase	Core	317	668	668	668
group_27665	hypothetical protein	Core	317	437	437	437
group_27666	hypothetical protein	Core	317	743	743	743
coaX	Type III pantothenate kinase	Core	317	731	731	731
group_27668	hypothetical protein	Core	317	599	599	599
mtnN	5'-methylthioadenosine/S-adenosylhomocysteine nucleosidase	Core	317	566	566	566
group_27670	hypothetical protein	Core	317	731	731	731
group_27671	hypothetical protein	Core	317	794	794	794
group_27672	hypothetical protein	Core	317	1448	1448	1448
dtd	D-aminoacyl-tRNA deacylase	Core	317	452	452	452
group_27675	hypothetical protein	Core	317	620	620	620
loiP	Metalloprotease LoiP	Core	317	800	800	800
group_27677	Keratan-sulfate endo-1,4-beta-galactosidase	Core	317	824	830	824
group_27678	hypothetical protein	Core	317	641	641	641
group_27679	DNA-binding protein HU	Core	317	290	290	290
group_27680	hypothetical protein	Core	317	1190	1190	1190
yfkN_1	Trifunctional nucleotide phosphoesterase protein YfkN	Core	317	872	872	872
group_27682	hypothetical protein	Core	317	1031	1031	1031
rsmI_2	Ribosomal RNA small subunit methyltransferase I	Core	317	704	704	704
atpG	ATP synthase gamma chain	Core	317	872	872	872
rmlD_2	dTDP-4-dehydrorhamnose reductase	Core	317	863	863	863
group_27686	hypothetical protein	Core	317	587	587	587
group_27687	hypothetical protein	Core	317	2498	2501	2498
uxuA	Mannonate dehydratase	Core	317	1208	1208	1208
group_27689	hypothetical protein	Core	317	419	419	419
group_27690	hypothetical protein	Core	317	608	608	608
group_27691	hypothetical protein	Core	317	680	680	680
group_27692	hypothetical protein	Core	317	290	290	290
group_27693	hypothetical protein	Core	317	650	650	650
group_27694	hypothetical protein	Core	317	599	599	599
sigG_2	ECF RNA polymerase sigma factor SigG	Core	317	521	521	521
group_27696	hypothetical protein	Core	317	470	470	470
ntpK	V-type sodium ATPase subunit K	Core	317	455	461	460
folP	Dihydropteroate synthase	Core	317	860	860	860
group_27699	hypothetical protein	Core	317	932	935	932
metH_1	Methionine synthase	Core	317	632	638	637
hpf	Ribosome hibernation promoting factor	Core	317	299	299	299
group_27702	hypothetical protein	Core	317	482	482	482
group_27703	hypothetical protein	Core	317	215	215	215
phnW	2-aminoethylphosphonate--pyruvate transaminase	Core	317	1088	1103	1090
uxuB	putative oxidoreductase UxuB	Core	317	812	812	812
rnc	Ribonuclease 3	Core	317	872	872	872
group_27707	hypothetical protein	Core	317	1250	1250	1250
mltF	Membrane-bound lytic murein transglycosylase F	Core	317	1388	1391	1390
group_27709	hypothetical protein	Core	317	836	836	836
group_27710	hypothetical protein	Core	317	1769	1769	1769
pgl_2	6-phosphogluconolactonase	Core	317	716	716	716
gadB	Glutamate decarboxylase	Core	317	1442	1463	1442
ssb	Single-stranded DNA-binding protein	Core	317	458	461	458
cysQ	3'(2'),5'-bisphosphate nucleotidase CysQ	Core	317	818	818	818
trmB	tRNA (guanine-N(7)-)-methyltransferase	Core	317	758	758	758
purF_2	Amidophosphoribosyltransferase	Core	317	1862	1883	1882
bamB_1	Outer membrane protein assembly factor BamB	Core	317	1865	1865	1865
group_27729	hypothetical protein	Core	317	641	641	641
pyrK_1	Dihydroorotate dehydrogenase B (NAD(+)), electron transfer subunit	Core	317	776	776	776
trpA	Tryptophan synthase alpha chain	Core	317	791	791	791
bepA_3	Beta-barrel assembly-enhancing protease	Core	317	1526	1526	1526
nqrC	Na(+)-translocating NADH-quinone reductase subunit C	Core	317	677	677	677
menF_2	Isochorismate synthase MenF	Core	317	1106	1106	1106
argF'	N-succinylornithine carbamoyltransferase	Core	317	956	956	956
group_27738	hypothetical protein	Core	317	455	455	455
pheS	Phenylalanine--tRNA ligase alpha subunit	Core	317	1019	1019	1019
group_27740	hypothetical protein	Core	317	686	686	686
ispF	2-C-methyl-D-erythritol 2,4-cyclodiphosphate synthase	Core	317	479	479	479
wecH_1	hypothetical protein	Core	317	1088	1088	1088
group_27743	hypothetical protein	Core	317	245	245	245
group_27744	hypothetical protein	Core	317	1061	1061	1061
queE	7-carboxy-7-deazaguanine synthase	Core	317	545	545	545
group_27746	hypothetical protein	Core	317	1031	1031	1031
tfdD	D-Ala-D/L-Ala epimerase	Core	317	1019	1019	1019
group_27748	hypothetical protein	Core	317	2324	2324	2324
group_27749	hypothetical protein	Core	317	1193	1205	1199
group_27750	hypothetical protein	Core	317	1010	1010	1010
group_27751	hypothetical protein	Core	317	1061	1061	1061
kdpC	Potassium-transporting ATPase KdpC subunit	Core	317	575	575	575
group_27753	N-carbamoyl-D-amino acid hydrolase	Core	317	884	884	884
lipA	Lipoyl synthase	Core	317	866	866	866
group_27755	Inorganic triphosphatase	Core	317	470	470	470
group_27756	hypothetical protein	Core	317	1154	1154	1154
group_27757	hypothetical protein	Core	317	245	245	245
rimO	Ribosomal protein S12 methylthiotransferase RimO	Core	317	1298	1298	1298
group_27759	hypothetical protein	Core	317	824	830	829
group_27760	hypothetical protein	Core	317	467	467	467
group_27761	hypothetical protein	Core	317	434	434	434
group_27762	hypothetical protein	Core	317	287	287	287
group_27763	hypothetical protein	Core	317	1319	1319	1319
group_27764	hypothetical protein	Core	317	653	653	653
pdhD	Dihydrolipoyl dehydrogenase	Core	317	1343	1343	1343
thyA2	Thymidylate synthase 2	Core	317	794	794	794
group_27769	hypothetical protein	Core	317	464	464	464
mtcA1	Beta-carbonic anhydrase 1	Core	317	542	542	542
resA_4	Thiol-disulfide oxidoreductase ResA	Core	317	485	485	485
group_27772	Thiol-disulfide oxidoreductase ResA	Core	317	1070	1070	1070
hppA1	Putative K(+)-stimulated pyrophosphate-energized sodium pump	Core	317	2204	2204	2204
atpH_1	ATP synthase subunit c	Core	317	254	257	256
group_27780	hypothetical protein	Core	317	437	437	437
ligA	DNA ligase	Core	317	1997	1997	1997
group_27782	SusD-like protein P38	Core	317	1697	1712	1697
bioF_3	8-amino-7-oxononanoate synthase	Core	317	1193	1196	1193
kdsC	3-deoxy-D-manno-octulosonate 8-phosphate phosphatase KdsC	Core	317	521	521	521
group_27785	hypothetical protein	Core	317	1001	1004	1003
group_27786	hypothetical protein	Core	317	575	575	575
birA	Bifunctional ligase/repressor BirA	Core	317	755	755	755
grpE	Protein GrpE	Core	317	587	587	587
group_27789	(2E,6E)-farnesyl diphosphate synthase	Core	317	974	974	974
sufE	Cysteine desulfuration protein SufE	Core	317	428	428	428
ribD	Riboflavin biosynthesis protein RibD	Core	317	1040	1040	1040
group_27792	dITP/XTP pyrophosphatase	Core	317	584	584	584
icd	Isocitrate dehydrogenase [NADP]	Core	317	1190	1190	1190
group_27794	hypothetical protein	Core	317	1034	1034	1034
rpe	Ribulose-phosphate 3-epimerase	Core	317	650	650	650
group_27796	Beta-xylosidase	Core	317	2261	2294	2293
pncC	Nicotinamide-nucleotide amidohydrolase PncC	Core	317	1232	1232	1232
bepF_1	Efflux pump periplasmic linker BepF	Core	317	1139	1139	1139
galK	Galactokinase	Core	317	1154	1154	1154
group_27800	hypothetical protein	Core	317	539	539	539
group_27801	hypothetical protein	Core	317	236	236	236
group_27802	hypothetical protein	Core	317	842	842	842
group_27803	hypothetical protein	Core	317	1658	1658	1658
group_27804	hypothetical protein	Core	317	1004	1004	1004
group_27805	hypothetical protein	Core	317	2309	2309	2309
lpxK	Tetraacyldisaccharide 4'-kinase	Core	317	1130	1130	1130
group_27807	hypothetical protein	Core	317	422	422	422
maa	Maltose O-acetyltransferase	Core	317	551	551	551
group_27809	Acid shock protein	Core	317	425	428	425
cobD_2	Threonine-phosphate decarboxylase	Core	317	1013	1016	1013
group_27813	hypothetical protein	Core	317	830	830	830
group_27814	hypothetical protein	Core	317	1112	1112	1112
ebgA_2	Evolved beta-galactosidase subunit alpha	Core	317	3653	3656	3653
group_27816	Keratan-sulfate endo-1,4-beta-galactosidase	Core	317	794	794	794
leuD1	3-isopropylmalate dehydratase small subunit 1	Core	317	590	590	590
group_27818	Ribosomal large subunit pseudouridine synthase D	Core	317	665	665	665
group_27819	hypothetical protein	Core	317	533	533	533
ltaE	Low specificity L-threonine aldolase	Core	317	1013	1013	1013
group_27821	hypothetical protein	Core	317	212	212	212
group_27822	hypothetical protein	Core	317	503	503	503
group_27823	hypothetical protein	Core	317	581	581	581
mtgA_1	Biosynthetic peptidoglycan transglycosylase	Core	317	746	752	746
eamA	putative amino-acid metabolite efflux pump	Core	317	899	899	899
menE	2-succinylbenzoate--CoA ligase	Core	317	1094	1094	1094
group_27827	hypothetical protein	Core	317	539	539	539
ispE	4-diphosphocytidyl-2-C-methyl-D-erythritol kinase	Core	317	824	824	824
group_27831	hypothetical protein	Core	317	224	224	224
group_27832	hypothetical protein	Core	317	215	215	215
dusC	tRNA-dihydrouridine(16) synthase	Core	317	932	932	932
flr	Flavoredoxin	Core	317	569	569	569
group_27835	hypothetical protein	Core	317	263	263	263
asnA	Aspartate--ammonia ligase	Core	317	1037	1046	1037
uppP	Undecaprenyl-diphosphatase	Core	317	800	800	800
preA	NAD-dependent dihydropyrimidine dehydrogenase subunit PreA	Core	317	974	980	974
group_27843	hypothetical protein	Core	317	458	458	458
czcD	Cadmium, cobalt and zinc/H(+)-K(+) antiporter	Core	317	908	908	908
tolQ_3	Tol-Pal system protein TolQ	Core	317	809	824	821
group_27846	hypothetical protein	Core	317	746	746	746
yhhW_2	Quercetin 2,3-dioxygenase	Core	317	695	707	706
group_27848	hypothetical protein	Core	317	383	383	383
group_27849	hypothetical protein	Core	317	350	350	350
group_27850	hypothetical protein	Core	317	335	335	335
group_27851	hypothetical protein	Core	317	1127	1127	1127
pinR	Serine recombinase PinR	Core	317	593	605	593
group_27853	hypothetical protein	Core	317	773	773	773
hemA	hypothetical protein	Core	317	791	791	791
group_27855	hypothetical protein	Core	317	1490	1499	1490
group_27856	hypothetical protein	Core	317	980	980	980
group_27857	hypothetical protein	Core	317	176	176	176
group_27860	hypothetical protein	Core	317	527	527	527
group_27861	hypothetical protein	Core	317	182	182	182
yvqK_1	Corrinoid adenosyltransferase	Core	317	572	572	572
group_27863	hypothetical protein	Core	317	1358	1358	1358
group_27864	hypothetical protein	Core	317	329	329	329
group_27865	hypothetical protein	Core	317	863	863	863
cpdA_4	3',5'-cyclic adenosine monophosphate phosphodiesterase CpdA	Core	317	1004	1004	1004
rpmF	50S ribosomal protein L32	Core	317	185	185	185
group_27868	hypothetical protein	Core	317	188	188	188
group_27869	hypothetical protein	Core	317	1877	1910	1909
group_27870	hypothetical protein	Core	317	617	617	617
group_27871	hypothetical protein	Core	317	170	170	170
group_27872	hypothetical protein	Core	317	902	920	919
pta_2	Phosphate acetyltransferase	Core	317	941	953	941
rpsA	30S ribosomal protein S1	Core	317	1793	1793	1793
group_27875	hypothetical protein	Core	317	539	539	539
nrdG	Anaerobic ribonucleoside-triphosphate reductase-activating protein	Core	317	458	458	458
yhiM	Inner membrane protein YhiM	Core	317	1049	1049	1049
rutC	Putative aminoacrylate peracid reductase RutC	Core	317	1118	1130	1127
nucA	Nuclease	Core	317	878	878	878
yhhW_1	Quercetin 2,3-dioxygenase	Core	317	704	704	704
group_27881	Methionine aminopeptidase 1, mitochondrial	Core	317	1163	1163	1163
queG	Epoxyqueuosine reductase	Core	317	929	929	929
cutC_1	Copper homeostasis protein CutC	Core	317	755	755	755
group_27884	hypothetical protein	Core	317	383	383	383
group_27885	hypothetical protein	Core	317	176	176	176
lpd	Dihydrolipoyl dehydrogenase	Core	317	1349	1349	1349
nudC_1	NADH pyrophosphatase	Core	317	782	782	782
group_27888	hypothetical protein	Core	317	1778	1778	1778
group_27889	Extracellular exo-alpha-(1->5)-L-arabinofuranosidase	Core	317	1076	1076	1076
group_27890	hypothetical protein	Core	317	995	995	995
cobC	Adenosylcobalamin/alpha-ribazole phosphatase	Core	317	545	545	545
ftsH	ATP-dependent zinc metalloprotease FtsH	Core	317	1994	2033	1994
group_27893	hypothetical protein	Core	317	998	998	998
fchA	Methenyltetrahydrofolate cyclohydrolase	Core	317	629	629	629
group_27895	hypothetical protein	Core	317	497	497	497
group_27896	hypothetical protein	Core	317	311	311	311
group_27897	hypothetical protein	Core	317	353	353	353
group_27898	Putative low molecular weight protein-tyrosine-phosphatase	Core	317	467	473	472
group_27899	hypothetical protein	Core	317	332	332	332
group_27900	hypothetical protein	Core	317	1298	1319	1298
group_27901	hypothetical protein	Core	317	560	560	560
group_27902	hypothetical protein	Core	317	755	755	755
SIRT5	NAD-dependent protein deacylase sirtuin-5, mitochondrial	Core	317	710	710	710
ampG_1	Anhydromuropeptide permease	Core	317	1238	1238	1238
exoI_2	Beta-hexosaminidase	Core	317	1556	1556	1556
group_27906	hypothetical protein	Core	317	797	797	797
group_27907	hypothetical protein	Core	317	2018	2027	2026
group_27908	hypothetical protein	Core	317	383	383	383
group_27909	hypothetical protein	Core	317	314	314	314
group_27910	hypothetical protein	Core	317	1661	1688	1661
group_27911	hypothetical protein	Core	317	383	383	383
group_27912	hypothetical protein	Core	317	323	323	323
cobS	Adenosylcobinamide-GDP ribazoletransferase	Core	317	743	743	743
group_27914	hypothetical protein	Core	317	491	491	491
group_27915	hypothetical protein	Core	317	1040	1040	1040
yciH	putative protein YciH	Core	317	344	350	349
group_27917	hypothetical protein	Core	317	857	857	857
bepA_1	Beta-barrel assembly-enhancing protease	Core	317	1730	1757	1730
group_27919	hypothetical protein	Core	317	1274	1277	1274
group_27920	hypothetical protein	Core	317	998	998	998
group_27921	Putative cytokinin riboside 5'-monophosphate phosphoribohydrolase	Core	317	587	587	587
rsxB_2	Ion-translocating oxidoreductase complex subunit B	Core	317	791	791	791
group_27923	hypothetical protein	Core	317	734	734	734
group_27924	hypothetical protein	Core	317	1055	1076	1075
dltA_2	D-alanine--D-alanyl carrier protein ligase	Core	317	1514	1514	1514
lipB	Octanoyltransferase	Core	317	665	665	665
group_27927	hypothetical protein	Core	317	311	311	311
group_27928	hypothetical protein	Core	317	377	377	377
ispD	2-C-methyl-D-erythritol 4-phosphate cytidylyltransferase	Core	317	659	659	659
group_27930	hypothetical protein	Core	317	839	839	839
metH_4	Methionine synthase	Core	317	2750	2798	2797
group_27932	hypothetical protein	Core	317	602	605	604
sppA	Protease 4	Core	317	1778	1778	1778
group_27934	hypothetical protein	Core	317	1592	1592	1592
group_27935	hypothetical protein	Core	317	356	356	356
idi	Isopentenyl-diphosphate Delta-isomerase	Core	317	530	530	530
group_27937	HTH-type transcriptional activator RhaR	Core	317	887	887	887
group_27938	hypothetical protein	Core	317	371	371	371
hemY	Protoporphyrinogen oxidase	Core	317	1388	1388	1388
group_27940	hypothetical protein	Core	317	509	515	509
ogt	Methylated-DNA--protein-cysteine methyltransferase	Core	317	518	518	518
ecfG_2	ECF RNA polymerase sigma factor EcfG	Core	317	494	503	502
gph_1	Phosphoglycolate phosphatase	Core	317	647	647	647
group_27944	hypothetical protein	Core	317	671	671	671
group_27945	hypothetical protein	Core	317	704	704	704
hxlR	HTH-type transcriptional activator HxlR	Core	317	356	356	356
group_27947	hypothetical protein	Core	317	626	626	626
group_27948	hypothetical protein	Core	317	467	467	467
group_27949	hypothetical protein	Core	317	3071	3071	3071
rimM	Ribosome maturation factor RimM	Core	317	542	542	542
group_27951	Putative bifunctional phosphatase/peptidyl-prolyl cis-trans isomerase	Core	317	785	785	785
pflA	Pyruvate formate-lyase 1-activating enzyme	Core	317	725	725	725
group_27953	hypothetical protein	Core	317	1289	1289	1289
group_27954	hypothetical protein	Core	317	554	554	554
group_27955	hypothetical protein	Core	317	1145	1145	1145
group_27956	hypothetical protein	Core	317	1247	1247	1247
cmoM	tRNA 5-carboxymethoxyuridine methyltransferase	Core	317	899	899	899
group_27958	hypothetical protein	Core	317	500	500	500
group_27959	hypothetical protein	Core	317	320	320	320
metH_3	Methionine synthase	Core	317	938	938	938
group_27961	hypothetical protein	Core	317	584	584	584
group_27965	hypothetical protein	Core	317	194	194	194
neuA	N-acylneuraminate cytidylyltransferase	Core	317	608	674	668
group_2930	hypothetical protein	Core	317	500	743	739
group_2952	hypothetical protein	Core	317	1016	1484	1226
group_2966	hypothetical protein	Core	317	125	125	125
group_3109	hypothetical protein	Core	317	125	125	125
group_3118	hypothetical protein	Core	317	125	1187	1171
group_3142	hypothetical protein	Core	317	275	275	275
group_3358	hypothetical protein	Core	317	545	1256	1187
group_3438	hypothetical protein	Core	317	902	905	902
group_3458	hypothetical protein	Core	317	221	224	223
ygfA	5-formyltetrahydrofolate cyclo-ligase	Core	317	377	530	377
btuB_14	Vitamin B12 transporter BtuB	Core	317	542	2036	2026
macA_1	Macrolide export protein MacA	Core	317	413	1265	1218
cobQ	Cobyric acid synthase	Core	317	995	1487	1483
algA	Alginate biosynthesis protein AlgA	Core	317	1049	1172	1049
rlmF	Ribosomal RNA large subunit methyltransferase F	Core	317	608	950	915
group_3620	hypothetical protein	Core	317	824	1010	1008
group_3625	hypothetical protein	Core	317	455	803	799
group_3651	hypothetical protein	Core	317	608	2213	2204
maeB	NADP-dependent malic enzyme	Core	317	1022	2288	2282
group_3718	hypothetical protein	Core	317	134	140	138
group_3928	TonB-dependent receptor P3	Core	317	1436	3311	3243
gcvP	Glycine dehydrogenase (decarboxylating)	Core	317	356	2882	2833
agaA_1	Alpha-galactosidase AgaA	Core	317	395	2357	2152
ecfG_1	ECF RNA polymerase sigma factor EcfG	Core	317	410	506	505
group_4091	hypothetical protein	Core	317	443	683	681
group_4144	hypothetical protein	Core	317	590	2015	1984
group_4153	hypothetical protein	Core	317	422	422	422
murJ	lipid II flippase MurJ	Core	317	686	1361	1356
group_4205	hypothetical protein	Core	317	605	1451	1447
mnmE_2	tRNA modification GTPase MnmE	Core	317	1079	1175	1174
group_4220	hypothetical protein	Core	317	806	887	886
group_4230	hypothetical protein	Core	317	1652	2252	2250
btuD_3	Vitamin B12 import ATP-binding protein BtuD	Core	317	653	1379	1367
group_4282	hypothetical protein	Core	317	380	464	463
ydeA	putative protease YdeA	Core	317	470	593	592
group_4308	hypothetical protein	Core	317	257	272	271
group_4311	hypothetical protein	Core	317	134	143	134
susC_13	TonB-dependent receptor SusC	Core	317	1421	3377	3360
group_4358	hypothetical protein	Core	317	494	725	722
group_4362	hypothetical protein	Core	317	203	899	892
group_4394	hypothetical protein	Core	317	536	749	747
tolC	Outer membrane protein TolC	Core	317	311	1352	1344
group_4421	hypothetical protein	Core	317	533	692	557
group_4842	Putative TrmH family tRNA/rRNA methyltransferase	Core	317	329	623	579
group_4870	hypothetical protein	Core	317	1025	1268	1266
mrdB_2	Peptidoglycan glycosyltransferase MrdB	Core	317	755	1295	1292
group_4894	hypothetical protein	Core	317	335	1430	1234
group_4903	Sensor histidine kinase RcsC	Core	317	1115	2015	2010
group_4913	Macrolide export ATP-binding/permease protein MacB	Core	317	299	1259	1253
kdpB	Potassium-transporting ATPase ATP-binding subunit	Core	317	1208	2048	2010
rlhA	23S rRNA 5-hydroxycytidine synthase	Core	317	1208	1826	1823
sigW_5	hypothetical protein	Core	317	335	587	549
group_4946	hypothetical protein	Core	317	329	440	396
group_4970	hypothetical protein	Core	317	242	326	317
sigM	ECF RNA polymerase sigma factor SigM	Core	317	455	611	574
group_5026	hypothetical protein	Core	317	173	281	279
ampG_3	Anhydromuropeptide permease	Core	317	563	1268	1265
group_5077	N-acetylgalactosamine-6-O-sulfatase	Core	317	1475	1568	1567
yknY_8	putative ABC transporter ATP-binding protein YknY	Core	317	398	716	701
group_5090	hypothetical protein	Core	317	1595	2072	2069
group_5117	hypothetical protein	Core	317	95	131	95
group_5122	hypothetical protein	Core	317	461	794	782
btuB_5	Vitamin B12 transporter BtuB	Core	317	1661	2789	2785
sasA_3	Adaptive-response sensory-kinase SasA	Core	317	1040	1337	1335
yfiC	tRNA1(Val) (adenine(37)-N6)-methyltransferase	Core	317	308	713	711
group_5249	hypothetical protein	Core	317	329	776	768
dapH_2	2,3,4,5-tetrahydropyridine-2,6-dicarboxylate N-acetyltransferase	Core	317	443	638	628
group_5267	hypothetical protein	Core	317	395	650	647
group_5319	hypothetical protein	Core	317	1454	1856	1854
perR	Peroxide-responsive repressor PerR	Core	317	419	449	435
hisC_2	Histidinol-phosphate aminotransferase	Core	317	593	1067	1035
group_5333	hypothetical protein	Core	317	119	119	119
sasA_8	Adaptive-response sensory-kinase SasA	Core	317	1319	1850	1848
group_5340	hypothetical protein	Core	317	815	1292	1288
nanM_1	N-acetylneuraminate epimerase	Core	317	437	1052	1043
nlpE	Lipoprotein NlpE	Core	317	455	458	457
cysK1_1	O-acetylserine sulfhydrylase	Core	317	578	1016	948
group_5432	hypothetical protein	Core	317	269	308	297
group_5440	hypothetical protein	Core	317	707	899	887
yheS_1	putative ABC transporter ATP-binding protein YheS	Core	317	1319	1955	1951
ribF	Bifunctional riboflavin kinase/FMN adenylyltransferase	Core	317	941	1583	943
group_5867	hypothetical protein	Core	317	395	578	567
group_6043	hypothetical protein	Core	317	233	329	325
rnhA	Ribonuclease H	Core	317	506	629	628
group_6053	hypothetical protein	Core	317	401	1079	1076
group_6056	hypothetical protein	Core	317	728	779	778
sufC	putative ATP-dependent transporter SufC	Core	317	470	752	750
group_6065	hypothetical protein	Core	317	488	533	504
group_6071	hypothetical protein	Core	317	737	1154	1151
group_6075	hypothetical protein	Core	317	1034	1319	1317
murF	UDP-N-acetylmuramoyl-tripeptide--D-alanyl-D-alanine ligase	Core	317	569	1298	1295
group_6103	hypothetical protein	Core	317	572	695	694
glkA	Glucokinase	Core	317	341	980	974
group_6130	hypothetical protein	Core	317	728	839	838
group_6178	hypothetical protein	Core	317	677	1205	1203
COQ5_1	2-methoxy-6-polyprenyl-1,4-benzoquinol methylase, mitochondrial	Core	317	278	635	631
group_6228	hypothetical protein	Core	317	398	398	398
group_6229	hypothetical protein	Core	317	1073	1340	1288
resA_1	Thiol-disulfide oxidoreductase ResA	Core	317	545	596	595
group_6235	hypothetical protein	Core	317	1577	1865	1862
pdxH	Pyridoxine/pyridoxamine 5'-phosphate oxidase	Core	317	272	707	704
cslA	Chondroitinase-AC	Core	317	1736	2024	2022
group_6264	hypothetical protein	Core	317	401	425	401
lplJ	Lipoate--protein ligase 1	Core	317	701	701	701
algU_2	RNA polymerase sigma-H factor	Core	317	563	563	563
group_6292	hypothetical protein	Core	317	158	1067	1063
umuD	Protein UmuD	Core	317	332	440	438
nqrA	Na(+)-translocating NADH-quinone reductase subunit A	Core	317	1229	1730	1357
group_6338	hypothetical protein	Core	317	278	317	316
recB	RecBCD enzyme subunit RecB	Core	317	2255	3173	3168
hmuU_1	Hemin transport system permease protein HmuU	Core	317	716	1037	1035
group_6349	hypothetical protein	Core	317	167	788	786
menF_1	Isochorismate synthase MenF	Core	317	527	983	981
group_6361	hypothetical protein	Core	317	281	821	814
cobP	Bifunctional adenosylcobalamin biosynthesis protein CobP	Core	317	599	599	599
cysG_1	Siroheme synthase	Core	317	971	1409	1407
thiE_1	Thiamine-phosphate synthase	Core	317	368	614	612
group_6395	hypothetical protein	Core	317	245	245	245
group_6401	hypothetical protein	Core	317	467	896	894
group_6414	hypothetical protein	Core	317	119	119	119
group_6420	Thiol-disulfide oxidoreductase ResA	Core	317	875	1139	1126
phoP	Alkaline phosphatase synthesis transcriptional regulatory protein PhoP	Core	317	473	677	675
group_6469	hypothetical protein	Core	317	323	794	792
group_6470	hypothetical protein	Core	317	179	338	334
group_6474	hypothetical protein	Core	317	173	911	901
nagA_2	N-acetylglucosamine-6-phosphate deacetylase	Core	317	953	1166	1164
group_6498	hypothetical protein	Core	317	386	635	634
hisD	Histidinol dehydrogenase	Core	317	533	1286	1282
putP	High-affinity proline transporter PutP	Core	317	1037	1553	1550
cntE	Staphylopine export protein	Core	317	920	1241	1195
maf	dTTP/UTP pyrophosphatase	Core	317	338	629	625
group_6528	hypothetical protein	Core	317	977	1274	1272
group_6533	hypothetical protein	Core	317	767	1547	1536
group_6538	hypothetical protein	Core	317	680	851	847
group_6545	hypothetical protein	Core	317	305	425	424
arnT_1	Undecaprenyl phosphate-alpha-4-amino-4-deoxy-L-arabinose arabinosyl transferase	Core	317	851	1667	1664
group_6574	hypothetical protein	Core	317	152	173	161
group_6575	hypothetical protein	Core	317	785	809	802
yncA	L-methionine sulfoximine/L-methionine sulfone acetyltransferase	Core	317	509	545	532
group_6591	Putative zinc metalloprotease	Core	317	461	1355	1352
czcA_3	Cobalt-zinc-cadmium resistance protein CzcA	Core	317	2633	3086	3083
group_6596	hypothetical protein	Core	317	587	749	743
group_6600	hypothetical protein	Core	317	242	302	256
group_6607	hypothetical protein	Core	317	1322	2306	2302
yaaA	Peroxide stress resistance protein YaaA	Core	317	560	773	771
surA_2	Chaperone SurA	Core	317	1232	1553	1550
group_6634	hypothetical protein	Core	317	485	1109	1104
pstS_2	hypothetical protein	Core	317	566	947	945
group_6644	hypothetical protein	Core	317	398	443	441
group_6661	hypothetical protein	Core	317	635	959	957
group_6669	hypothetical protein	Core	317	254	461	460
group_6672	hypothetical protein	Core	317	392	692	689
group_6674	hypothetical protein	Core	317	578	1490	1482
group_6676	hypothetical protein	Core	317	728	1133	1131
group_6679	hypothetical protein	Core	317	977	1703	1700
argS	Arginine--tRNA ligase	Core	317	1547	1841	1792
sigW_8	ECF RNA polymerase sigma factor SigW	Core	317	422	551	548
tuaB_2	Teichuronic acid biosynthesis protein TuaB	Core	317	680	1520	1512
susC_18	TonB-dependent receptor P3	Core	317	2564	3191	3188
csbC	putative metabolite transport protein CsbC	Core	317	1142	1373	1371
lolD	Lipoprotein-releasing system ATP-binding protein LolD	Core	317	380	653	649
queA_1	S-adenosylmethionine:tRNA ribosyltransferase-isomerase	Core	317	941	1058	1057
sulD	Bifunctional folate synthesis protein	Core	317	197	461	460
rnpA	Ribonuclease P protein component	Core	317	347	416	380
kduD	2-dehydro-3-deoxy-D-gluconate 5-dehydrogenase	Core	317	491	791	789
group_7513	hypothetical protein	Core	317	2792	3359	3356
sdsA	All-trans-nonaprenyl-diphosphate synthase (geranyl-diphosphate specific)	Core	317	833	1043	935
group_7520	hypothetical protein	Core	317	458	698	696
group_7523	putative zinc protease	Core	317	1154	1247	1246
dapB	4-hydroxy-tetrahydrodipicolinate reductase	Core	317	698	728	727
group_7525	hypothetical protein	Core	317	938	1220	1219
group_7546	hypothetical protein	Core	317	368	476	471
group_7558	hypothetical protein	Core	317	575	746	745
rnhB	Ribonuclease HII	Core	317	584	605	604
murD	UDP-N-acetylmuramoylalanine--D-glutamate ligase	Core	317	596	1334	1331
group_7577	hypothetical protein	Core	317	842	1166	1164
group_7596	hypothetical protein	Core	317	509	686	620
group_7616	hypothetical protein	Core	317	140	140	140
pta_1	Phosphate acetyltransferase	Core	317	890	1019	1017
rluD_1	Ribosomal large subunit pseudouridine synthase D	Core	317	641	1073	1070
group_7619	hypothetical protein	Core	317	1022	1022	1022
skp	hypothetical protein	Core	317	320	515	514
argH	Argininosuccinate lyase	Core	317	806	1343	1341
group_7628	hypothetical protein	Core	317	200	200	200
acsA	Acetyl-coenzyme A synthetase	Core	317	563	1655	1644
proC	Pyrroline-5-carboxylate reductase	Core	317	419	773	771
group_7632	hypothetical protein	Core	317	605	668	665
macA_2	Macrolide export protein MacA	Core	317	713	1100	1098
kdpA	Potassium-transporting ATPase potassium-binding subunit	Core	317	1502	1706	1704
mscS	Small-conductance mechanosensitive channel	Core	317	572	905	903
group_7665	hypothetical protein	Core	317	503	1169	1166
tdk	Thymidine kinase	Core	317	527	599	598
fumB	Fumarate hydratase class I, anaerobic	Core	317	1373	1646	1645
group_7677	hypothetical protein	Core	317	839	953	952
rsmD	Ribosomal RNA small subunit methyltransferase D	Core	317	491	491	491
group_7686	hypothetical protein	Core	317	365	383	365
group_7692	hypothetical protein	Core	317	818	1001	1000
group_7695	hypothetical protein	Core	317	344	941	906
gpr	L-glyceraldehyde 3-phosphate reductase	Core	317	686	1001	1000
group_7702	hypothetical protein	Core	317	1139	1307	1304
bfce_1	Cellobiose 2-epimerase	Core	317	1097	1178	1177
tolB_1	Tol-Pal system protein TolB	Core	317	1403	1517	1433
group_7707	hypothetical protein	Core	317	1139	1310	1273
exuT_1	Hexuronate transporter	Core	317	1238	1493	1443
mecI	Methicillin resistance regulatory protein MecI	Core	317	332	389	380
miaA_1	tRNA dimethylallyltransferase	Core	317	575	905	903
lpxD	UDP-3-O-acylglucosamine N-acyltransferase	Core	317	839	1040	1039
aroE	Shikimate dehydrogenase (NADP(+))	Core	317	395	743	741
group_7732	hypothetical protein	Core	317	506	509	508
group_7733	hypothetical protein	Core	317	413	425	421
group_7735	hypothetical protein	Core	317	389	2513	2506
group_7740	hypothetical protein	Core	317	1253	1940	1937
rlmI	Ribosomal RNA large subunit methyltransferase I	Core	317	743	1178	1176
group_7746	hypothetical protein	Core	317	635	725	635
glnA_2	Glutamine synthetase	Core	317	1394	2189	2186
group_7749	hypothetical protein	Core	317	1142	2219	2215
group_7751	Sensor histidine kinase RcsC	Core	317	1880	1979	1901
group_7752	hypothetical protein	Core	317	881	1091	1029
group_7786	hypothetical protein	Core	317	209	314	211
sigJ	ECF RNA polymerase sigma factor SigJ	Core	317	488	530	514
bcp	Putative peroxiredoxin bcp	Core	317	290	503	446
group_7809	hypothetical protein	Core	317	371	431	430
group_7810	hypothetical protein	Core	317	308	392	391
group_7817	hypothetical protein	Core	317	434	857	855
group_7819	hypothetical protein	Core	317	428	599	598
group_7821	1,4-beta-mannosyl-N-acetylglucosamine phosphorylase	Core	317	482	998	996
pflB	Formate acetyltransferase	Core	317	1487	2228	2225
group_7830	hypothetical protein	Core	317	635	824	823
nhaC	Na(+)/H(+) antiporter NhaC	Core	317	1157	1430	1429
sotB	sugar efflux transporter	Core	317	1175	1310	1175
tilS	tRNA(Ile)-lysidine synthase	Core	317	740	1307	1305
group_7841	hypothetical protein	Core	317	866	1004	1003
group_7848	hypothetical protein	Core	317	734	734	734
group_7853	queuosine precursor transporter	Core	317	377	680	679
ylaC	RNA polymerase sigma factor YlaC	Core	317	356	551	550
group_7857	NADH:quinone reductase	Core	317	578	944	942
pgcA	Phosphoglucomutase	Core	317	1094	1745	1742
rclA	putative pyridine nucleotide-disulfide oxidoreductase RclA	Core	317	797	1376	1374
rclC	Inner membrane protein RclC	Core	317	302	602	601
group_7868	hypothetical protein	Core	317	923	1265	1263
group_7869	hypothetical protein	Core	317	1211	1307	1296
group_7870	hypothetical protein	Core	317	1184	1271	1270
group_7884	hypothetical protein	Core	317	662	674	673
group_7885	hypothetical protein	Core	317	563	833	832
aspC	Aspartate aminotransferase	Core	317	743	1199	1197
lolE_1	Lipoprotein-releasing system transmembrane protein LolE	Core	317	974	1307	1305
mdtA_7	Multidrug resistance protein MdtA	Core	317	1193	1247	1246
bioA	Adenosylmethionine-8-amino-7-oxononanoate aminotransferase	Core	317	1316	2246	2243
group_7896	hypothetical protein	Core	317	557	593	592
dadD	5'-deoxyadenosine deaminase	Core	317	1262	1262	1262
prmA	Ribosomal protein L11 methyltransferase	Core	317	593	842	841
guaD	Guanine deaminase	Core	317	449	488	450
hisJ	putative histidine-binding protein	Core	317	647	824	823
cpoB_1	Cell division coordinator CpoB	Core	317	275	275	275
tkt	Transketolase	Core	317	1346	2009	2004
group_7909	hypothetical protein	Core	317	263	263	263
group_7914	hypothetical protein	Core	317	755	821	814
bfce_2	Cellobiose 2-epimerase	Core	317	194	1184	1180
yfkN_2	Trifunctional nucleotide phosphoesterase protein YfkN	Core	317	1454	1739	1738
msrC	Free methionine-R-sulfoxide reductase	Core	317	317	473	472
group_7955	hypothetical protein	Core	317	158	446	444
fbp	Fructose-1,6-bisphosphatase class 3	Core	317	1337	1994	1991
rarA	Replication-associated recombination protein A	Core	317	911	1271	1269
group_7982	hypothetical protein	Core	317	218	335	333
ettA_1	Energy-dependent translational throttle protein EttA	Core	317	833	1658	1655
group_7993	Hydroxypyruvate reductase	Core	317	734	920	919
mip_1	Outer membrane protein MIP	Core	317	401	491	402
group_7996	hypothetical protein	Core	317	959	1088	1087
group_8010	hypothetical protein	Core	317	179	323	322
group_8016	hypothetical protein	Core	317	908	992	958
group_8019	hypothetical protein	Core	317	359	782	780
atpD_1	ATP synthase subunit beta	Core	317	617	1517	1514
mdtA_2	Multidrug resistance protein MdtA	Core	317	503	1091	1089
rmlD_1	dTDP-4-dehydrorhamnose reductase	Core	317	476	890	884
glyA	Serine hydroxymethyltransferase	Core	317	746	1280	1278
glgB_1	1,4-alpha-glucan branching enzyme GlgB	Core	317	1385	2012	2009
group_8056	hypothetical protein	Core	317	566	590	581
xylA	Xylose isomerase	Core	317	509	1319	1311
ileS	Isoleucine--tRNA ligase	Core	317	2780	3425	3422
rlmB_1	23S rRNA (guanosine-2'-O-)-methyltransferase RlmB	Core	317	623	761	760
tgt	Queuine tRNA-ribosyltransferase	Core	317	689	1130	1128
dagK_1	Diacylglycerol kinase	Core	317	917	1058	1057
group_8084	hypothetical protein	Core	317	320	413	412
group_8085	GTP cyclohydrolase 1 type 2	Core	317	1043	1196	1189
group_8086	hypothetical protein	Core	317	314	455	454
group_8088	hypothetical protein	Core	317	113	143	113
group_8089	hypothetical protein	Core	317	674	1121	1119
proS	Proline--tRNA ligase	Core	317	1169	1493	1491
group_8103	Aspartate/alanine antiporter	Core	317	1055	1688	1686
btuB_8	Vitamin B12 transporter BtuB	Core	317	2072	2078	2072
nspC	Carboxynorspermidine/carboxyspermidine decarboxylase	Core	317	1100	1217	1114
thiE_2	Thiamine-phosphate synthase	Core	317	350	608	607
rsxG	Ion-translocating oxidoreductase complex subunit G	Core	317	638	707	662
group_8132	hypothetical protein	Core	317	314	428	403
ybhR	putative multidrug ABC transporter permease YbhR	Core	317	758	1118	1116
group_8141	hypothetical protein	Core	317	449	449	449
pabA	Aminodeoxychorismate synthase component 2	Core	317	605	680	669
trpC	Indole-3-glycerol phosphate synthase	Core	317	812	824	813
group_8153	hypothetical protein	Core	317	668	671	669
purR	HTH-type transcriptional repressor PurR	Core	317	1064	1211	1064
yvbK	putative N-acetyltransferase YvbK	Core	317	446	446	446
mleN	Malate-2H(+)/Na(+)-lactate antiporter	Core	317	824	1301	1299
group_8158	hypothetical protein	Core	317	206	395	394
group_8161	hypothetical protein	Core	317	356	416	368
group_8162	hypothetical protein	Core	317	1397	1817	1815
group_8166	hypothetical protein	Core	317	392	401	400
gcdB_1	Glutaconyl-CoA decarboxylase subunit beta	Core	317	851	1235	1231
oadG	oxaloacetate decarboxylase gamma chain	Core	317	257	257	257
group_8232	Pyridoxal phosphate homeostasis protein	Core	317	509	668	667
fpgS	Folylpolyglutamate synthase	Core	317	1061	1376	1375
undec1A	Cysteine/Cysteine sulfinic acid decarboxylase	Core	317	944	1193	1192
dnaN	Beta sliding clamp	Core	317	953	1124	1123
group_8250	hypothetical protein	Core	317	362	497	374
group_8251	putative epimerase/dehydratase	Core	317	530	953	951
kbl	2-amino-3-ketobutyrate coenzyme A ligase	Core	317	206	1187	1177
group_8274	hypothetical protein	Core	317	368	521	471
group_8275	hypothetical protein	Core	317	788	959	958
group_8276	hypothetical protein	Core	317	626	1325	1322
group_8282	hypothetical protein	Core	317	386	401	400
group_8290	putative ABC transporter ATP-binding protein	Core	317	1625	1724	1722
sbcD	Nuclease SbcCD subunit D	Core	317	755	1232	1230
czcA_4	Efflux pump membrane transporter BepE	Core	317	2147	3077	3074
group_8306	hypothetical protein	Core	317	386	389	386
group_8310	hypothetical protein	Core	317	1082	1472	1468
nfrA1	FMN reductase (NADPH)	Core	317	605	605	605
capA	Capsule biosynthesis protein CapA	Core	317	629	1118	1116
group_8318	hypothetical protein	Core	317	545	575	574
group_8323	hypothetical protein	Core	317	887	1034	1033
ybdG_2	Miniconductance mechanosensitive channel YbdG	Core	317	365	1169	1166
nth	Endonuclease III	Core	317	530	677	676
group_8332	hypothetical protein	Core	317	242	242	242
group_8337	hypothetical protein	Core	317	326	440	439
group_8342	hypothetical protein	Core	317	1019	1136	1039
cytR	HTH-type transcriptional repressor CytR	Core	317	128	1010	1006
pepE_1	Aminopeptidase E	Core	317	1133	1184	1183
ypdB_2	Transcriptional regulatory protein YpdB	Core	317	620	737	736
rcsC_1	Sensor histidine kinase RcsC	Core	317	1442	1814	1724
group_8354	hypothetical protein	Core	317	731	1220	1218
group_8356	hypothetical protein	Core	317	647	1157	1154
groL	60 kDa chaperonin	Core	317	1421	1637	1636
group_8360	hypothetical protein	Core	317	2000	2051	2050
rgtE_1	Dodecaprenyl-phosphate galacturonate synthase	Core	317	734	866	736
leuA_2	2-isopropylmalate synthase	Core	317	1298	1496	1495
group_8366	hypothetical protein	Core	317	272	272	272
pccB_1	Propionyl-CoA carboxylase beta chain	Core	317	881	1535	1532
group_8383	hypothetical protein	Core	317	221	275	274
group_8384	hypothetical protein	Core	317	434	551	434
sapB	Protein SapB	Core	317	320	668	666
msrAB	Peptide methionine sulfoxide reductase MsrA/MsrB	Core	317	680	1085	1083
gdhA	NAD(P)-specific glutamate dehydrogenase	Core	317	983	1334	1332
group_8407	hypothetical protein	Core	317	440	440	440
tagO_1	putative undecaprenyl-phosphate N-acetylglucosaminyl 1-phosphate transferase	Core	317	1091	1100	1096
group_8416	hypothetical protein	Core	317	347	509	468
ribZ	Riboflavin transporter RibZ	Core	317	956	1406	1402
clsA_2	Major cardiolipin synthase ClsA	Core	317	1100	1274	1273
folA	Dihydrofolate reductase	Core	317	425	554	501
group_8427	hypothetical protein	Core	317	455	590	589
group_8428	hypothetical protein	Core	317	692	710	709
group_8431	hypothetical protein	Core	317	1571	1904	1899
group_8440	hypothetical protein	Core	317	494	569	568
group_8441	hypothetical protein	Core	317	482	491	490
lysU	Lysine--tRNA ligase, heat inducible	Core	317	1436	1727	1726
group_8444	hypothetical protein	Core	317	266	455	453
nfrA2_2	FMN reductase [NAD(P)H]	Core	317	656	779	777
group_8457	hypothetical protein	Core	317	263	1049	1045
bsaA	Glutathione peroxidase BsaA	Core	317	518	542	541
group_8461	[FeFe] hydrogenase maturase subunit HydE	Core	317	686	1037	1033
dnaG_1	DNA primase	Core	317	1805	2027	2018
group_8478	hypothetical protein	Core	317	518	968	966
ilvE	Branched-chain-amino-acid aminotransferase	Core	317	845	1019	1018
group_8488	hypothetical protein	Core	317	587	860	859
group_8489	O-GlcNAcase	Core	317	1235	2219	2215
group_8491	hypothetical protein	Core	317	1772	2462	2459
pal_1	Peptidoglycan-associated lipoprotein	Core	317	1376	1850	1848
apxIB	Toxin RTX-I translocation ATP-binding protein	Core	317	1679	2210	2208
group_8497	hypothetical protein	Core	317	665	665	665
mrdB_1	Peptidoglycan glycosyltransferase MrdB	Core	317	455	1457	1453
group_8512	hypothetical protein	Core	317	938	1373	1371
mdtB_1	Multidrug resistance protein MdtB	Core	317	785	3158	3150
group_8516	hypothetical protein	Core	317	497	644	643
rny_1	Ribonuclease Y	Core	317	1256	2057	2054
group_8544	hypothetical protein	Core	317	629	752	668
group_8547	hypothetical protein	Core	317	368	485	483
group_8553	hypothetical protein	Core	317	143	227	226
group_8556	hypothetical protein	Core	317	704	1292	1290
RBKS	Ribokinase	Core	317	911	1022	988
group_8559	hypothetical protein	Core	317	650	1190	1188
group_8561	hypothetical protein	Core	317	563	761	760
group_8562	hypothetical protein	Core	317	566	602	601
group_8563	hypothetical protein	Core	317	365	626	618
group_8564	hypothetical protein	Core	317	317	359	358
ugpQ	Glycerophosphodiester phosphodiesterase, cytoplasmic	Core	317	590	761	760
lolE_2	Lipoprotein-releasing system transmembrane protein LolE	Core	317	479	1238	1235
group_8587	hypothetical protein	Core	317	863	914	864
group_8589	hypothetical protein	Core	317	455	1199	1195
group_8590	hypothetical protein	Core	317	1331	1745	1743
group_8597	hypothetical protein	Core	317	746	1019	982
mneP	Manganese efflux system protein MneP	Core	317	299	935	897
cat	Chloramphenicol acetyltransferase	Core	317	533	641	640
mdtA_4	Multidrug resistance protein MdtA	Core	317	1196	1280	1236
group_8815	hypothetical protein	Core	317	1292	2183	2165
rnfD	Na(+)-translocating ferredoxin:NAD(+) oxidoreductase complex subunit D	Core	317	608	998	990
group_8920	hypothetical protein	Core	317	389	512	507
cheB	Protein-glutamate methylesterase/protein-glutamine glutaminase	Core	317	626	758	754
rcsC_5	Sensor histidine kinase RcsC	Core	317	1148	1313	1232
abgT	p-aminobenzoyl-glutamate transport protein	Core	317	596	1454	1433
group_9525	hypothetical protein	Core	317	773	914	894
rbbA_2	Ribosome-associated ATPase	Core	317	485	890	885
group_964	hypothetical protein	Core	317	284	299	294
ycf3_2	Photosystem I assembly protein Ycf3	Core	317	665	722	709
queC	7-cyano-7-deazaguanine synthase	Core	317	416	662	657
gadC	Glutamate/gamma-aminobutyrate antiporter	Core	317	515	1601	1594
group_9716	hypothetical protein	Core	317	1079	1418	1235
uvrC	UvrABC system protein C	Core	317	1523	1871	1825
group_10038	hypothetical protein	Core	316	611	644	643
group_10060	hypothetical protein	Core	316	260	320	319
group_10084	hypothetical protein	Core	316	227	227	227
group_10098	tRNA-Pro(cgg)	Core	316	73	73	73
group_10134	hypothetical protein	Core	316	1055	1682	1680
manA_3	Mannan endo-1,4-beta-mannosidase	Core	316	977	1115	1114
group_10157	hypothetical protein	Core	316	812	884	822
group_10174	hypothetical protein	Core	316	515	515	515
group_10187	hypothetical protein	Core	316	2678	2789	2788
group_10188	hypothetical protein	Core	316	437	443	437
group_10195	hypothetical protein	Core	316	626	650	649
group_10197	hypothetical protein	Core	316	929	1001	1000
group_10198	hypothetical protein	Core	316	254	470	469
apbE	FAD:protein FMN transferase	Core	316	1016	1043	1016
mntP	putative manganese efflux pump MntP	Core	316	437	584	583
group_10202	hypothetical protein	Core	316	503	578	512
nfo	Endonuclease 4	Core	316	836	899	836
group_10237	tRNA-Cys(gca)	Core	316	72	74	72
hup_1	DNA-binding protein HU	Core	316	248	275	274
group_10254	hypothetical protein	Core	316	863	863	863
group_10355	hypothetical protein	Core	316	182	437	436
group_10359	hypothetical protein	Core	316	656	1061	1059
group_10377	hypothetical protein	Core	316	341	341	341
zraR_3	Transcriptional regulatory protein ZraR	Core	316	1364	1568	1364
trpD2	Anthranilate phosphoribosyltransferase 2	Core	316	176	995	987
group_10460	hypothetical protein	Core	316	320	344	321
group_10470	hypothetical protein	Core	316	710	788	787
rfaH_1	Transcription antitermination protein RfaH	Core	316	512	518	517
lysC_2	Lysine-sensitive aspartokinase 3	Core	316	1271	1319	1318
yafV	Omega-amidase YafV	Core	316	770	800	770
group_10581	hypothetical protein	Core	316	230	272	242
pfkB	ATP-dependent 6-phosphofructokinase	Core	316	854	890	889
group_10584	hypothetical protein	Core	316	1139	1166	1165
srpA_1	Solvent efflux pump periplasmic linker SrpA	Core	316	1067	1091	1090
group_10591	hypothetical protein	Core	316	542	542	542
group_10592	hypothetical protein	Core	316	161	161	161
group_10598	hypothetical protein	Core	316	515	665	664
group_10637	hypothetical protein	Core	316	401	425	402
rpoA	DNA-directed RNA polymerase subunit alpha	Core	316	992	992	992
secY	Protein translocase subunit SecY	Core	316	1211	1346	1345
rplV	50S ribosomal protein L22	Core	316	410	410	410
rpsS	30S ribosomal protein S19	Core	316	269	269	269
rplW	50S ribosomal protein L23	Core	316	245	290	289
rplC	50S ribosomal protein L3	Core	316	425	617	616
rplJ	50S ribosomal protein L10	Core	316	512	521	512
xerC_5	Tyrosine recombinase XerC	Core	316	839	932	931
nudF	ADP-ribose pyrophosphatase	Core	316	557	611	557
group_10736	hypothetical protein	Core	316	92	92	92
group_10737	hypothetical protein	Core	316	512	512	512
group_10762	hypothetical protein	Core	316	488	503	488
group_10776	hypothetical protein	Core	316	188	1241	1237
group_11198	hypothetical protein	Core	316	1946	2084	2074
map_1	Methionine aminopeptidase 1	Core	316	797	806	797
group_12300	hypothetical protein	Core	316	2909	3047	3031
rhaR_1	HTH-type transcriptional activator RhaR	Core	316	278	3740	1115
rplL	50S ribosomal protein L7/L12	Core	316	374	377	374
group_13248	Putative membrane protein insertion efficiency factor	Core	316	221	221	221
acpP	Acyl carrier protein	Core	316	236	236	236
aroK	Shikimate kinase	Core	316	539	539	539
group_13278	tRNA-Glu(ttc)	Core	316	72	72	72
group_13281	hypothetical protein	Core	316	968	968	968
gapA	Glyceraldehyde-3-phosphate dehydrogenase A	Core	316	1001	1001	1001
hpt	Hypoxanthine phosphoribosyltransferase	Core	316	536	536	536
adk	Adenylate kinase	Core	316	569	569	569
dinB	DNA polymerase IV	Core	316	1064	1064	1064
madB	Carboxybiotin decarboxylase	Core	316	1214	1214	1214
deoD	Purine nucleoside phosphorylase DeoD-type	Core	316	878	878	878
group_13370	hypothetical protein	Core	316	1427	1427	1427
ttcA	tRNA-cytidine(32) 2-sulfurtransferase	Core	316	749	749	749
group_13372	hypothetical protein	Core	316	752	752	752
group_13373	hypothetical protein	Core	316	527	527	527
rgtE_2	Dodecaprenyl-phosphate galacturonate synthase	Core	316	953	953	953
pth	Peptidyl-tRNA hydrolase	Core	316	563	563	563
rplY	50S ribosomal protein L25	Core	316	590	590	590
group_13379	hypothetical protein	Core	316	386	386	386
nusB	Transcription antitermination protein NusB	Core	316	989	989	989
group_13381	hypothetical protein	Core	316	326	326	326
group_13382	hypothetical protein	Core	316	1007	1013	1011
coaE	Dephospho-CoA kinase	Core	316	617	617	617
group_13384	hypothetical protein	Core	316	416	416	416
trpB_1	Tryptophan synthase beta chain	Core	316	1367	1367	1367
katA	Catalase	Core	316	1460	1460	1460
group_13398	ECF RNA polymerase sigma factor SigW	Core	316	545	545	545
xynD	Arabinoxylan arabinofuranohydrolase	Core	316	998	1001	1000
group_13421	hypothetical protein	Core	316	1244	1244	1244
group_13422	hypothetical protein	Core	316	1472	1472	1472
group_13430	hypothetical protein	Core	316	1538	1538	1538
tam	Trans-aconitate 2-methyltransferase	Core	316	1472	1475	1474
isiB	Flavodoxin	Core	316	506	506	506
axeA1_1	Acetylxylan esterase	Core	316	860	863	862
group_13491	hypothetical protein	Core	316	245	245	245
group_13492	hypothetical protein	Core	316	209	209	209
group_13494	hypothetical protein	Core	316	329	329	329
group_13495	hypothetical protein	Core	316	512	512	512
group_13497	hypothetical protein	Core	316	527	527	527
tuaD	UDP-glucose 6-dehydrogenase TuaD	Core	316	1313	1313	1313
group_13523	hypothetical protein	Core	316	218	218	218
group_13524	hypothetical protein	Core	316	173	173	173
group_13525	hypothetical protein	Core	316	1472	1472	1472
group_13526	putative ABC transporter ATP-binding protein YknY	Core	316	674	674	674
group_13564	hypothetical protein	Core	316	362	362	362
nrdB	Ribonucleoside-diphosphate reductase subunit beta	Core	316	1049	1049	1049
group_13566	hypothetical protein	Core	316	713	713	713
lysA	Diaminopimelate decarboxylase	Core	316	1163	1163	1163
hisI	Histidine biosynthesis bifunctional protein HisIE	Core	316	611	611	611
hisH	Imidazole glycerol phosphate synthase subunit HisH	Core	316	590	590	590
group_13614	hypothetical protein	Core	316	914	914	914
group_13615	hypothetical protein	Core	316	824	827	826
opuAB	Glycine betaine transport system permease protein OpuAB	Core	316	824	824	824
atl	DNA base-flipping protein	Core	316	344	344	344
group_13620	hypothetical protein	Core	316	1379	1379	1379
group_13621	hypothetical protein	Core	316	863	878	877
ybaN	Inner membrane protein YbaN	Core	316	362	362	362
group_13643	hypothetical protein	Core	316	314	314	314
group_13667	tRNA-Ser(gga)	Core	316	88	88	88
hemW_2	Heme chaperone HemW	Core	316	1133	1133	1133
group_13701	hypothetical protein	Core	316	578	578	578
group_13708	hypothetical protein	Core	316	152	152	152
rpsK	30S ribosomal protein S11	Core	316	389	389	389
rplO	50S ribosomal protein L15	Core	316	446	446	446
rpmD	50S ribosomal protein L30	Core	316	176	176	176
rpsE	30S ribosomal protein S5	Core	316	518	518	518
rplR	50S ribosomal protein L18	Core	316	344	344	344
rplF	50S ribosomal protein L6	Core	316	569	569	569
rpsH	30S ribosomal protein S8	Core	316	395	395	395
rpsN	30S ribosomal protein S14	Core	316	299	299	299
rplE	50S ribosomal protein L5	Core	316	557	557	557
rplX	50S ribosomal protein L24	Core	316	320	320	320
rpsC	30S ribosomal protein S3	Core	316	734	734	734
rplD	50S ribosomal protein L4	Core	316	626	626	626
rplK	50S ribosomal protein L11	Core	316	443	443	443
nusG	Transcription termination/antitermination protein NusG	Core	316	542	542	542
group_13744	hypothetical protein	Core	316	1382	1382	1382
group_13747	hypothetical protein	Core	316	98	98	98
nadA	Quinolinate synthase A	Core	316	992	992	992
group_17806	hypothetical protein	Core	316	644	647	644
group_1859	hypothetical protein	Core	316	542	1010	987
group_2036	hypothetical protein	Core	316	248	248	248
group_2059	hypothetical protein	Core	316	455	578	535
group_2063	hypothetical protein	Core	316	122	125	124
group_2267	TonB-dependent receptor P3	Core	316	1202	3500	3358
group_2281	hypothetical protein	Core	316	716	1028	1027
group_2321	hypothetical protein	Core	316	179	272	271
sacC_2	Levanase	Core	316	1868	1871	1868
group_2501	hypothetical protein	Core	316	605	1316	1262
mdtB_2	Multidrug resistance protein MdtB	Core	316	608	3125	3092
purD	Phosphoribosylamine--glycine ligase	Core	316	1274	1274	1274
group_27090	putative protein	Core	316	869	869	869
group_27117	hypothetical protein	Core	316	983	983	983
mnmG	tRNA uridine 5-carboxymethylaminomethyl modification enzyme MnmG	Core	316	1877	1877	1877
deoC	Deoxyribose-phosphate aldolase	Core	316	902	902	902
group_27258	hypothetical protein	Core	316	1232	1232	1232
group_2728	hypothetical protein	Core	316	374	725	690
group_27329	hypothetical protein	Core	316	356	356	356
group_27331	hypothetical protein	Core	316	992	992	992
korA_2	2-oxoglutarate oxidoreductase subunit KorA	Core	316	1850	1850	1850
rpsU	30S ribosomal protein S21	Core	316	191	191	191
group_27385	hypothetical protein	Core	316	2012	2012	2012
group_27477	hypothetical protein	Core	316	1991	1991	1991
hflX	GTPase HflX	Core	316	1253	1253	1253
yqaA	Inner membrane protein YqaA	Core	316	476	476	476
btuB_4	Vitamin B12 transporter BtuB	Core	316	2339	2339	2339
group_27578	hypothetical protein	Core	316	857	857	857
group_27579	hypothetical protein	Core	316	395	395	395
group_27660	hypothetical protein	Core	316	446	452	451
rlmL	Ribosomal RNA large subunit methyltransferase K/L	Core	316	1322	1340	1322
ybeY	Endoribonuclease YbeY	Core	316	419	419	419
group_27829	hypothetical protein	Core	316	2072	2072	2072
iphP	Tyrosine-protein phosphatase	Core	316	416	815	758
group_27858	hypothetical protein	Core	316	158	158	158
group_27962	hypothetical protein	Core	316	176	176	176
susC_3	hypothetical protein	Core	316	2273	3377	3284
group_2991	hypothetical protein	Core	316	110	116	115
group_3013	hypothetical protein	Core	316	281	872	466
group_3023	hypothetical protein	Core	316	548	1538	1534
group_3072	hypothetical protein	Core	316	677	2375	2362
group_340	NADP-dependent 7-alpha-hydroxysteroid dehydrogenase	Core	316	779	848	779
group_3474	hypothetical protein	Core	316	659	3215	3169
group_3476	hypothetical protein	Core	316	632	1253	1249
group_3491	hypothetical protein	Core	316	140	212	209
group_3496	hypothetical protein	Core	316	197	197	197
group_3503	hypothetical protein	Core	316	341	1334	1321
group_3565	putative oxidoreductase	Core	316	251	713	709
nrdE	hypothetical protein	Core	316	1193	2519	2511
susC_11	TonB-dependent receptor SusC	Core	316	857	3008	2989
group_3818	hypothetical protein	Core	316	1673	2312	2279
group_3969	hypothetical protein	Core	316	614	1484	1480
rcsC_9	Sensor histidine kinase RcsC	Core	316	2414	4157	4073
group_4083	hypothetical protein	Core	316	242	428	424
group_4085	Sensor histidine kinase RcsC	Core	316	368	1907	1894
per1	Extended-spectrum beta-lactamase PER-1	Core	316	554	1010	901
yknY_6	putative ABC transporter ATP-binding protein YknY	Core	316	392	665	664
csxA	Exo-beta-D-glucosaminidase	Core	316	1331	2570	2566
group_4287	hypothetical protein	Core	316	374	1637	1633
group_4355	hypothetical protein	Core	316	404	815	812
cpoB_2	Cell division coordinator CpoB	Core	316	1445	3008	3001
group_4627	hypothetical protein	Core	316	386	581	577
aroA	3-phosphoshikimate 1-carboxyvinyltransferase	Core	316	671	1238	1229
group_4868	hypothetical protein	Core	316	560	863	861
rcsC_3	Sensor histidine kinase RcsC	Core	316	1112	3989	3979
group_4895	Anhydromuropeptide permease	Core	316	716	1298	1295
group_4950	hypothetical protein	Core	316	674	1151	1129
trkA	Trk system potassium uptake protein TrkA	Core	316	932	1340	1338
group_4973	Evolved beta-galactosidase subunit alpha	Core	316	416	3335	3325
rpoE_2	hypothetical protein	Core	316	383	719	616
group_5017	hypothetical protein	Core	316	383	383	383
ahpF	Alkyl hydroperoxide reductase subunit F	Core	316	212	1550	1543
group_5041	hypothetical protein	Core	316	329	569	568
menD	2-succinyl-5-enolpyruvyl-6-hydroxy-3-cyclohexene-1-carboxylate synthase	Core	316	848	1667	1662
group_5061	hypothetical protein	Core	316	977	1817	1808
group_5080	hypothetical protein	Core	316	92	215	202
relA	GTP pyrophosphokinase	Core	316	209	2213	2203
group_5190	hypothetical protein	Core	316	455	1142	1138
group_5219	hypothetical protein	Core	316	605	1073	1070
group_5315	hypothetical protein	Core	316	854	1703	1699
smc	hypothetical protein	Core	316	2009	2987	2981
group_5338	hypothetical protein	Core	316	824	1340	1336
group_5346	hypothetical protein	Core	316	278	1265	1258
group_5392	hypothetical protein	Core	316	941	1832	1822
group_5394	hypothetical protein	Core	316	125	125	125
fusA_1	Elongation factor G	Core	316	1445	2156	2152
group_5438	hypothetical protein	Core	316	212	296	294
group_5471	D-ribitol-5-phosphate phosphatase	Core	316	530	623	622
dacC	D-alanyl-D-alanine carboxypeptidase DacC	Core	316	878	1409	1406
nanM_2	N-acetylneuraminate epimerase	Core	316	632	1217	1211
ppk_1	Polyphosphate kinase	Core	316	446	2075	2048
dpp5	Dipeptidyl-peptidase 5	Core	316	1160	2108	2080
carB_1	Carbamoyl-phosphate synthase large chain	Core	316	188	3281	3200
group_6063	hypothetical protein	Core	316	2084	2966	2961
dgt	Deoxyguanosinetriphosphate triphosphohydrolase	Core	316	743	1355	1337
ddl	D-alanine--D-alanine ligase	Core	316	509	974	972
clsA_1	Major cardiolipin synthase ClsA	Core	316	224	1439	1435
group_6154	hypothetical protein	Core	316	839	1382	1379
lemA_1	Protein LemA	Core	316	260	581	579
ybeZ	PhoH-like protein	Core	316	494	1013	1011
susB_2	Glucan 1,4-alpha-glucosidase SusB	Core	316	332	2015	2009
group_6231	hypothetical protein	Core	316	89	212	211
group_6254	hypothetical protein	Core	316	566	1031	987
group_6265	hypothetical protein	Core	316	947	1592	1582
group_6293	hypothetical protein	Core	316	626	1046	1044
group_6324	hypothetical protein	Core	316	308	449	448
mrcA	Penicillin-binding protein 1A	Core	316	1376	2333	2329
entS	Enterobactin exporter EntS	Core	316	512	1211	1205
group_6386	hypothetical protein	Core	316	644	791	715
thiC	Phosphomethylpyrimidine synthase	Core	316	719	1694	1689
mdtK_2	Multidrug resistance protein MdtK	Core	316	404	1322	1319
resA_7	Thiol-disulfide oxidoreductase ResA	Core	316	887	1631	1625
group_6549	hypothetical protein	Core	316	1394	2036	2032
cmk_1	Cytidylate kinase	Core	316	401	791	789
namA	NADPH dehydrogenase	Core	316	434	1232	1229
group_6639	hypothetical protein	Core	316	1214	4544	4533
rplA	50S ribosomal protein L1	Core	316	338	698	696
group_6701	hypothetical protein	Core	316	1145	1622	1618
group_6704	hypothetical protein	Core	316	680	875	874
ypdA	hypothetical protein	Core	316	560	1058	1040
umuC	Protein UmuC	Core	316	1160	1286	1271
group_7369	hypothetical protein	Core	316	977	2018	1984
aguA	Putative agmatine deiminase	Core	316	197	1115	1103
pdxB	Erythronate-4-phosphate dehydrogenase	Core	316	617	1046	1044
group_7540	hypothetical protein	Core	316	485	692	601
fucP_1	L-fucose-proton symporter	Core	316	938	1331	1329
mraY	Phospho-N-acetylmuramoyl-pentapeptide-transferase	Core	316	1043	1268	1267
spoVD	Stage V sporulation protein D	Core	316	1847	2099	2098
group_7601	hypothetical protein	Core	316	272	1355	1350
metAA	Homoserine O-acetyltransferase	Core	316	428	917	915
pnuC	Nicotinamide riboside transporter PnuC	Core	316	317	572	571
rsfS	Ribosomal silencing factor RsfS	Core	316	170	359	358
group_7689	hypothetical protein	Core	316	374	1850	1845
group_7690	Magnesium transporter MgtE	Core	316	1082	1340	1339
group_7694	hypothetical protein	Core	316	521	797	750
glaB_1	Alpha-1,3-galactosidase B	Core	316	1061	1787	1782
group_7772	Polyphenol oxidase	Core	316	566	812	809
pgl_1	6-phosphogluconolactonase	Core	316	905	1154	1153
group_7775	hypothetical protein	Core	316	1340	1595	1593
group_7789	hypothetical protein	Core	316	410	791	789
ktrA	Ktr system potassium uptake protein A	Core	316	248	686	684
group_7835	hypothetical protein	Core	316	332	872	870
group_7852	hypothetical protein	Core	316	398	1505	1501
aspT_1	Aspartate/alanine antiporter	Core	316	1175	1697	1695
rne	Ribonuclease E	Core	316	1049	1574	1572
thrS	Threonine--tRNA ligase	Core	316	1535	1940	1938
group_7917	hypothetical protein	Core	316	398	584	583
macB_1	Macrolide export ATP-binding/permease protein MacB	Core	316	704	1220	1218
hpr	Hydroxypyruvate reductase	Core	316	551	956	954
group_8013	hypothetical protein	Core	316	218	566	564
cpdA_2	3',5'-cyclic adenosine monophosphate phosphodiesterase CpdA	Core	316	629	809	808
atpA_1	ATP synthase subunit alpha	Core	316	365	1583	1579
xylE_2	D-xylose-proton symporter	Core	316	1100	1448	1446
bamA_1	Outer membrane protein assembly factor BamA	Core	316	347	2312	2300
sasA_1	Adaptive-response sensory-kinase SasA	Core	316	779	1277	1274
cbiD	Cobalt-precorrin-5B C(1)-methyltransferase	Core	316	1253	1928	1925
group_8137	hypothetical protein	Core	316	689	1079	1075
group_8142	hypothetical protein	Core	316	188	191	188
sasA_10	Adaptive-response sensory-kinase SasA	Core	316	1025	1298	1297
glnS	Glutamine--tRNA ligase	Core	316	542	1739	1735
[truncated: 25,966 more rows]

## Sheet: division II
Gene	Annotation	Gene category	No. isolates	Min group size nuc	Max group size nuc	Avg group size nuc
group_1	hypothetical protein	Core	57	206	833	808
neuA	N-acylneuraminate cytidylyltransferase	Core	57	671	671	671
group_1092	hypothetical protein	Core	57	821	1115	1081
group_1103	hypothetical protein	Core	57	824	887	834
group_1106	hypothetical protein	Core	57	1181	1181	1181
group_1113	hypothetical protein	Core	57	1487	2150	2138
smc_1	Chromosome partition protein Smc	Core	57	2963	3131	2999
group_1132	hypothetical protein	Core	57	1202	2042	1870
group_1148	hypothetical protein	Core	57	692	1103	1091
group_1149	L-fucose-proton symporter	Core	57	1331	1802	1339
group_115	hypothetical protein	Core	57	350	899	856
group_1156	hypothetical protein	Core	57	191	2363	1849
manA_2	Mannan endo-1,4-beta-mannosidase	Core	57	746	1214	1117
estD	Esterase EstD	Core	57	914	1400	1332
group_1165	hypothetical protein	Core	57	128	128	128
tagO_3	putative undecaprenyl-phosphate N-acetylglucosaminyl 1-phosphate transferase	Core	57	758	956	952
group_1183	hypothetical protein	Core	57	371	1013	983
guaD	Guanine deaminase	Core	57	449	467	452
group_1213	hypothetical protein	Core	57	257	257	257
atsA_2	Arylsulfatase	Core	57	443	1574	1474
group_1238	hypothetical protein	Core	57	884	1262	1249
group_1246	hypothetical protein	Core	57	158	506	443
group_1249	hypothetical protein	Core	57	548	704	676
rimL	Ribosomal-protein-serine acetyltransferase	Core	57	377	536	533
mdtK_3	Multidrug resistance protein MdtK	Core	57	920	1289	1276
group_1375	Putative NAD(P)H nitroreductase	Core	57	752	977	971
group_1376	hypothetical protein	Core	57	233	233	233
group_1380	hypothetical protein	Core	57	665	665	665
hisC_2	Histidinol-phosphate aminotransferase	Core	57	1295	1805	1793
group_1385	hypothetical protein	Core	57	278	1133	1115
group_1389	hypothetical protein	Core	57	539	773	768
group_1396	hypothetical protein	Core	57	407	602	575
group_1402	hypothetical protein	Core	57	314	419	384
group_1403	hypothetical protein	Core	57	989	998	989
group_1408	hypothetical protein	Core	57	329	329	329
ompA	Outer membrane protein A	Core	57	794	1307	1298
group_1419	hypothetical protein	Core	57	224	1127	572
tag	DNA-3-methyladenine glycosylase 1	Core	57	572	572	572
group_1425	hypothetical protein	Core	57	449	473	449
group_1429	hypothetical protein	Core	57	485	485	485
group_1438	hypothetical protein	Core	57	899	899	899
group_1439	hypothetical protein	Core	57	503	548	508
atl	DNA base-flipping protein	Core	57	335	335	335
lacZ_2	Beta-galactosidase	Core	57	1082	3107	3026
mnmC	tRNA 5-methylaminomethyl-2-thiouridine biosynthesis bifunctional protein MnmC	Core	57	743	773	760
group_1462	O-acetyltransferase WecH	Core	57	1145	1145	1145
group_1466	hypothetical protein	Core	57	188	188	188
ribH	6,7-dimethyl-8-ribityllumazine synthase	Core	57	494	494	494
group_1480	hypothetical protein	Core	57	428	428	428
group_1509	hypothetical protein	Core	57	104	215	211
group_1513	hypothetical protein	Core	57	1310	1343	1326
group_1562	hypothetical protein	Core	57	167	791	331
ihfA	Integration host factor subunit alpha	Core	57	836	1415	1401
pncC	Nicotinamide-nucleotide amidohydrolase PncC	Core	57	578	1232	1219
group_1574	hypothetical protein	Core	57	647	671	666
group_1575	hypothetical protein	Core	57	713	713	713
rpsO	30S ribosomal protein S15	Core	57	269	269	269
group_16119	hypothetical protein	Core	57	404	404	404
recX	Regulatory protein RecX	Core	57	464	464	464
rpsT	30S ribosomal protein S20	Core	57	254	254	254
rpsI	30S ribosomal protein S9	Core	57	386	386	386
group_16123	hypothetical protein	Core	57	245	245	245
group_16124	hypothetical protein	Core	57	647	647	647
group_16125	Aspartate/alanine antiporter	Core	57	1598	1598	1598
purE	N5-carboxyaminoimidazole ribonucleotide mutase	Core	57	506	506	506
group_16127	hypothetical protein	Core	57	644	644	644
mprA_2	Response regulator MprA	Core	57	701	701	701
group_16129	hypothetical protein	Core	57	524	524	524
group_16130	hypothetical protein	Core	57	1493	1493	1493
group_16131	hypothetical protein	Core	57	344	344	344
group_16132	Putative esterase	Core	57	404	404	404
xpt	Xanthine phosphoribosyltransferase	Core	57	569	569	569
group_16134	Thioredoxin C-2	Core	57	311	311	311
gltA	Citrate synthase	Core	57	1343	1343	1343
group_16136	hypothetical protein	Core	57	626	626	626
group_16137	hypothetical protein	Core	57	218	218	218
lpxA_2	Acyl-[acyl-carrier-protein]--UDP-N-acetylglucosamine O-acyltransferase	Core	57	767	767	767
atpF	ATP synthase subunit b	Core	57	497	497	497
rnfE	Na(+)-translocating ferredoxin:NAD(+) oxidoreductase complex subunit E	Core	57	587	587	587
soj_1	Sporulation initiation inhibitor protein Soj	Core	57	767	767	767
algU_1	RNA polymerase sigma-H factor	Core	57	575	575	575
pfkA	ATP-dependent 6-phosphofructokinase 1	Core	57	980	980	980
rpmB	50S ribosomal protein L28	Core	57	260	260	260
rplI	50S ribosomal protein L9	Core	57	443	443	443
group_16150	tRNA-Met(cat)	Core	57	73	73	73
rplU	50S ribosomal protein L21	Core	57	317	317	317
ychF	Ribosome-binding ATPase YchF	Core	57	1103	1103	1103
group_16153	hypothetical protein	Core	57	653	653	653
decR	DNA-binding transcriptional activator DecR	Core	57	467	467	467
group_16155	hypothetical protein	Core	57	575	575	575
yhaI	Inner membrane protein YhaI	Core	57	347	347	347
group_16157	hypothetical protein	Core	57	464	464	464
acpP_2	Acyl carrier protein	Core	57	236	236	236
group_16159	hypothetical protein	Core	57	200	200	200
sufC	putative ATP-dependent transporter SufC	Core	57	752	752	752
group_16161	tRNA-Pro(ggg)	Core	57	74	74	74
group_16162	hypothetical protein	Core	57	431	431	431
sigA	RNA polymerase sigma factor SigA	Core	57	860	860	860
ntpK	V-type sodium ATPase subunit K	Core	57	461	461	461
group_16165	hypothetical protein	Core	57	263	263	263
trxA_2	Thioredoxin	Core	57	314	314	314
rpmE2	50S ribosomal protein L31 type B	Core	57	251	251	251
group_16168	hypothetical protein	Core	57	140	140	140
sufT	Fe-S protein maturation auxiliary factor SufT	Core	57	311	311	311
group_1617	hypothetical protein	Core	57	851	1046	1039
speA	Biosynthetic arginine decarboxylase	Core	57	1892	1892	1892
group_16171	tRNA-Leu(caa)	Core	57	84	84	84
group_16172	hypothetical protein	Core	57	641	641	641
group_16173	hypothetical protein	Core	57	209	209	209
uppS	Ditrans,polycis-undecaprenyl-diphosphate synthase ((2E,6E)-farnesyl-diphosphate specific)	Core	57	734	734	734
group_16175	hypothetical protein	Core	57	302	302	302
group_16176	hypothetical protein	Core	57	500	500	500
phoU	Phosphate-specific transport system accessory protein PhoU	Core	57	689	689	689
group_16178	hypothetical protein	Core	57	269	269	269
rpmF	50S ribosomal protein L32	Core	57	185	185	185
group_16180	tRNA-Ser(gga)	Core	57	88	88	88
asnC_1	Regulatory protein AsnC	Core	57	485	485	485
rpiB	Ribose-5-phosphate isomerase B	Core	57	434	434	434
adk	Adenylate kinase	Core	57	569	569	569
bioF_1	8-amino-7-oxononanoate synthase	Core	57	1184	1184	1184
group_16185	hypothetical protein	Core	57	380	380	380
group_16186	hypothetical protein	Core	57	161	161	161
group_16187	tRNA-Glu(ttc)	Core	57	72	72	72
ahpC_2	Alkyl hydroperoxide reductase C	Core	57	566	566	566
group_16189	hypothetical protein	Core	57	815	815	815
recA	Protein RecA	Core	57	1043	1043	1043
group_16191	hypothetical protein	Core	57	1124	1124	1124
fabI	Enoyl-[acyl-carrier-protein] reductase [NADH] FabI	Core	57	857	857	857
group_16193	hypothetical protein	Core	57	554	554	554
nagB_1	Glucosamine-6-phosphate deaminase	Core	57	1991	1991	1991
group_16195	hypothetical protein	Core	57	110	110	110
group_16196	hypothetical protein	Core	57	422	422	422
group_16197	hypothetical protein	Core	57	449	449	449
ybaN	Inner membrane protein YbaN	Core	57	362	362	362
group_16199	tRNA-Tyr(gta)	Core	57	83	83	83
slyA	Transcriptional regulator SlyA	Core	57	446	446	446
group_16201	hypothetical protein	Core	57	542	542	542
group_16202	hypothetical protein	Core	57	200	200	200
group_16203	hypothetical protein	Core	57	176	176	176
yqaA	Inner membrane protein YqaA	Core	57	476	476	476
sodB	Superoxide dismutase [Mn/Fe]	Core	57	617	617	617
kdpC	Potassium-transporting ATPase KdpC subunit	Core	57	581	581	581
tolQ_3	Tol-Pal system protein TolQ	Core	57	824	824	824
group_16208	tRNA-Pro(cgg)	Core	57	73	73	73
group_16209	hypothetical protein	Core	57	326	326	326
group_16210	hypothetical protein	Core	57	446	446	446
group_16211	hypothetical protein	Core	57	95	95	95
group_16212	hypothetical protein	Core	57	578	578	578
ribBA	Riboflavin biosynthesis protein RibBA	Core	57	1214	1214	1214
chrA	Chromate transport protein	Core	57	548	548	548
group_16215	hypothetical protein	Core	57	293	293	293
gpsA	Glycerol-3-phosphate dehydrogenase [NAD(P)+]	Core	57	995	995	995
pinR	Serine recombinase PinR	Core	57	593	593	593
group_16218	hypothetical protein	Core	57	368	368	368
rpmG2	50S ribosomal protein L33 2	Core	57	188	188	188
prs	Ribose-phosphate pyrophosphokinase	Core	57	938	938	938
parB	putative chromosome-partitioning protein ParB	Core	57	890	890	890
group_16222	hypothetical protein	Core	57	617	617	617
group_16223	hypothetical protein	Core	57	296	296	296
frr	Ribosome-recycling factor	Core	57	560	560	560
korB_1	2-oxoglutarate oxidoreductase subunit KorB	Core	57	761	761	761
group_16226	hypothetical protein	Core	57	218	218	218
group_16227	hypothetical protein	Core	57	632	632	632
group_16228	queuosine precursor transporter	Core	57	680	680	680
efp	Elongation factor P	Core	57	566	566	566
leuD1	3-isopropylmalate dehydratase small subunit 1	Core	57	590	590	590
group_16231	hypothetical protein	Core	57	824	824	824
group_16232	hypothetical protein	Core	57	158	158	158
group_16233	hypothetical protein	Core	57	272	272	272
group_16234	hypothetical protein	Core	57	395	395	395
group_16235	tRNA-His(gtg)	Core	57	74	74	74
group_16236	hypothetical protein	Core	57	239	239	239
cdaA	Cyclic di-AMP synthase CdaA	Core	57	764	764	764
rnd	Ribonuclease D	Core	57	647	647	647
acpP_1	Acyl carrier protein	Core	57	242	242	242
kdsD	Arabinose 5-phosphate isomerase KdsD	Core	57	605	605	605
group_16241	hypothetical protein	Core	57	857	857	857
mdoB	Phosphoglycerol transferase I	Core	57	1838	1838	1838
sigE	ECF RNA polymerase sigma factor SigE	Core	57	509	509	509
madB	Carboxybiotin decarboxylase	Core	57	1214	1214	1214
udk_1	Uridine kinase	Core	57	608	608	608
group_16246	hypothetical protein	Core	57	590	590	590
korA_2	2-oxoglutarate oxidoreductase subunit KorA	Core	57	1850	1850	1850
frdA	Fumarate reductase flavoprotein subunit	Core	57	1943	1943	1943
uxaC	Uronate isomerase	Core	57	1406	1406	1406
bfce_1	Cellobiose 2-epimerase	Core	57	1184	1184	1184
dapA	4-hydroxy-tetrahydrodipicolinate synthase	Core	57	893	893	893
pglF_1	UDP-N-acetyl-alpha-D-glucosamine C6 dehydratase	Core	57	1904	1907	1904
susC_1	TonB-dependent receptor SusC	Core	57	3305	3305	3305
nahK	N-acetylhexosamine 1-kinase	Core	57	1085	1085	1085
group_16260	tRNA-Gly(gcc)	Core	57	73	73	73
map_1	Methionine aminopeptidase	Core	57	854	854	854
nuoK	NADH-quinone oxidoreductase subunit K	Core	57	311	311	311
glsA1	Glutaminase 1	Core	57	962	965	964
group_16265	hypothetical protein	Core	57	2210	2210	2210
argF'	N-succinylornithine carbamoyltransferase	Core	57	953	953	953
group_16267	Putative peptidyl-prolyl cis-trans isomerase	Core	57	839	839	839
nhaA	Na(+)/H(+) antiporter NhaA	Core	57	1313	1313	1313
wbpI_2	UDP-2,3-diacetamido-2,3-dideoxy-D-glucuronate 2-epimerase	Core	57	1085	1085	1085
group_16270	Outer membrane protein 40	Core	57	1118	1118	1118
mro_2	Aldose 1-epimerase	Core	57	1136	1136	1136
group_16272	hypothetical protein	Core	57	1391	1391	1391
zraR_3	Transcriptional regulatory protein ZraR	Core	57	1364	1364	1364
tmoS	Sensor histidine kinase TmoS	Core	57	365	365	365
tsaB	tRNA threonylcarbamoyladenosine biosynthesis protein TsaB	Core	57	689	689	689
hisG	ATP phosphoribosyltransferase	Core	57	851	851	851
group_16277	hypothetical protein	Core	57	1523	1523	1523
sufS	Cysteine desulfurase	Core	57	1211	1211	1211
gcvT	Aminomethyltransferase	Core	57	1085	1085	1085
group_16280	hypothetical protein	Core	57	1019	1019	1019
ackA	Acetate kinase	Core	57	1196	1196	1196
dauA	C4-dicarboxylic acid transporter DauA	Core	57	1682	1682	1682
ahpC_1	Alkyl hydroperoxide reductase C	Core	57	632	632	632
secA	Protein translocase subunit SecA	Core	57	3329	3356	3329
group_16285	Beta-xylosidase	Core	57	2300	2300	2300
proC	Pyrroline-5-carboxylate reductase	Core	57	773	773	773
infB	Translation initiation factor IF-2	Core	57	3050	3050	3050
pyrG	CTP synthase	Core	57	1601	1601	1601
menI	1,4-dihydroxy-2-naphthoyl-CoA hydrolase	Core	57	1232	1232	1232
murQ	N-acetylmuramic acid 6-phosphate etherase	Core	57	845	845	845
cydA	Cytochrome bd ubiquinol oxidase subunit 1	Core	57	1553	1553	1553
group_16292	hypothetical protein	Core	57	854	854	854
oprM_2	Outer membrane protein OprM	Core	57	1406	1406	1406
glyQS	Glycine--tRNA ligase	Core	57	1541	1541	1541
group_16295	hypothetical protein	Core	57	791	791	791
rpsA	30S ribosomal protein S1	Core	57	1793	1793	1793
sapB	Protein SapB	Core	57	665	665	665
sufD	FeS cluster assembly protein SufD	Core	57	1355	1355	1355
group_16310	hypothetical protein	Core	57	1388	1388	1388
pdxJ	Pyridoxine 5'-phosphate synthase	Core	57	713	713	713
degU	Transcriptional regulatory protein DegU	Core	57	647	647	647
group_16313	hypothetical protein	Core	57	626	626	626
group_16314	hypothetical protein	Core	57	3665	3665	3665
yknY_8	putative ABC transporter ATP-binding protein YknY	Core	57	674	674	674
group_16316	hypothetical protein	Core	57	977	977	977
group_16317	hypothetical protein	Core	57	1454	1454	1454
ydjH	putative sugar kinase YdjH	Core	57	989	989	989
group_16319	hypothetical protein	Core	57	965	965	965
pyrI	Aspartate carbamoyltransferase regulatory chain	Core	57	461	461	461
group_16321	hypothetical protein	Core	57	1007	1007	1007
group_16322	hypothetical protein	Core	57	692	692	692
zraR_1	Transcriptional regulatory protein ZraR	Core	57	1343	1343	1343
group_16324	hypothetical protein	Core	57	1541	1541	1541
rclC	Inner membrane protein RclC	Core	57	602	602	602
pyrE	Orotate phosphoribosyltransferase	Core	57	638	638	638
bepE_2	Efflux pump membrane transporter BepE	Core	57	3035	3035	3035
group_16328	hypothetical protein	Core	57	419	419	419
purM	Phosphoribosylformylglycinamidine cyclo-ligase	Core	57	1166	1166	1166
dnaA	Chromosomal replication initiator protein DnaA	Core	57	1427	1427	1427
malP	Maltose phosphorylase	Core	57	2321	2321	2321
group_16332	hypothetical protein	Core	57	1220	1220	1220
kbl	2-amino-3-ketobutyrate coenzyme A ligase	Core	57	1187	1187	1187
queC	7-cyano-7-deazaguanine synthase	Core	57	659	659	659
group_16337	hypothetical protein	Core	57	1685	1685	1685
dinG	3'-5' exonuclease DinG	Core	57	773	773	773
msrAB	Peptide methionine sulfoxide reductase MsrA/MsrB	Core	57	1088	1088	1088
group_16340	hypothetical protein	Core	57	1232	1232	1232
group_16341	hypothetical protein	Core	57	641	641	641
group_16342	Endo-4-O-sulfatase	Core	57	1445	1445	1445
ywqN	Putative NAD(P)H-dependent FMN-containing oxidoreductase YwqN	Core	57	548	548	548
lolE_2	Lipoprotein-releasing system transmembrane protein LolE	Core	57	1307	1307	1307
group_16345	hypothetical protein	Core	57	836	836	836
group_16346	TonB-dependent receptor P39	Core	57	3185	3185	3185
lepA	Elongation factor 4	Core	57	1781	1781	1781
ileS	Isoleucine--tRNA ligase	Core	57	3425	3425	3425
ansA	L-asparaginase 1	Core	57	1046	1046	1046
ruvC	Crossover junction endodeoxyribonuclease RuvC	Core	57	566	566	566
group_16351	hypothetical protein	Core	57	1100	1100	1100
argR	Arginine repressor	Core	57	473	473	473
mnmG	tRNA uridine 5-carboxymethylaminomethyl modification enzyme MnmG	Core	57	1877	1877	1877
htpG_2	Chaperone protein HtpG	Core	57	1766	1766	1766
group_16355	Undecaprenyl-phosphate 4-deoxy-4-formamido-L-arabinose transferase	Core	57	953	953	953
yjjP_1	Inner membrane protein YjjP	Core	57	767	767	767
yidC	Membrane protein insertase YidC	Core	57	1856	1856	1856
group_16358	Aspartate/prephenate aminotransferase	Core	57	1193	1193	1193
cadA	Cadmium, zinc and cobalt-transporting ATPase	Core	57	1946	1946	1946
btuB_3	Vitamin B12 transporter BtuB	Core	57	1118	2081	2060
guaA	GMP synthase [glutamine-hydrolyzing]	Core	57	1523	1523	1523
group_16361	hypothetical protein	Core	57	539	539	539
corA_2	Cobalt/magnesium transport protein CorA	Core	57	1061	1061	1061
sacC_1	Levanase	Core	57	1646	1646	1646
exuT_2	Hexuronate transporter	Core	57	1496	1496	1496
group_16365	hypothetical protein	Core	57	638	638	638
group_16366	LL-diaminopimelate aminotransferase	Core	57	1184	1184	1184
tsf	Elongation factor Ts	Core	57	992	992	992
carE	Caffeyl-CoA reductase-Etf complex subunit CarE	Core	57	1019	1019	1019
surE	5'-nucleotidase SurE	Core	57	767	767	767
ftsE	Cell division ATP-binding protein FtsE	Core	57	698	698	698
group_16371	hypothetical protein	Core	57	1691	1691	1691
tsaD	tRNA N6-adenosine threonylcarbamoyltransferase	Core	57	1019	1019	1019
hutI	Imidazolonepropionase	Core	57	1253	1253	1253
cysK1_1	O-acetylserine sulfhydrylase	Core	57	947	947	947
mrdB_1	Peptidoglycan glycosyltransferase MrdB	Core	57	1457	1457	1457
speG	Spermidine N(1)-acetyltransferase	Core	57	536	536	536
group_16377	hypothetical protein	Core	57	950	950	950
abgT	p-aminobenzoyl-glutamate transport protein	Core	57	1454	1454	1454
group_16379	N-acetylglucosamine-6-O-sulfatase	Core	57	1583	1586	1584
engB	putative GTP-binding protein EngB	Core	57	605	605	605
cbpA	Curved DNA-binding protein	Core	57	941	941	941
dapL_3	LL-diaminopimelate aminotransferase	Core	57	1232	1232	1232
group_16383	hypothetical protein	Core	57	1019	1019	1019
group_16384	hypothetical protein	Core	57	344	344	344
btuB_10	Vitamin B12 transporter BtuB	Core	57	2159	2159	2159
lpxD_2	UDP-3-O-acylglucosamine N-acyltransferase	Core	57	1040	1040	1040
group_16387	hypothetical protein	Core	57	1136	1136	1136
group_16388	hypothetical protein	Core	57	710	710	710
group_16389	hypothetical protein	Core	57	596	596	596
group_16390	hypothetical protein	Core	57	1247	1247	1247
zraR_2	Transcriptional regulatory protein ZraR	Core	57	1412	1421	1412
group_16392	hypothetical protein	Core	57	674	674	674
group_16395	hypothetical protein	Core	57	1274	1274	1274
group_16396	hypothetical protein	Core	57	536	536	536
rbr	Rubrerythrin	Core	57	578	578	578
mfd	Transcription-repair-coupling factor	Core	57	3377	3377	3377
group_16399	hypothetical protein	Core	57	392	392	392
group_16400	hypothetical protein	Core	57	674	674	674
nqo6	NADH-quinone oxidoreductase subunit 6	Core	57	581	581	581
group_16402	SusD-like protein P38	Core	57	1562	1562	1562
gapA	Glyceraldehyde-3-phosphate dehydrogenase A	Core	57	1001	1001	1001
group_16404	hypothetical protein	Core	57	1811	1811	1811
group_16405	hypothetical protein	Core	57	992	992	992
sigW_4	ECF RNA polymerase sigma factor SigW	Core	57	554	554	554
group_16407	hypothetical protein	Core	57	1991	1991	1991
group_16408	hypothetical protein	Core	57	2462	2462	2462
kduI	4-deoxy-L-threo-5-hexosulose-uronate ketol-isomerase	Core	57	842	842	842
thrA	Bifunctional aspartokinase/homoserine dehydrogenase 1	Core	57	2435	2435	2435
group_16411	TonB-dependent receptor P3	Core	57	3059	3059	3059
group_16415	Outer membrane protein assembly factor BamA	Core	57	2636	2636	2636
group_16416	hypothetical protein	Core	57	878	878	878
group_16417	hypothetical protein	Core	57	899	899	899
miaB	tRNA-2-methylthio-N(6)-dimethylallyladenosine synthase	Core	57	1373	1373	1373
msbA	Lipid A export ATP-binding/permease protein MsbA	Core	57	1835	1835	1835
tpx	Thiol peroxidase	Core	57	500	500	500
nth	Endonuclease III	Core	57	677	677	677
galK	Galactokinase	Core	57	1154	1154	1154
proB	Glutamate 5-kinase	Core	57	1082	1082	1082
group_16424	hypothetical protein	Core	57	1076	1076	1076
fucP_2	L-fucose-proton symporter	Core	57	1211	1211	1211
rpoE_1	ECF RNA polymerase sigma-E factor	Core	57	551	551	551
groL	60 kDa chaperonin	Core	57	1637	1637	1637
fumB	Fumarate hydratase class I, anaerobic	Core	57	1646	1646	1646
queA_2	S-adenosylmethionine:tRNA ribosyltransferase-isomerase	Core	57	1058	1058	1058
dap4	Dipeptidyl aminopeptidase 4	Core	57	2210	2210	2210
group_16441	hypothetical protein	Core	57	443	443	443
group_16442	hypothetical protein	Core	57	590	590	590
group_16443	hypothetical protein	Core	57	1238	1241	1240
group_16449	hypothetical protein	Core	57	1019	1019	1019
rplM	50S ribosomal protein L13	Core	57	461	461	461
paaI	Acyl-coenzyme A thioesterase PaaI	Core	57	404	404	404
rcsC_16	Sensor histidine kinase RcsC	Core	57	2612	2612	2612
nuoH	NADH-quinone oxidoreductase subunit H	Core	57	1076	1076	1076
group_16454	hypothetical protein	Core	57	662	662	662
uvrC	UvrABC system protein C	Core	57	1862	1862	1862
susC_12	TonB-dependent receptor SusC	Core	57	3305	3305	3305
pyk	Pyruvate kinase	Core	57	1457	1457	1457
btuB_11	Vitamin B12 transporter BtuB	Core	57	2219	2219	2219
yagG	Putative glycoside/cation symporter YagG	Core	57	1388	1388	1388
group_16463	hypothetical protein	Core	57	2501	2501	2501
bsaA	Glutathione peroxidase BsaA	Core	57	542	542	542
kdsA_2	2-dehydro-3-deoxyphosphooctonate aldolase	Core	57	803	803	803
pfp_1	Pyrophosphate--fructose 6-phosphate 1-phosphotransferase	Core	57	1010	1010	1010
group_16467	hypothetical protein	Core	57	1256	1256	1256
rimP	Ribosome maturation factor RimP	Core	57	467	467	467
mleN	Malate-2H(+)/Na(+)-lactate antiporter	Core	57	1301	1301	1301
group_16470	hypothetical protein	Core	57	995	995	995
yghO	Protein YghO	Core	57	1136	1136	1136
group_16472	hypothetical protein	Core	57	902	902	902
lgt	Phosphatidylglycerol--prolipoprotein diacylglyceryl transferase	Core	57	833	833	833
group_16474	hypothetical protein	Core	57	893	893	893
group_16475	hypothetical protein	Core	57	2909	2909	2909
rnfB	Na(+)-translocating ferredoxin:NAD(+) oxidoreductase complex subunit B	Core	57	872	872	872
group_16477	TonB-dependent receptor P3	Core	57	3128	3128	3128
group_16478	hypothetical protein	Core	57	2498	2498	2498
sufB	FeS cluster assembly protein SufB	Core	57	1454	1454	1454
group_16480	hypothetical protein	Core	57	650	650	650
trpE	Anthranilate synthase component 1	Core	57	1406	1406	1406
phoA	Alkaline phosphatase 4	Core	57	1400	1400	1400
gbuA	Glycine betaine/carnitine transport ATP-binding protein GbuA	Core	57	1226	1226	1226
group_16484	hypothetical protein	Core	57	1214	1214	1214
group_16485	N-acetylgalactosamine-6-O-sulfatase	Core	57	1565	1565	1565
gpmA	2,3-bisphosphoglycerate-dependent phosphoglycerate mutase	Core	57	746	746	746
group_16487	hypothetical protein	Core	57	2285	2285	2285
group_16488	hypothetical protein	Core	57	746	746	746
gyrA_1	DNA gyrase subunit A	Core	57	2537	2537	2537
group_16490	hypothetical protein	Core	57	4436	4436	4436
dapE_2	Succinyl-diaminopimelate desuccinylase	Core	57	1364	1364	1364
cobT	Nicotinate-nucleotide--dimethylbenzimidazole phosphoribosyltransferase	Core	57	1037	1037	1037
group_16493	hypothetical protein	Core	57	2702	2702	2702
group_16494	hypothetical protein	Core	57	335	335	335
group_16495	hypothetical protein	Core	57	740	740	740
group_16498	hypothetical protein	Core	57	707	707	707
tuaD_2	UDP-glucose 6-dehydrogenase TuaD	Core	57	1313	1313	1313
rffG	dTDP-glucose 4,6-dehydratase 2	Core	57	1139	1139	1139
oxyR	Hydrogen peroxide-inducible genes activator	Core	57	998	998	998
rsxB_1	Ion-translocating oxidoreductase complex subunit B	Core	57	1469	1469	1469
ilvE	Branched-chain-amino-acid aminotransferase	Core	57	1019	1019	1019
amn	AMP nucleosidase	Core	57	776	776	776
group_16505	hypothetical protein	Core	57	467	467	467
group_16506	Vitamin B12 transporter BtuB	Core	57	2402	2402	2402
group_16507	SusD-like protein P2	Core	57	1640	1640	1640
group_16508	hypothetical protein	Core	57	1592	1592	1592
degQ	Periplasmic pH-dependent serine endoprotease DegQ	Core	57	1547	1547	1547
group_16510	Sensor histidine kinase RcsC	Core	57	2705	2723	2722
cfiB_1	2-oxoglutarate carboxylase small subunit	Core	57	1511	1511	1511
group_16512	hypothetical protein	Core	57	827	827	827
group_16513	Magnesium transporter MgtE	Core	57	1340	1340	1340
group_16514	hypothetical protein	Core	57	782	782	782
ubiE	Ubiquinone/menaquinone biosynthesis C-methyltransferase UbiE	Core	57	737	737	737
group_16516	hypothetical protein	Core	57	896	896	896
group_16517	hypothetical protein	Core	57	1697	1697	1697
group_16518	hypothetical protein	Core	57	899	899	899
group_16519	hypothetical protein	Core	57	1904	1922	1914
apbC	Iron-sulfur cluster carrier protein	Core	57	1106	1106	1106
mexB	Multidrug resistance protein MexB	Core	57	3035	3035	3035
mdh_2	Malate dehydrogenase	Core	57	1001	1001	1001
cobQ	Cobyric acid synthase	Core	57	1487	1487	1487
menD	2-succinyl-5-enolpyruvyl-6-hydroxy-3-cyclohexene-1-carboxylate synthase	Core	57	1667	1667	1667
typA	GTP-binding protein TypA/BipA	Core	57	1799	1799	1799
group_16528	hypothetical protein	Core	57	1199	1199	1199
fabG_1	3-oxoacyl-[acyl-carrier-protein] reductase FabG	Core	57	746	746	746
group_16533	hypothetical protein	Core	57	425	425	425
lpxC	UDP-3-O-acyl-N-acetylglucosamine deacetylase	Core	57	1385	1385	1385
yciH	hypothetical protein	Core	57	350	350	350
ypjD	putative protein YpjD	Core	57	338	338	338
group_16537	hypothetical protein	Core	57	518	518	518
mntP	putative manganese efflux pump MntP	Core	57	584	584	584
norV	Anaerobic nitric oxide reductase flavorubredoxin	Core	57	1199	1199	1199
mutB	Methylmalonyl-CoA mutase large subunit	Core	57	2147	2147	2147
ftsY	Signal recognition particle receptor FtsY	Core	57	959	959	959
group_16542	hypothetical protein	Core	57	725	725	725
rnhB	Ribonuclease HII	Core	57	605	605	605
korA_1	2-oxoglutarate oxidoreductase subunit KorA	Core	57	1082	1082	1082
nadE	Glutamine-dependent NAD(+) synthetase	Core	57	1925	1925	1925
group_16546	O-acetyl-L-homoserine sulfhydrylase	Core	57	1286	1286	1286
group_16547	hypothetical protein	Core	57	362	362	362
group_16548	hypothetical protein	Core	57	2969	2969	2969
hisD	Histidinol dehydrogenase	Core	57	1286	1286	1286
recG	ATP-dependent DNA helicase RecG	Core	57	2096	2096	2096
tdcG	L-serine dehydratase TdcG	Core	57	1208	1208	1208
rbfA	Ribosome-binding factor A	Core	57	332	332	332
pyrB	Aspartate carbamoyltransferase catalytic subunit	Core	57	926	926	926
ycf3	Photosystem I assembly protein Ycf3	Core	57	710	710	710
rny_1	Ribonuclease Y	Core	57	2057	2057	2057
hutH	Histidine ammonia-lyase	Core	57	1496	1496	1496
group_16557	hypothetical protein	Core	57	1304	1304	1304
group_16558	hypothetical protein	Core	57	1046	1046	1046
lpxH_2	UDP-2,3-diacylglucosamine hydrolase	Core	57	764	764	764
group_16560	hypothetical protein	Core	57	488	488	488
rpoN	RNA polymerase sigma-54 factor	Core	57	1478	1478	1478
group_16562	hypothetical protein	Core	57	1325	1325	1325
tig	Trigger factor	Core	57	1355	1355	1355
btuB_2	Vitamin B12 transporter BtuB	Core	57	2303	2303	2303
xanP	Xanthine permease XanP	Core	57	1325	1325	1325
group_16566	hypothetical protein	Core	57	683	683	683
pta_2	Phosphate acetyltransferase	Core	57	1019	1019	1019
recF	DNA replication and repair protein RecF	Core	57	1112	1112	1112
yidE	Aspartate/alanine antiporter	Core	57	1664	1664	1664
group_16570	hypothetical protein	Core	57	632	632	632
radA	DNA repair protein RadA	Core	57	1367	1367	1367
sufE	Cysteine desulfuration protein SufE	Core	57	428	428	428
ntpB	V-type sodium ATPase subunit B	Core	57	1319	1319	1319
exoA	Exodeoxyribonuclease	Core	57	761	761	761
rny_2	Ribonuclease Y	Core	57	1535	1535	1535
group_16576	hypothetical protein	Core	57	320	320	320
czcA_2	Cobalt-zinc-cadmium resistance protein CzcA	Core	57	3086	3086	3086
group_16578	hypothetical protein	Core	57	470	470	470
xerC_6	Tyrosine recombinase XerC	Core	57	917	920	919
trxA_1	Thioredoxin 1	Core	57	356	356	356
ebgA_2	Evolved beta-galactosidase subunit alpha	Core	57	4025	4025	4025
group_16582	hypothetical protein	Core	57	812	812	812
hisH	Imidazole glycerol phosphate synthase subunit HisH	Core	57	590	590	590
group_16584	hypothetical protein	Core	57	1178	1178	1178
gdhA	NAD(P)-specific glutamate dehydrogenase	Core	57	1334	1334	1334
susB_1	Glucan 1,4-alpha-glucosidase SusB	Core	57	2159	2159	2159
pfp_2	Pyrophosphate--fructose 6-phosphate 1-phosphotransferase	Core	57	1643	1643	1643
group_16588	hypothetical protein	Core	57	1181	1181	1181
cusR_1	Transcriptional regulatory protein CusR	Core	57	674	674	674
group_16590	hypothetical protein	Core	57	404	404	404
recO	DNA repair protein RecO	Core	57	728	728	728
group_16592	hypothetical protein	Core	57	497	497	497
bamD	Outer membrane protein assembly factor BamD	Core	57	803	803	803
group_16594	hypothetical protein	Core	57	1817	1817	1817
aspC	Aspartate aminotransferase	Core	57	1199	1199	1199
group_16596	hypothetical protein	Core	57	962	962	962
rnz	Ribonuclease Z	Core	57	914	914	914
group_16598	N-acetylgalactosamine-6-O-sulfatase	Core	57	1544	1559	1557
group_16599	hypothetical protein	Core	57	1337	1340	1337
mutS2	Endonuclease MutS2	Core	57	2498	2498	2498
group_16601	hypothetical protein	Core	57	782	782	782
sasA_12	Adaptive-response sensory-kinase SasA	Core	57	1292	1292	1292
lutA	Lactate utilization protein A	Core	57	740	740	740
group_16608	hypothetical protein	Core	57	332	332	332
dnaK_1	Chaperone protein DnaK	Core	57	1907	1919	1917
znuB	High-affinity zinc uptake system membrane protein ZnuB	Core	57	809	809	809
mrdA	Peptidoglycan D,D-transpeptidase MrdA	Core	57	1856	1856	1856
cydB	Cytochrome bd-I ubiquinol oxidase subunit 2	Core	57	1148	1148	1148
group_16617	Thiol-disulfide oxidoreductase ResA	Core	57	1151	1151	1151
dcp_1	Dipeptidyl carboxypeptidase	Core	57	2111	2111	2111
sigW_2	ECF RNA polymerase sigma factor SigW	Core	57	548	548	548
group_16620	hypothetical protein	Core	57	641	641	641
rsmH	Ribosomal RNA small subunit methyltransferase H	Core	57	914	914	914
group_16622	hypothetical protein	Core	57	968	968	968
rlmCD	23S rRNA (uracil-C(5))-methyltransferase RlmCD	Core	57	1418	1418	1418
cobD_1	Cobalamin biosynthesis protein CobD	Core	57	965	965	965
bepA_3	Beta-barrel assembly-enhancing protease	Core	57	1526	1526	1526
coaE	Dephospho-CoA kinase	Core	57	617	617	617
ybdM	putative protein YbdM	Core	57	545	545	545
cntO_2	Metal-pseudopaline receptor CntO	Core	57	2405	2405	2405
pccB_2	Propionyl-CoA carboxylase beta chain	Core	57	1553	1553	1553
purH_2	Bifunctional purine biosynthesis protein PurH	Core	57	1523	1523	1523
group_16631	hypothetical protein	Core	57	2267	2267	2267
group_16632	hypothetical protein	Core	57	581	581	581
udk_2	Uridine kinase	Core	57	1673	1673	1673
tolC	Outer membrane protein TolC	Core	57	1352	1352	1352
group_16635	hypothetical protein	Core	57	686	686	686
yqhD	Alcohol dehydrogenase YqhD	Core	57	1145	1145	1145
pflB	Formate acetyltransferase	Core	57	2228	2228	2228
group_16638	hypothetical protein	Core	57	773	773	773
ampG_1	Anhydromuropeptide permease	Core	57	1298	1298	1298
algC	Phosphomannomutase/phosphoglucomutase	Core	57	1388	1388	1388
group_16641	Outer membrane protein 41	Core	57	1136	1136	1136
ttgD	Toluene efflux pump periplasmic linker protein TtgD	Core	57	1052	1052	1052
rsgA	Small ribosomal subunit biogenesis GTPase RsgA	Core	57	932	932	932
norM	Multidrug resistance protein NorM	Core	57	1325	1325	1325
group_16645	hypothetical protein	Core	57	1214	1214	1214
group_16646	hypothetical protein	Core	57	581	581	581
group_16649	Alpha-amylase	Core	57	1445	1445	1445
murF	UDP-N-acetylmuramoyl-tripeptide--D-alanyl-D-alanine ligase	Core	57	1298	1298	1298
lutC	Lactate utilization protein C	Core	57	578	578	578
group_16652	hypothetical protein	Core	57	1223	1223	1223
group_16653	hypothetical protein	Core	57	590	590	590
mdtA_1	Multidrug resistance protein MdtA	Core	57	1082	1082	1082
group_16655	hypothetical protein	Core	57	800	803	800
group_16656	hypothetical protein	Core	57	1034	1034	1034
group_16658	hypothetical protein	Core	57	686	686	686
uxuA	Mannonate dehydratase	Core	57	1205	1205	1205
mgtB	Magnesium-transporting ATPase, P-type 1	Core	57	2654	2657	2654
cysS	Cysteine--tRNA ligase	Core	57	1475	1475	1475
group_16662	hypothetical protein	Core	57	512	512	512
group_16663	hypothetical protein	Core	57	1355	1355	1355
group_16664	hypothetical protein	Core	57	542	542	542
spoT	Guanosine-3',5'-bis(diphosphate) 3'-pyrophosphohydrolase	Core	57	2246	2246	2246
group_16667	putative GTPase	Core	57	1091	1091	1091
group_16668	hypothetical protein	Core	57	1850	1850	1850
group_16669	hypothetical protein	Core	57	2489	2513	2491
trkH	Trk system potassium uptake protein TrkH	Core	57	1436	1436	1436
group_16671	hypothetical protein	Core	57	1457	1457	1457
group_16672	hypothetical protein	Core	57	512	512	512
group_16673	hypothetical protein	Core	57	2873	2873	2873
group_16674	hypothetical protein	Core	57	449	449	449
lysA	Diaminopimelate decarboxylase	Core	57	1163	1163	1163
rlmI	Ribosomal RNA large subunit methyltransferase I	Core	57	1178	1178	1178
eis	N-acetyltransferase Eis	Core	57	1016	1016	1016
murC	UDP-N-acetylmuramate--L-alanine ligase	Core	57	1394	1394	1394
nadB	L-aspartate oxidase	Core	57	1571	1571	1571
group_16683	hypothetical protein	Core	57	1313	1313	1313
trpD2	Anthranilate phosphoribosyltransferase 2	Core	57	995	995	995
waaA	3-deoxy-D-manno-octulosonic acid transferase	Core	57	1220	1220	1220
acsA	Acetyl-coenzyme A synthetase	Core	57	1655	1655	1655
group_16687	hypothetical protein	Core	57	536	536	536
rluD_1	Ribosomal large subunit pseudouridine synthase D	Core	57	917	917	917
pheS	Phenylalanine--tRNA ligase alpha subunit	Core	57	1019	1019	1019
eno	Enolase	Core	57	1289	1289	1289
btuB_5	Vitamin B12 transporter BtuB	Core	57	2339	2339	2339
group_16692	hypothetical protein	Core	57	374	374	374
group_16693	hypothetical protein	Core	57	2099	2099	2099
yknY_1	putative ABC transporter ATP-binding protein YknY	Core	57	716	716	716
dtpA	Dipeptide and tripeptide permease A	Core	57	1658	1658	1658
dusB	tRNA-dihydrouridine synthase B	Core	57	977	977	977
group_16697	Ketol-acid reductoisomerase (NAD(+))	Core	57	1043	1043	1043
group_16698	hypothetical protein	Core	57	1865	1865	1865
leuA_2	2-isopropylmalate synthase	Core	57	1496	1496	1496
valS	Valine--tRNA ligase	Core	57	2630	2630	2630
mraY	Phospho-N-acetylmuramoyl-pentapeptide-transferase	Core	57	1268	1268	1268
nusA	Transcription termination/antitermination protein NusA	Core	57	1262	1262	1262
group_16703	hypothetical protein	Core	57	845	845	845
ecfG_1	ECF RNA polymerase sigma factor EcfG	Core	57	506	506	506
rbr3A	Reverse rubrerythrin-1	Core	57	557	557	557
nanA	N-acetylneuraminate lyase	Core	57	917	917	917
group_16707	Putative beta-glucuronidase	Core	57	2114	2114	2114
group_16708	hypothetical protein	Core	57	1130	1130	1130
pafA	Alkaline phosphatase PafA	Core	57	1574	1574	1574
punA	Purine nucleoside phosphorylase 1	Core	57	809	809	809
group_16711	hypothetical protein	Core	57	1001	1001	1001
purC	Phosphoribosylaminoimidazole-succinocarboxamide synthase	Core	57	941	941	941
group_16713	hypothetical protein	Core	57	2027	2027	2027
group_16714	hypothetical protein	Core	57	752	752	752
group_16715	hypothetical protein	Core	57	1910	1910	1910
group_16716	hypothetical protein	Core	57	1769	1769	1769
entS	Enterobactin exporter EntS	Core	57	1211	1211	1211
group_16718	hypothetical protein	Core	57	602	602	602
bioB	Biotin synthase	Core	57	1418	1418	1418
gltX	Glutamate--tRNA ligase	Core	57	1517	1517	1517
pfkB	ATP-dependent 6-phosphofructokinase	Core	57	869	869	869
mkl	putative ribonucleotide transport ATP-binding protein mkl	Core	57	770	770	770
group_16723	SusD-like protein P38	Core	57	1331	1331	1331
group_16724	hypothetical protein	Core	57	1010	1010	1010
gspA	General stress protein A	Core	57	914	917	914
xylE_2	D-xylose-proton symporter	Core	57	1379	1379	1379
group_16727	hypothetical protein	Core	57	1109	1109	1109
tcdA	tRNA threonylcarbamoyladenosine dehydratase	Core	57	728	728	728
fur	Ferric uptake regulation protein	Core	57	488	488	488
recQ_2	ATP-dependent DNA helicase RecQ	Core	57	1805	1805	1805
group_16731	hypothetical protein	Core	57	1517	1517	1517
group_16732	hypothetical protein	Core	57	428	428	428
mazG	Nucleoside triphosphate pyrophosphohydrolase	Core	57	785	785	785
group_16734	hypothetical protein	Core	57	1511	1511	1511
sasA_1	Adaptive-response sensory-kinase SasA	Core	57	1559	1562	1559
xerD_1	Tyrosine recombinase XerD	Core	57	881	881	881
rlmH	Ribosomal RNA large subunit methyltransferase H	Core	57	473	473	473
group_16738	Glutamine synthetase	Core	57	2189	2189	2189
group_16739	Putative low molecular weight protein-tyrosine-phosphatase	Core	57	473	473	473
group_16740	hypothetical protein	Core	57	995	995	995
group_16741	hypothetical protein	Core	57	932	932	932
group_16742	hypothetical protein	Core	57	626	626	626
frdB	Fumarate reductase iron-sulfur subunit	Core	57	755	755	755
group_16744	hypothetical protein	Core	57	950	950	950
group_16745	hypothetical protein	Core	57	1079	1079	1079
group_16746	hypothetical protein	Core	57	1328	1328	1328
nuoC	NADH-quinone oxidoreductase subunit C/D	Core	57	1592	1592	1592
gpmI_1	2,3-bisphosphoglycerate-independent phosphoglycerate mutase	Core	57	1514	1514	1514
atpH_2	ATP synthase subunit delta	Core	57	539	539	539
pgk	Phosphoglycerate kinase	Core	57	1259	1259	1259
group_16751	hypothetical protein	Core	57	1163	1163	1163
carB_1	Carbamoyl-phosphate synthase large chain	Core	57	3230	3230	3230
group_16753	hypothetical protein	Core	57	1073	1073	1073
group_16754	hypothetical protein	Core	57	1163	1163	1163
group_16755	hypothetical protein	Core	57	311	311	311
group_16756	hypothetical protein	Core	57	815	815	815
pyrH	Uridylate kinase	Core	57	710	710	710
rimO	Ribosomal protein S12 methylthiotransferase RimO	Core	57	1298	1298	1298
rpe	Ribulose-phosphate 3-epimerase	Core	57	650	650	650
group_16760	hypothetical protein	Core	57	1472	1472	1472
group_16761	hypothetical protein	Core	57	1472	1472	1472
trmB	tRNA (guanine-N(7)-)-methyltransferase	Core	57	758	758	758
glgE	Alpha-1,4-glucan:maltose-1-phosphate maltosyltransferase	Core	57	1697	1697	1697
mdtC_1	Multidrug resistance protein MdtC	Core	57	3032	3032	3032
rnfC	Proton-translocating ferredoxin:NAD(+) oxidoreductase complex subunit C	Core	57	1337	1337	1337
rnfD	Na(+)-translocating ferredoxin:NAD(+) oxidoreductase complex subunit D	Core	57	992	992	992
rnpA	Ribonuclease P protein component	Core	57	380	380	380
group_16768	hypothetical protein	Core	57	1595	1595	1595
group_16769	Glutamate formimidoyltransferase	Core	57	902	902	902
group_16770	hypothetical protein	Core	57	365	365	365
uvrA_2	UvrABC system protein A	Core	57	2777	2777	2777
group_16772	hypothetical protein	Core	57	866	866	866
dinF	DNA damage-inducible protein F	Core	57	1319	1319	1319
ppm1	Polyprenol monophosphomannose synthase	Core	57	746	746	746
ftsZ	Cell division protein FtsZ	Core	57	1310	1310	1310
dpp7_1	Dipeptidyl-peptidase 7	Core	57	2186	2186	2186
group_16777	hypothetical protein	Core	57	869	869	869
group_16778	hypothetical protein	Core	57	1139	1139	1139
glyA	Serine hydroxymethyltransferase	Core	57	1280	1280	1280
ilvD	Dihydroxy-acid dehydratase	Core	57	1802	1802	1802
group_16781	hypothetical protein	Core	57	392	392	392
hxlR	HTH-type transcriptional activator HxlR	Core	57	353	353	353
group_16786	hypothetical protein	Core	57	707	707	707
gdx	Guanidinium exporter	Core	57	326	326	326
rgtE	Dodecaprenyl-phosphate galacturonate synthase	Core	57	734	734	734
lspA	Lipoprotein signal peptidase	Core	57	632	632	632
atpB	ATP synthase subunit a	Core	57	1151	1151	1151
pncB	Nicotinate phosphoribosyltransferase	Core	57	1166	1166	1166
group_16794	hypothetical protein	Core	57	500	500	500
group_16795	hypothetical protein	Core	57	443	443	443
group_16796	1,4-beta-mannosyl-N-acetylglucosamine phosphorylase	Core	57	998	998	998
group_16797	hypothetical protein	Core	57	683	683	683
group_16798	hypothetical protein	Core	57	509	509	509
upp	Uracil phosphoribosyltransferase	Core	57	653	653	653
group_16800	hypothetical protein	Core	57	302	302	302
undec1A	Cysteine/Cysteine sulfinic acid decarboxylase	Core	57	1193	1193	1193
group_16802	hypothetical protein	Core	57	1148	1148	1148
group_16803	hypothetical protein	Core	57	1880	1880	1880
group_16804	hypothetical protein	Core	57	4544	4544	4544
group_16805	hypothetical protein	Core	57	1373	1373	1373
scpC	Propionyl-CoA:succinate CoA transferase	Core	57	1499	1499	1499
group_16807	Cellobiose 2-epimerase	Core	57	1118	1118	1118
group_16808	hypothetical protein	Core	57	1061	1061	1061
kdsB	8-amino-3,8-dideoxy-manno-octulosonate cytidylyltransferase	Core	57	758	758	758
queD	6-carboxy-5,6,7,8-tetrahydropterin synthase	Core	57	332	332	332
rcsC_5	Sensor histidine kinase RcsC	Core	57	2756	2756	2756
rnc	Ribonuclease 3	Core	57	872	872	872
mdtH	Multidrug resistance protein MdtH	Core	57	1388	1388	1388
deoD	Purine nucleoside phosphorylase DeoD-type	Core	57	878	878	878
loiP	Metalloprotease LoiP	Core	57	800	800	800
pepD_1	Cytosol non-specific dipeptidase	Core	57	1466	1466	1466
group_16817	hypothetical protein	Core	57	335	335	335
cbh	Choloylglycine hydrolase	Core	57	1052	1052	1052
group_16819	O-GlcNAcase	Core	57	2219	2219	2219
group_16821	hypothetical protein	Core	57	2210	2210	2210
group_16822	hypothetical protein	Core	57	404	404	404
menA	1,4-dihydroxy-2-naphthoate octaprenyltransferase	Core	57	896	896	896
rhaR_5	HTH-type transcriptional activator RhaR	Core	57	893	899	898
group_16825	hypothetical protein	Core	57	1250	1250	1250
group_16826	hypothetical protein	Core	57	2891	2891	2891
group_16827	hypothetical protein	Core	57	698	698	698
tal	Transaldolase	Core	57	656	656	656
lon	Lon protease	Core	57	2468	2468	2468
truC	tRNA pseudouridine synthase C	Core	57	674	674	674
purF_2	Amidophosphoribosyltransferase	Core	57	1406	1406	1406
group_16832	Efflux pump membrane transporter BepE	Core	57	3203	3203	3203
group_16833	hypothetical protein	Core	57	965	965	965
group_16834	hypothetical protein	Core	57	1940	1940	1940
group_16835	putative enoyl-CoA hydratase 1	Core	57	464	464	464
group_16836	hypothetical protein	Core	57	728	728	728
group_16837	hypothetical protein	Core	57	2561	2561	2561
sigW_1	ECF RNA polymerase sigma factor SigW	Core	57	551	551	551
ybhS	putative multidrug ABC transporter permease YbhS	Core	57	1100	1100	1100
metAA	Homoserine O-acetyltransferase	Core	57	917	917	917
ndhD1	NAD(P)H-quinone oxidoreductase chain 4 1	Core	57	1484	1484	1484
scrK	Fructokinase	Core	57	920	920	920
group_16843	hypothetical protein	Core	57	2189	2189	2189
group_16844	hypothetical protein	Core	57	1319	1319	1319
acnD	2-methylcitrate dehydratase (2-methyl-trans-aconitate forming)	Core	57	2243	2243	2243
mdtA_5	Multidrug resistance protein MdtA	Core	57	1070	1070	1070
trpS2	Tryptophan--tRNA ligase 2	Core	57	1091	1091	1091
pepO	Neutral endopeptidase	Core	57	2033	2033	2033
prfC	Peptide chain release factor 3	Core	57	1574	1574	1574
group_16850	hypothetical protein	Core	57	1013	1013	1013
group_16851	hypothetical protein	Core	57	2762	2762	2762
cpoB_2	Cell division coordinator CpoB	Core	57	2987	3008	3002
group_16853	hypothetical protein	Core	57	485	485	485
group_16854	hypothetical protein	Core	57	1247	1247	1247
group_16855	hypothetical protein	Core	57	1595	1595	1595
fusA_1	Elongation factor G	Core	57	2156	2156	2156
hflX	GTPase HflX	Core	57	1253	1253	1253
group_16858	hypothetical protein	Core	57	1274	1274	1274
cpdA_6	3',5'-cyclic adenosine monophosphate phosphodiesterase CpdA	Core	57	986	986	986
dxs_2	1-deoxy-D-xylulose-5-phosphate synthase	Core	57	1946	1946	1946
ispF	2-C-methyl-D-erythritol 2,4-cyclodiphosphate synthase	Core	57	479	479	479
group_16862	hypothetical protein	Core	57	731	731	731
group_16863	hypothetical protein	Core	57	1982	1982	1982
prfA	Peptide chain release factor RF1	Core	57	1112	1112	1112
racE	Glutamate racemase 1	Core	57	842	842	842
group_16866	hypothetical protein	Core	57	1487	1487	1487
group_16867	hypothetical protein	Core	57	1304	1304	1304
lytR_2	Sensory transduction protein LytR	Core	57	755	755	755
ddl	D-alanine--D-alanine ligase	Core	57	974	974	974
fchA	Methenyltetrahydrofolate cyclohydrolase	Core	57	629	629	629
metK	S-adenosylmethionine synthase	Core	57	1292	1292	1292
hemY	Protoporphyrinogen oxidase	Core	57	1388	1388	1388
pstB3	Phosphate import ATP-binding protein PstB 3	Core	57	761	761	761
murA	UDP-N-acetylglucosamine 1-carboxyvinyltransferase	Core	57	1304	1304	1304
dnaN	Beta sliding clamp	Core	57	1124	1124	1124
group_16876	hypothetical protein	Core	57	980	980	980
recQ_1	ATP-dependent DNA helicase RecQ	Core	57	2180	2180	2180
dksA	RNA polymerase-binding transcription factor DksA	Core	57	380	380	380
kdpB	Potassium-transporting ATPase ATP-binding subunit	Core	57	2024	2024	2024
group_16882	hypothetical protein	Core	57	602	602	602
cshA	ATP-dependent RNA helicase CshA	Core	57	1256	1256	1256
mdtB_1	Multidrug resistance protein MdtB	Core	57	3077	3077	3077
ald	Alanine dehydrogenase	Core	57	1109	1109	1109
mreC	Cell shape-determining protein MreC	Core	57	845	845	845
aroQ	3-dehydroquinate dehydratase	Core	57	419	419	419
thiE_2	Thiamine-phosphate synthase	Core	57	608	608	608
group_16889	hypothetical protein	Core	57	2858	2861	2860
yoaB	Calcium-transporting ATPase 1	Core	57	2684	2684	2684
susC_7	TonB-dependent receptor SusC	Core	57	3008	3008	3008
group_16892	hypothetical protein	Core	57	1034	1034	1034
carD	Caffeyl-CoA reductase-Etf complex subunit CarD	Core	57	872	872	872
group_16894	hypothetical protein	Core	57	2156	2156	2156
clpC	ATP-dependent Clp protease ATP-binding subunit ClpC	Core	57	2534	2534	2534
rarA	Replication-associated recombination protein A	Core	57	1271	1271	1271
divK	Polar-differentiation response regulator DivK	Core	57	398	398	398
leuA_1	2-isopropylmalate synthase	Core	57	1529	1529	1529
group_16899	hypothetical protein	Core	57	1553	1553	1553
group_16900	hypothetical protein	Core	57	1649	1649	1649
group_16901	hypothetical protein	Core	57	2138	2138	2138
mrdB_2	Peptidoglycan glycosyltransferase MrdB	Core	57	1295	1295	1295
group_16903	hypothetical protein	Core	57	638	638	638
nrdG	Anaerobic ribonucleoside-triphosphate reductase-activating protein	Core	57	464	464	464
group_16919	hypothetical protein	Core	57	1388	1388	1388
group_16920	hypothetical protein	Core	57	557	557	557
atpD_2	V-type ATP synthase subunit D	Core	57	605	605	605
wecB	UDP-N-acetylglucosamine 2-epimerase	Core	57	1130	1130	1130
group_16923	hypothetical protein	Core	57	914	914	914
ndhB	NAD(P)H-quinone oxidoreductase subunit 2	Core	57	1436	1436	1436
group_16925	hypothetical protein	Core	57	602	602	602
group_16926	hypothetical protein	Core	57	1244	1244	1244
group_16927	hypothetical protein	Core	57	1226	1226	1226
fetB	putative iron export permease protein FetB	Core	57	794	794	794
aspT_1	Aspartate/alanine antiporter	Core	57	1697	1697	1697
mgsR	Regulatory protein MgsR	Core	57	353	353	353
trmD	tRNA (guanine-N(1)-)-methyltransferase	Core	57	677	677	677
group_16932	hypothetical protein	Core	57	992	992	992
mshA_7	D-inositol-3-phosphate glycosyltransferase	Core	57	1262	1262	1262
group_16934	hypothetical protein	Core	57	5588	5591	5588
oprM_3	Outer membrane protein OprM	Core	57	1376	1376	1376
group_16936	hypothetical protein	Core	57	1013	1013	1013
phoP	Alkaline phosphatase synthesis transcriptional regulatory protein PhoP	Core	57	677	677	677
group_16938	hypothetical protein	Core	57	1016	1016	1016
group_16939	Pyruvate:ferredoxin oxidoreductase	Core	57	3554	3554	3554
group_16940	hypothetical protein	Core	57	473	473	473
group_16941	hypothetical protein	Core	57	449	449	449
hutU	Urocanate hydratase	Core	57	1982	1982	1982
group_16943	hypothetical protein	Core	57	410	410	410
der_1	GTPase Der	Core	57	1313	1313	1313
clcB	Voltage-gated ClC-type chloride channel ClcB	Core	57	1790	1790	1790
smpB	SsrA-binding protein	Core	57	452	452	452
mshA_5	D-inositol-3-phosphate glycosyltransferase	Core	57	1265	1265	1265
ahcY	Adenosylhomocysteinase	Core	57	1418	1418	1418
hppA1	Putative K(+)-stimulated pyrophosphate-energized sodium pump	Core	57	2204	2204	2204
xapB	Xanthosine permease	Core	57	1232	1232	1232
rnfA	Na(+)-translocating ferredoxin:NAD(+) oxidoreductase complex subunit A	Core	57	572	572	572
group_16952	hypothetical protein	Core	57	377	377	377
bamA_2	Outer membrane protein assembly factor BamA	Core	57	2351	2351	2351
atpA_1	ATP synthase subunit alpha	Core	57	1583	1583	1583
yjjP_2	Inner membrane protein YjjP	Core	57	773	773	773
dinB	DNA polymerase IV	Core	57	1094	1094	1094
group_16957	Polyphosphate:ADP phosphotransferase	Core	57	881	881	881
rcsC_17	Sensor histidine kinase RcsC	Core	57	1127	1127	1127
resA_6	Thiol-disulfide oxidoreductase ResA	Core	57	1211	1211	1211
group_16960	hypothetical protein	Core	57	341	341	341
mgsA	Methylglyoxal synthase	Core	57	518	518	518
group_16962	hypothetical protein	Core	57	806	806	806
group_16963	hypothetical protein	Core	57	2549	2558	2550
kduD	2-dehydro-3-deoxy-D-gluconate 5-dehydrogenase	Core	57	794	794	794
group_16965	hypothetical protein	Core	57	419	419	419
sbmC_2	DNA gyrase inhibitor	Core	57	857	857	857
group_16967	Putative TrmH family tRNA/rRNA methyltransferase	Core	57	794	794	794
proS	Proline--tRNA ligase	Core	57	1493	1493	1493
mnmA_3	tRNA-specific 2-thiouridylase MnmA	Core	57	1061	1061	1061
resA_1	Thiol-disulfide oxidoreductase ResA	Core	57	509	509	509
thrS	Threonine--tRNA ligase	Core	57	1940	1940	1940
sglT_1	Sodium/glucose cotransporter	Core	57	1445	1454	1445
rffH_3	Glucose-1-phosphate thymidylyltransferase 2	Core	57	863	863	863
gph	Phosphoglycolate phosphatase	Core	57	647	647	647
group_16975	hypothetical protein	Core	57	1520	1520	1520
group_16976	hypothetical protein	Core	57	1367	1367	1367
korB_2	2-oxoglutarate oxidoreductase subunit KorB	Core	57	1010	1010	1010
recD2_2	ATP-dependent RecD-like DNA helicase	Core	57	2000	2000	2000
yjbR	putative protein YjbR	Core	57	356	356	356
asnS	Asparagine--tRNA ligase	Core	57	1403	1403	1403
susC_4	TonB-dependent receptor P3	Core	57	3269	3269	3269
group_16982	hypothetical protein	Core	57	536	536	536
wcaJ	UDP-glucose:undecaprenyl-phosphate glucose-1-phosphate transferase	Core	57	1403	1403	1403
lysJ	[LysW]-aminoadipate semialdehyde transaminase	Core	57	1124	1124	1124
group_16985	hypothetical protein	Core	57	1055	1055	1055
group_16986	hypothetical protein	Core	57	2390	2390	2390
group_16987	hypothetical protein	Core	57	1178	1178	1178
ybaK	Cys-tRNA(Pro)/Cys-tRNA(Cys) deacylase YbaK	Core	57	479	479	479
gcvH	Glycine cleavage system H protein	Core	57	380	380	380
argH	Argininosuccinate lyase	Core	57	1343	1343	1343
argC	N-acetyl-gamma-glutamyl-phosphate reductase	Core	57	968	968	968
gyrB_2	DNA gyrase subunit B	Core	57	1958	1958	1958
group_16993	hypothetical protein	Core	57	728	728	728
clsA_1	Major cardiolipin synthase ClsA	Core	57	1439	1439	1439
nagB_2	Glucosamine-6-phosphate deaminase	Core	57	812	812	812
group_16996	Acid shock protein	Core	57	425	428	425
nadK	NAD kinase	Core	57	872	872	872
cmk_2	Cytidylate kinase	Core	57	662	662	662
group_16999	hypothetical protein	Core	57	1847	1847	1847
asd	Aspartate-semialdehyde dehydrogenase	Core	57	1010	1010	1010
fabH_1	3-oxoacyl-[acyl-carrier-protein] synthase 3	Core	57	1004	1004	1004
group_17005	hypothetical protein	Core	57	407	407	407
group_17006	hypothetical protein	Core	57	2087	2087	2087
gcdB_2	Glutaconyl-CoA decarboxylase subunit beta	Core	57	1160	1160	1160
bga	Beta-galactosidase	Core	57	1886	1895	1886
kefB_1	Glutathione-regulated potassium-efflux system protein KefB	Core	57	2135	2135	2135
nnr	Bifunctional NAD(P)H-hydrate repair enzyme Nnr	Core	57	1511	1511	1511
group_17012	hypothetical protein	Core	57	917	917	917
sigG	ECF RNA polymerase sigma factor SigG	Core	57	515	515	515
metF	5,10-methylenetetrahydrofolate reductase	Core	57	953	953	953
lpxA_1	Acyl-[acyl-carrier-protein]--UDP-N-acetylglucosamine O-acyltransferase	Core	57	770	770	770
group_17016	hypothetical protein	Core	57	1259	1262	1261
trmR	tRNA 5-hydroxyuridine methyltransferase	Core	57	638	638	638
group_17018	hypothetical protein	Core	57	1922	1922	1922
rplT	50S ribosomal protein L20	Core	57	350	350	350
group_17020	hypothetical protein	Core	57	854	854	854
opuAB	Glycine betaine transport system permease protein OpuAB	Core	57	824	824	824
cat	Chloramphenicol acetyltransferase	Core	57	641	641	641
group_17023	hypothetical protein	Core	57	554	554	554
mftC	Putative mycofactocin radical SAM maturase MftC	Core	57	1085	1085	1085
group_17025	TonB-dependent receptor P3	Core	57	3512	3512	3512
caiA	Crotonobetainyl-CoA reductase	Core	57	1703	1703	1703
yicI	Alpha-xylosidase	Core	57	1589	1589	1589
rex	Redox-sensing transcriptional repressor Rex	Core	57	662	662	662
group_17029	hypothetical protein	Core	57	680	680	680
xynD	Arabinoxylan arabinofuranohydrolase	Core	57	992	992	992
nrfA	Cytochrome c-552	Core	57	1481	1481	1481
group_17034	hypothetical protein	Core	57	968	968	968
trkA	Trk system potassium uptake protein TrkA	Core	57	1340	1340	1340
kdpA	Potassium-transporting ATPase potassium-binding subunit	Core	57	1706	1706	1706
rplS	50S ribosomal protein L19	Core	57	353	353	353
group_17038	putative epimerase/dehydratase	Core	57	953	953	953
aspS	Aspartate--tRNA ligase	Core	57	1757	1757	1757
group_17040	hypothetical protein	Core	57	983	983	983
group_17041	tRNA-Trp(cca)	Core	57	73	73	73
group_17044	hypothetical protein	Core	57	1265	1265	1265
mntH	Divalent metal cation transporter MntH	Core	57	1253	1253	1253
resA_2	Thiol-disulfide oxidoreductase ResA	Core	57	485	485	485
pepT	Peptidase T	Core	57	1223	1223	1223
plsC	1-acyl-sn-glycerol-3-phosphate acyltransferase	Core	57	758	758	758
group_17049	hypothetical protein	Core	57	602	605	604
exoI_1	Beta-hexosaminidase	Core	57	1577	1577	1577
trxB	Thioredoxin reductase	Core	57	947	947	947
atoC_2	Regulatory protein AtoC	Core	57	1349	1349	1349
group_17053	hypothetical protein	Core	57	923	923	923
cfiB_2	2-oxoglutarate carboxylase small subunit	Core	57	1514	1514	1514
group_17055	hypothetical protein	Core	57	1079	1079	1079
guaB_1	Inosine-5'-monophosphate dehydrogenase	Core	57	1475	1475	1475
group_17057	hypothetical protein	Core	57	368	368	368
hpr	Hydroxypyruvate reductase	Core	57	956	956	956
ispH	4-hydroxy-3-methylbut-2-enyl diphosphate reductase	Core	57	872	872	872
yciO	putative protein YciO	Core	57	614	614	614
group_17061	hypothetical protein	Core	57	911	911	911
group_17062	hypothetical protein	Core	57	899	899	899
group_17063	hypothetical protein	Core	57	404	404	404
tolQ_2	Tol-Pal system protein TolQ	Core	57	722	722	722
group_17065	hypothetical protein	Core	57	434	434	434
ycgM	putative protein YcgM	Core	57	614	614	614
group_17070	hypothetical protein	Core	57	2252	2252	2252
ribD	Riboflavin biosynthesis protein RibD	Core	57	1040	1040	1040
FCS1	Trans-feruloyl-CoA synthase FCS1	Core	57	2060	2060	2060
group_17073	hypothetical protein	Core	57	1325	1325	1325
ybeY	Endoribonuclease YbeY	Core	57	419	419	419
lptB	Lipopolysaccharide export system ATP-binding protein LptB	Core	57	761	761	761
psd	Phosphatidylserine decarboxylase proenzyme	Core	57	686	686	686
recR	Recombination protein RecR	Core	57	617	617	617
ahpF	Alkyl hydroperoxide reductase subunit F	Core	57	1550	1550	1550
lacZ_7	Beta-galactosidase	Core	57	3335	3335	3335
opuE	Osmoregulated proline transporter OpuE	Core	57	1553	1553	1553
queF	NADPH-dependent 7-cyano-7-deazaguanine reductase	Core	57	455	455	455
lutB	Lactate utilization protein B	Core	57	1385	1385	1385
group_17086	3',5'-cyclic adenosine monophosphate phosphodiesterase CpdA	Core	57	932	932	932
purF_1	Amidophosphoribosyltransferase	Core	57	1883	1883	1883
group_17088	hypothetical protein	Core	57	728	728	728
oprM_1	Outer membrane protein OprM	Core	57	1427	1427	1427
chuR	Anaerobic sulfatase-maturating enzyme	Core	57	1238	1238	1238
crp	CRP-like cAMP-activated global transcriptional regulator	Core	57	701	701	701
group_17092	hypothetical protein	Core	57	1319	1319	1319
purT	Formate-dependent phosphoribosylglycinamide formyltransferase	Core	57	1166	1166	1166
pstS_1	Phosphate-binding protein PstS	Core	57	947	947	947
bepF_1	Efflux pump periplasmic linker BepF	Core	57	1139	1139	1139
gmk	Guanylate kinase	Core	57	614	614	614
tolR_2	Tol-Pal system protein TolR	Core	57	605	605	605
tyrS	Tyrosine--tRNA ligase	Core	57	1292	1292	1292
apxIB	Toxin RTX-I translocation ATP-binding protein	Core	57	2210	2213	2210
gdhB	NAD-specific glutamate dehydrogenase	Core	57	1337	1337	1337
asnA	Aspartate--ammonia ligase	Core	57	1037	1037	1037
group_17102	hypothetical protein	Core	57	704	704	704
narL	putative transcriptional regulatory protein NarL	Core	57	677	677	677
fda	Fructose-bisphosphate aldolase	Core	57	1004	1004	1004
thiH	2-iminoacetate synthase	Core	57	1124	1124	1124
group_17106	hypothetical protein	Core	57	788	788	788
mdtB_2	Multidrug resistance protein MdtB	Core	57	3158	3158	3158
group_17108	hypothetical protein	Core	57	1166	1166	1166
mdtA_4	Multidrug resistance protein MdtA	Core	57	1250	1250	1250
yajL	Protein/nucleic acid deglycase 3	Core	57	551	551	551
group_17113	hypothetical protein	Core	57	2489	2489	2489
pccB_3	Propionyl-CoA carboxylase beta chain	Core	57	1535	1535	1535
dcuA	Anaerobic C4-dicarboxylate transporter DcuA	Core	57	1310	1310	1310
czcA_1	Cobalt-zinc-cadmium resistance protein CzcA	Core	57	3125	3125	3125
group_17117	SusD-like protein P2	Core	57	1859	1859	1859
pyrP	Uracil permease	Core	57	1184	1184	1184
lysO_1	hypothetical protein	Core	57	620	620	620
greA	Transcription elongation factor GreA	Core	57	464	464	464
rhaS_1	HTH-type transcriptional activator RhaS	Core	57	893	893	893
mnmA_1	tRNA-specific 2-thiouridylase MnmA	Core	57	1088	1088	1088
rhaR_1	HTH-type transcriptional activator RhaR	Core	57	887	887	887
leuB	3-isopropylmalate dehydrogenase	Core	57	1061	1061	1061
panB	3-methyl-2-oxobutanoate hydroxymethyltransferase	Core	57	821	821	821
ilvG	Acetolactate synthase isozyme 2 large subunit	Core	57	1697	1697	1697
group_17127	hypothetical protein	Core	57	749	749	749
group_17128	hypothetical protein	Core	57	797	797	797
group_17129	hypothetical protein	Core	57	2042	2054	2042
group_17130	hypothetical protein	Core	57	599	599	599
atoC_3	Regulatory protein AtoC	Core	57	1349	1349	1349
group_17132	hypothetical protein	Core	57	1289	1289	1289
dagK_2	Diacylglycerol kinase	Core	57	926	926	926
pstA	Phosphate transport system permease protein PstA	Core	57	875	875	875
btuD_2	Vitamin B12 import ATP-binding protein BtuD	Core	57	1004	1004	1004
clsA_2	Major cardiolipin synthase ClsA	Core	57	1274	1274	1274
group_17137	hypothetical protein	Core	57	1121	1121	1121
group_17138	Outer membrane protein 40	Core	57	1172	1187	1186
cysK1_2	O-acetylserine sulfhydrylase	Core	57	950	950	950
hup_2	DNA-binding protein HU	Core	57	272	272	272
group_17141	hypothetical protein	Core	57	1739	1763	1753
sasA_11	Adaptive-response sensory-kinase SasA	Core	57	1277	1277	1277
fmt	Methionyl-tRNA formyltransferase	Core	57	944	944	944
group_17144	hypothetical protein	Core	57	698	698	698
group_17145	hypothetical protein	Core	57	470	470	470
kefB_3	Glutathione-regulated potassium-efflux system protein KefB	Core	57	2189	2198	2189
group_17147	hypothetical protein	Core	57	1148	1148	1148
group_17148	hypothetical protein	Core	57	1112	1112	1112
group_17149	hypothetical protein	Core	57	788	788	788
group_17150	Long-chain-fatty-acid--CoA ligase FadD15	Core	57	1805	1805	1805
group_17151	hypothetical protein	Core	57	1637	1637	1637
rlmL	Ribosomal RNA large subunit methyltransferase K/L	Core	57	1322	1340	1323
group_17153	hypothetical protein	Core	57	236	236	236
group_17154	hypothetical protein	Core	57	566	566	566
group_17155	hypothetical protein	Core	57	2819	2819	2819
rsmE	Ribosomal RNA small subunit methyltransferase E	Core	57	689	689	689
yrdA	Protein YrdA	Core	57	512	512	512
group_17158	hypothetical protein	Core	57	788	788	788
group_17159	hypothetical protein	Core	57	1025	1025	1025
mneP	Manganese efflux system protein MneP	Core	57	899	899	899
group_17161	hypothetical protein	Core	57	419	419	419
group_17162	hypothetical protein	Core	57	989	989	989
group_17163	hypothetical protein	Core	57	734	734	734
group_17164	hypothetical protein	Core	57	1139	1142	1141
group_17165	hypothetical protein	Core	57	215	215	215
recN	DNA repair protein RecN	Core	57	1685	1685	1685
group_17167	Tol-Pal system protein TolB	Core	57	2858	2858	2858
def	Peptide deformylase	Core	57	554	554	554
group_17169	hypothetical protein	Core	57	491	491	491
glkA	Glucokinase	Core	57	980	980	980
kdgA	KHG/KDPG aldolase	Core	57	668	668	668
group_17172	hypothetical protein	Core	57	890	890	890
group_17173	hypothetical protein	Core	57	839	839	839
group_17174	hypothetical protein	Core	57	596	596	596
group_17175	hypothetical protein	Core	57	671	671	671
group_17176	hypothetical protein	Core	57	1778	1778	1778
coaD	Phosphopantetheine adenylyltransferase	Core	57	452	452	452
group_17178	hypothetical protein	Core	57	1697	1697	1697
cheB	Protein-glutamate methylesterase/protein-glutamine glutaminase	Core	57	746	755	754
group_17180	hypothetical protein	Core	57	1097	1097	1097
group_17181	hypothetical protein	Core	57	845	845	845
group_17182	hypothetical protein	Core	57	872	872	872
group_17183	Sensor histidine kinase RcsC	Core	57	3071	3086	3071
yfeW_2	Putative D-alanyl-D-alanine carboxypeptidase	Core	57	2987	2987	2987
group_17185	hypothetical protein	Core	57	515	515	515
group_17186	hypothetical protein	Core	57	290	290	290
group_17188	hypothetical protein	Core	57	233	233	233
macB_2	Macrolide export ATP-binding/permease protein MacB	Core	57	716	716	716
menF_2	Isochorismate synthase MenF	Core	57	1109	1109	1109
group_17191	Multidrug resistance protein MdtA	Core	57	1088	1088	1088
group_17192	hypothetical protein	Core	57	1121	1121	1121
group_17193	hypothetical protein	Core	57	437	437	437
pccB_1	Propionyl-CoA carboxylase beta chain	Core	57	1544	1544	1544
group_17195	hypothetical protein	Core	57	1646	1646	1646
ylaC	RNA polymerase sigma factor YlaC	Core	57	551	551	551
group_17199	hypothetical protein	Core	57	1433	1433	1433
rbbA_2	Ribosome-associated ATPase	Core	57	887	887	887
group_17204	hypothetical protein	Core	57	272	272	272
mshA_4	D-inositol-3-phosphate glycosyltransferase	Core	57	1199	1199	1199
pflA	Pyruvate formate-lyase 1-activating enzyme	Core	57	725	725	725
group_17207	hypothetical protein	Core	57	977	977	977
lacZ_11	Beta-galactosidase	Core	57	3062	3062	3062
group_17209	hypothetical protein	Core	57	278	278	278
group_17210	hypothetical protein	Core	57	2258	2288	2287
group_17211	hypothetical protein	Core	57	701	701	701
nagA_1	N-acetylglucosamine-6-phosphate deacetylase	Core	57	1151	1151	1151
group_17213	HTH-type transcriptional activator RhaR	Core	57	2918	2918	2918
group_17214	hypothetical protein	Core	57	410	410	410
group_17215	hypothetical protein	Core	57	233	233	233
group_17216	hypothetical protein	Core	57	1286	1286	1286
group_17217	hypothetical protein	Core	57	857	857	857
pyrC	Dihydroorotase	Core	57	1379	1379	1379
group_17219	hypothetical protein	Core	57	986	986	986
group_17220	hypothetical protein	Core	57	503	503	503
arnC_3	Undecaprenyl-phosphate 4-deoxy-4-formamido-L-arabinose transferase	Core	57	1454	1454	1454
group_17222	hypothetical protein	Core	57	245	245	245
group_17223	hypothetical protein	Core	57	584	584	584
group_17224	hypothetical protein	Core	57	3293	3293	3293
group_17225	hypothetical protein	Core	57	668	668	668
flr_2	Flavoredoxin	Core	57	569	569	569
pta_1	Phosphate acetyltransferase	Core	57	941	953	942
atpA_2	V-type ATP synthase alpha chain	Core	57	1757	1757	1757
xyl3A	Xylan 1,4-beta-xylosidase	Core	57	2651	2651	2651
group_17230	hypothetical protein	Core	57	1193	1193	1193
group_17231	hypothetical protein	Core	57	233	233	233
lacZ_9	Beta-galactosidase	Core	57	2594	2594	2594
kdpD	Sensor protein KdpD	Core	57	1127	1127	1127
trpA	Tryptophan synthase alpha chain	Core	57	770	770	770
dapB	4-hydroxy-tetrahydrodipicolinate reductase	Core	57	728	728	728
group_17236	hypothetical protein	Core	57	899	899	899
albA	Albonoursin synthase	Core	57	539	539	539
group_17238	hypothetical protein	Core	57	1022	1022	1022
recD2_3	ATP-dependent RecD-like DNA helicase	Core	57	1418	1418	1418
cpoB_1	Cell division coordinator CpoB	Core	57	275	275	275
group_17241	hypothetical protein	Core	57	1334	1334	1334
group_17242	SusD-like protein P25	Core	57	1487	1487	1487
ttcA	tRNA-cytidine(32) 2-sulfurtransferase	Core	57	749	749	749
group_17244	hypothetical protein	Core	57	464	464	464
atpH_1	ATP synthase subunit c	Core	57	257	257	257
rbbA_1	Ribosome-associated ATPase	Core	57	1460	1460	1460
atpG	ATP synthase gamma chain	Core	57	872	872	872
rcsC_9	Sensor histidine kinase RcsC	Core	57	1952	1955	1952
group_17249	hypothetical protein	Core	57	215	215	215
group_17250	Sensor histidine kinase RcsC	Core	57	2078	2078	2078
menC	o-succinylbenzoate synthase	Core	57	1019	1019	1019
apt	Adenine phosphoribosyltransferase	Core	57	530	536	530
group_17253	hypothetical protein	Core	57	599	599	599
pepE_2	Aminopeptidase E	Core	57	1184	1184	1184
hemE	Uroporphyrinogen decarboxylase	Core	57	1004	1004	1004
group_17256	Transcriptional regulatory protein ZraR	Core	57	1331	1331	1331
phnW	2-aminoethylphosphonate--pyruvate transaminase	Core	57	1088	1088	1088
group_17258	hypothetical protein	Core	57	1325	1325	1325
patB_2	Cystathionine beta-lyase PatB	Core	57	1184	1184	1184
yhhW_1	Quercetin 2,3-dioxygenase	Core	57	707	707	707
group_17261	hypothetical protein	Core	57	851	851	851
atpC	ATP synthase epsilon chain	Core	57	245	245	245
apbE	FAD:protein FMN transferase	Core	57	1016	1016	1016
group_17264	hypothetical protein	Core	57	893	893	893
group_17265	hypothetical protein	Core	57	542	542	542
cbiA	Cobyrinate a,c-diamide synthase	Core	57	1334	1334	1334
rho	Transcription termination factor Rho	Core	57	2051	2072	2066
group_17268	hypothetical protein	Core	57	218	218	218
group_17269	hypothetical protein	Core	57	665	671	670
mnmA_2	tRNA-specific 2-thiouridylase MnmA	Core	57	1091	1091	1091
group_17271	putative oxidoreductase/MSMEI_2347	Core	57	842	848	842
group_17272	hypothetical protein	Core	57	2330	2339	2331
panC	Pantothenate synthetase	Core	57	848	848	848
group_17274	hypothetical protein	Core	57	1172	1172	1172
group_17275	hypothetical protein	Core	57	1259	1262	1261
group_17276	hypothetical protein	Core	57	2036	2036	2036
group_17277	L-Ala-D/L-Glu epimerase	Core	57	1151	1151	1151
ribF	Bifunctional riboflavin kinase/FMN adenylyltransferase	Core	57	929	941	933
group_17279	hypothetical protein	Core	57	1268	1268	1268
group_17280	hypothetical protein	Core	57	875	875	875
dtd3_2	D-aminoacyl-tRNA deacylase	Core	57	776	776	776
group_17282	hypothetical protein	Core	57	521	521	521
queE	7-carboxy-7-deazaguanine synthase	Core	57	545	545	545
srrB	Sensor protein SrrB	Core	57	1439	1439	1439
lytB	Amidase enhancer	Core	57	1313	1313	1313
ansB	L-asparaginase 2	Core	57	1058	1058	1058
group_17287	TonB-dependent receptor P3	Core	57	3155	3155	3155
group_17288	hypothetical protein	Core	57	836	836	836
ung	Uracil-DNA glycosylase	Core	57	662	662	662
group_17291	hypothetical protein	Core	57	1265	1265	1265
cobD_2	Threonine-phosphate decarboxylase	Core	57	1013	1013	1013
group_17293	Methionine synthase	Core	57	2750	2783	2750
ribE	Riboflavin synthase	Core	57	602	602	602
group_17295	hypothetical protein	Core	57	284	284	284
purD	Phosphoribosylamine--glycine ligase	Core	57	1274	1274	1274
group_17297	hypothetical protein	Core	57	464	464	464
group_17298	TonB-dependent receptor P39	Core	57	3200	3215	3214
mltF_2	Membrane-bound lytic murein transglycosylase F	Core	57	1391	1391	1391
group_17300	hypothetical protein	Core	57	863	863	863
deoC	Deoxyribose-phosphate aldolase	Core	57	902	902	902
group_17302	hypothetical protein	Core	57	680	680	680
dnaG_1	DNA primase	Core	57	2003	2027	2008
algU_3	RNA polymerase sigma-H factor	Core	57	548	548	548
purB	Adenylosuccinate lyase	Core	57	1346	1346	1346
lepB	Signal peptidase I	Core	57	935	935	935
pdxB	Erythronate-4-phosphate dehydrogenase	Core	57	1043	1043	1043
group_17311	hypothetical protein	Core	57	1688	1691	1688
nuoL	NADH-quinone oxidoreductase subunit L	Core	57	1910	1910	1910
nanM_2	N-acetylneuraminate epimerase	Core	57	1049	1052	1051
group_17316	hypothetical protein	Core	57	500	500	500
group_17317	hypothetical protein	Core	57	1007	1007	1007
group_17318	hypothetical protein	Core	57	515	515	515
lpxH_1	UDP-2,3-diacylglucosamine hydrolase	Core	57	806	806	806
icd	Isocitrate dehydrogenase [NADP]	Core	57	1190	1190	1190
group_17321	hypothetical protein	Core	57	1022	1022	1022
group_17322	hypothetical protein	Core	57	602	602	602
group_17323	hypothetical protein	Core	57	584	584	584
group_17324	Keratan-sulfate endo-1,4-beta-galactosidase	Core	57	791	791	791
sulD	Bifunctional folate synthesis protein	Core	57	461	461	461
proA	Gamma-glutamyl phosphate reductase	Core	57	1244	1247	1246
group_17327	hypothetical protein	Core	57	476	476	476
group_17328	hypothetical protein	Core	57	932	932	932
mltG	Endolytic murein transglycosylase	Core	57	1037	1037	1037
purR	HTH-type transcriptional repressor PurR	Core	57	1073	1073	1073
group_17331	hypothetical protein	Core	57	869	869	869
group_17332	hypothetical protein	Core	57	491	494	493
sigW_5	ECF RNA polymerase sigma factor SigW	Core	57	551	551	551
group_17334	hypothetical protein	Core	57	2537	2537	2537
group_17335	hypothetical protein	Core	57	1448	1448	1448
group_17336	hypothetical protein	Core	57	497	497	497
dapF	Diaminopimelate epimerase	Core	57	809	809	809
resA_7	Thiol-disulfide oxidoreductase ResA	Core	57	596	596	596
group_17339	GTP cyclohydrolase 1 type 2	Core	57	1094	1097	1094
exoI_3	Beta-hexosaminidase	Core	57	1535	1535	1535
group_17341	hypothetical protein	Core	57	1217	1217	1217
dpp5	Dipeptidyl-peptidase 5	Core	57	2084	2108	2088
group_17343	hypothetical protein	Core	57	554	554	554
group_17344	hypothetical protein	Core	57	1793	1793	1793
group_17345	hypothetical protein	Core	57	521	521	521
wecC	UDP-N-acetyl-D-mannosamine dehydrogenase	Core	57	1193	1202	1201
dxr	1-deoxy-D-xylulose 5-phosphate reductoisomerase	Core	57	1166	1166	1166
group_17348	hypothetical protein	Core	57	899	899	899
group_17349	hypothetical protein	Core	57	1319	1319	1319
group_17350	hypothetical protein	Core	57	1187	1187	1187
nadC	putative nicotinate-nucleotide pyrophosphorylase [carboxylating]	Core	57	839	839	839
lipA	Lipoyl synthase	Core	57	866	866	866
sgcG	2-amino-4-deoxychorismate dehydrogenase	Core	57	578	578	578
group_17354	hypothetical protein	Core	57	665	665	665
group_17355	hypothetical protein	Core	57	1118	1118	1118
pyrD_2	Dihydroorotate dehydrogenase B (NAD(+)), catalytic subunit	Core	57	911	911	911
group_17357	hypothetical protein	Core	57	221	221	221
lolE_1	Lipoprotein-releasing system transmembrane protein LolE	Core	57	1238	1238	1238
group_17359	hypothetical protein	Core	57	2078	2078	2078
rsmD	Ribosomal RNA small subunit methyltransferase D	Core	57	491	491	491
sotB	putative transporter	Core	57	1175	1175	1175
group_17362	hypothetical protein	Core	57	2678	2678	2678
group_17363	hypothetical protein	Core	57	590	590	590
group_17364	hypothetical protein	Core	57	518	518	518
mdtK_1	Multidrug resistance protein MdtK	Core	57	1331	1337	1331
group_17366	hypothetical protein	Core	57	2342	2342	2342
group_17367	hypothetical protein	Core	57	842	842	842
group_17368	hypothetical protein	Core	57	236	236	236
group_17369	hypothetical protein	Core	57	464	464	464
mepA_2	Multidrug export protein MepA	Core	57	1364	1364	1364
group_17371	hypothetical protein	Core	57	437	437	437
rluD_2	Ribosomal large subunit pseudouridine synthase D	Core	57	1073	1073	1073
mtgA_1	Biosynthetic peptidoglycan transglycosylase	Core	57	1922	1922	1922
group_17374	hypothetical protein	Core	57	281	281	281
topB_1	DNA topoisomerase 3	Core	57	2222	2222	2222
prfB_1	Peptide chain release factor RF2	Core	57	620	623	621
wbgU_1	UDP-N-acetylglucosamine 4-epimerase	Core	57	1010	1010	1010
iolC	5-dehydro-2-deoxygluconokinase	Core	57	1025	1025	1025
group_17379	hypothetical protein	Core	57	668	668	668
group_17380	hypothetical protein	Core	57	578	578	578
arlS	Sensor histidine kinase RcsC	Core	57	1367	1367	1367
dps	DNA protection during starvation protein	Core	57	473	473	473
aspA	Aspartate ammonia-lyase	Core	57	1433	1433	1433
group_17384	hypothetical protein	Core	57	1385	1385	1385
csh	Carbon disulfide hydrolase	Core	57	542	542	542
bioA	Adenosylmethionine-8-amino-7-oxononanoate aminotransferase	Core	57	2237	2237	2237
aroE	Shikimate dehydrogenase (NADP(+))	Core	57	743	743	743
group_17388	hypothetical protein	Core	57	1271	1271	1271
dtd	D-aminoacyl-tRNA deacylase	Core	57	452	452	452
mutS_1	DNA mismatch repair protein MutS	Core	57	1814	1814	1814
group_17391	hypothetical protein	Core	57	500	500	500
emrA_3	Colistin resistance protein EmrA	Core	57	1067	1067	1067
group_17393	hypothetical protein	Core	57	842	842	842
rcsC_1	Sensor histidine kinase RcsC	Core	57	2309	2309	2309
dnaC_1	Replicative DNA helicase	Core	57	1364	1364	1364
folP	Dihydropteroate synthase	Core	57	860	860	860
cfiA	2-oxoglutarate carboxylase large subunit	Core	57	1832	1835	1834
group_17398	Putative beta-glucuronidase	Core	57	2090	2108	2090
bcr	Bicyclomycin resistance protein	Core	57	1193	1193	1193
groS	10 kDa chaperonin	Core	57	272	272	272
group_17401	hypothetical protein	Core	57	572	572	572
group_17402	Anhydromuropeptide permease	Core	57	1229	1229	1229
rsxB_2	Ion-translocating oxidoreductase complex subunit B	Core	57	227	227	227
group_17404	hypothetical protein	Core	57	2330	2330	2330
group_17405	hypothetical protein	Core	57	2405	2405	2405
rcsC_11	Sensor histidine kinase RcsC	Core	57	1919	1925	1919
dcp_2	Dipeptidyl carboxypeptidase	Core	57	2057	2075	2057
mscS	Small-conductance mechanosensitive channel	Core	57	908	908	908
nfrA2	FMN reductase [NAD(P)H]	Core	57	788	788	788
folE	GTP cyclohydrolase 1	Core	57	584	584	584
pgl_1	6-phosphogluconolactonase	Core	57	1148	1154	1153
dapE_1	Putative succinyl-diaminopimelate desuccinylase DapE	Core	57	1061	1076	1061
egtB	Hercynine oxygenase	Core	57	884	890	889
group_17416	hypothetical protein	Core	57	1010	1010	1010
mnmE_1	tRNA modification GTPase MnmE	Core	57	1397	1397	1397
group_17418	hypothetical protein	Core	57	560	560	560
yheS_2	putative ABC transporter ATP-binding protein YheS	Core	57	1634	1634	1634
group_17420	hypothetical protein	Core	57	215	215	215
hpt	Hypoxanthine phosphoribosyltransferase	Core	57	536	536	536
sasA_3	Adaptive-response sensory-kinase SasA	Core	57	1337	1337	1337
group_17423	Tricorn protease	Core	57	3272	3272	3272
ilvH	Putative acetolactate synthase small subunit	Core	57	560	566	560
lacZ_1	Beta-galactosidase	Core	57	3005	3005	3005
group_17426	hypothetical protein	Core	57	2318	2318	2318
nuoI	NADH-quinone oxidoreductase subunit I	Core	57	479	479	479
glaB_2	Alpha-1,3-galactosidase B	Core	57	1787	1787	1787
srpC	putative chromate transport protein	Core	57	542	542	542
group_17430	hypothetical protein	Core	57	869	869	869
group_17431	hypothetical protein	Core	57	644	644	644
group_17432	hypothetical protein	Core	57	1025	1025	1025
group_17433	hypothetical protein	Core	57	1706	1706	1706
capA	hypothetical protein	Core	57	1118	1118	1118
trpC	Indole-3-glycerol phosphate synthase	Core	57	821	821	821
iolW	scyllo-inositol 2-dehydrogenase (NADP(+)) IolW	Core	57	1058	1058	1058
group_17437	hypothetical protein	Core	57	680	689	688
group_17438	hypothetical protein	Core	57	1886	1886	1886
group_17439	putative protein	Core	57	569	569	569
epi	Ethylmalonyl-CoA/methylmalonyl-CoA epimerase	Core	57	404	404	404
obg	GTPase Obg	Core	57	1202	1217	1205
yqeY	putative protein YqeY	Core	57	449	449	449
group_17443	hypothetical protein	Core	57	1064	1064	1064
cvfB	Conserved virulence factor B	Core	57	839	848	841
group_17445	hypothetical protein	Core	57	743	743	743
group_17446	hypothetical protein	Core	57	896	896	896
arnT_1	Undecaprenyl phosphate-alpha-4-amino-4-deoxy-L-arabinose arabinosyl transferase	Core	57	1658	1658	1658
group_17448	hypothetical protein	Core	57	452	458	452
recJ	Single-stranded-DNA-specific exonuclease RecJ	Core	57	1718	1718	1718
group_17450	(2E,6E)-farnesyl diphosphate synthase	Core	57	974	974	974
group_17451	hypothetical protein	Core	57	1106	1106	1106
group_17452	hypothetical protein	Core	57	2678	2678	2678
ybhR	putative multidrug ABC transporter permease YbhR	Core	57	1118	1118	1118
gltD	Glutamate synthase [NADPH] small chain	Core	57	1361	1361	1361
rpmA	50S ribosomal protein L27	Core	57	269	269	269
pth	Peptidyl-tRNA hydrolase	Core	57	563	563	563
group_17457	TonB-dependent receptor P39	Core	57	3155	3155	3155
ettA_2	Energy-dependent translational throttle protein EttA	Core	57	1865	1865	1865
group_17459	hypothetical protein	Core	57	1034	1037	1034
group_17460	hypothetical protein	Core	57	299	299	299
pgcA	Phosphoglucomutase	Core	57	1745	1745	1745
group_17462	hypothetical protein	Core	57	998	998	998
group_17463	N-carbamoyl-D-amino acid hydrolase	Core	57	884	884	884
thrC	Threonine synthase	Core	57	1301	1301	1301
group_17465	hypothetical protein	Core	57	2309	2309	2309
hisA	1-(5-phosphoribosyl)-5-[(5-phosphoribosylamino)methylideneamino] imidazole-4-carboxamide isomerase	Core	57	719	719	719
group_17467	hypothetical protein	Core	57	527	527	527
group_17468	hypothetical protein	Core	57	623	623	623
secD	Protein translocase subunit SecD	Core	57	3023	3023	3023
group_17470	hypothetical protein	Core	57	296	296	296
group_17471	hypothetical protein	Core	57	2639	2639	2639
perR	Peroxide-responsive repressor PerR	Core	57	419	419	419
yrrK	Putative pre-16S rRNA nuclease	Core	57	416	416	416
dnaC_2	Replicative DNA helicase	Core	57	1547	1568	1547
yafV	Omega-amidase YafV	Core	57	770	770	770
group_17476	Beta-xylosidase	Core	57	2438	2444	2438
group_17479	hypothetical protein	Core	57	1961	1961	1961
group_17480	hypothetical protein	Core	57	440	440	440
group_17481	hypothetical protein	Core	57	464	464	464
group_17482	hypothetical protein	Core	57	209	209	209
group_17483	hypothetical protein	Core	57	1745	1745	1745
group_17486	hypothetical protein	Core	57	515	515	515
iphP	Tyrosine-protein phosphatase	Core	57	722	722	722
yvbK	putative N-acetyltransferase YvbK	Core	57	449	449	449
mdh_1	Malate dehydrogenase	Core	57	941	941	941
mnmE_2	tRNA modification GTPase MnmE	Core	57	1184	1184	1184
group_17491	hypothetical protein	Core	57	3362	3362	3362
gpr	L-glyceraldehyde 3-phosphate reductase	Core	57	1034	1034	1034
group_17493	hypothetical protein	Core	57	707	707	707
rmlD_2	dTDP-4-dehydrorhamnose reductase	Core	57	863	863	863
pcrA	ATP-dependent DNA helicase PcrA	Core	57	2333	2360	2356
nuoJ	hypothetical protein	Core	57	512	512	512
group_17497	4-O-beta-D-mannosyl-D-glucose phosphorylase	Core	57	1172	1172	1172
group_17498	hypothetical protein	Core	57	1226	1226	1226
glnS	Glutamine--tRNA ligase	Core	57	1739	1739	1739
susD	Starch-binding protein SusD	Core	57	1619	1619	1619
group_17501	hypothetical protein	Core	57	596	596	596
group_17502	hypothetical protein	Core	57	1070	1091	1086
group_17503	hypothetical protein	Core	57	815	815	815
group_17504	hypothetical protein	Core	57	998	998	998
group_17505	hypothetical protein	Core	57	488	488	488
group_17506	hypothetical protein	Core	57	665	665	665
deaD	ATP-dependent RNA helicase DeaD	Core	57	1910	1943	1922
group_17508	hypothetical protein	Core	57	1202	1202	1202
ybdG_2	Miniconductance mechanosensitive channel YbdG	Core	57	1247	1247	1247
group_17510	hypothetical protein	Core	57	488	488	488
group_17511	hypothetical protein	Core	57	2225	2270	2248
group_17512	hypothetical protein	Core	57	734	734	734
group_17513	hypothetical protein	Core	57	722	722	722
uppP	Undecaprenyl-diphosphatase	Core	57	800	800	800
group_17515	hypothetical protein	Core	57	1157	1157	1157
group_17516	hypothetical protein	Core	57	341	341	341
group_17517	hypothetical protein	Core	57	3428	3467	3446
kdsC	3-deoxy-D-manno-octulosonate 8-phosphate phosphatase KdsC	Core	57	521	521	521
queA_1	S-adenosylmethionine:tRNA ribosyltransferase-isomerase	Core	57	1220	1223	1221
group_17520	Mannan endo-1,4-beta-mannosidase	Core	57	1115	1115	1115
yvqK_1	Corrinoid adenosyltransferase	Core	57	572	572	572
group_17522	hypothetical protein	Core	57	188	188	188
group_17523	hypothetical protein	Core	57	1952	1973	1967
group_17524	hypothetical protein	Core	57	1841	1841	1841
group_17525	Putative cytokinin riboside 5'-monophosphate phosphoribohydrolase	Core	57	530	530	530
ytrA	HTH-type transcriptional repressor YtrA	Core	57	368	368	368
group_17527	hypothetical protein	Core	57	173	173	173
mtnN	5'-methylthioadenosine/S-adenosylhomocysteine nucleosidase	Core	57	566	566	566
group_17529	hypothetical protein	Core	57	479	479	479
group_17530	hypothetical protein	Core	57	710	710	710
group_17531	hypothetical protein	Core	57	1058	1064	1063
ftnA	Bacterial non-heme ferritin	Core	57	479	479	479
csbC	putative metabolite transport protein CsbC	Core	57	1370	1373	1372
group_17534	hypothetical protein	Core	57	584	584	584
group_17535	hypothetical protein	Core	57	1259	1262	1259
group_17536	Long-chain-fatty-acid--CoA ligase FadD15	Core	57	1673	1673	1673
hisS	Histidine--tRNA ligase	Core	57	1364	1364	1364
folB	Dihydroneopterin aldolase	Core	57	368	368	368
group_17539	Glycosyl hydrolase family 109 protein 1	Core	57	1250	1259	1250
bepA_2	Beta-barrel assembly-enhancing protease	Core	57	1730	1757	1755
group_17541	hypothetical protein	Core	57	320	320	320
group_17542	hypothetical protein	Core	57	2480	2519	2480
group_17543	hypothetical protein	Core	57	1001	1001	1001
glgB_1	1,4-alpha-glucan branching enzyme GlgB	Core	57	1976	2012	2011
group_17545	hypothetical protein	Core	57	974	974	974
menE	2-succinylbenzoate--CoA ligase	Core	57	1094	1094	1094
group_17547	hypothetical protein	Core	57	908	911	910
group_17548	[FeFe] hydrogenase maturase subunit HydE	Core	57	1037	1037	1037
group_17549	hypothetical protein	Core	57	755	755	755
glnA_2	Glutamine synthetase	Core	57	1502	1505	1502
mdtA_6	Multidrug resistance protein MdtA	Core	57	1238	1238	1238
group_17552	hypothetical protein	Core	57	1853	1853	1853
pgi	Glucose-6-phosphate isomerase	Core	57	1337	1337	1337
ftsH	ATP-dependent zinc metalloprotease FtsH	Core	57	1988	2027	1990
group_17555	hypothetical protein	Core	57	572	572	572
group_17556	hypothetical protein	Core	57	1301	1301	1301
group_17557	hypothetical protein	Core	57	686	686	686
rsxG	Ion-translocating oxidoreductase complex subunit G	Core	57	674	674	674
preA	NAD-dependent dihydropyrimidine dehydrogenase subunit PreA	Core	57	974	974	974
nhaP2	K(+)/H(+) antiporter NhaP2	Core	57	1466	1466	1466
group_17563	hypothetical protein	Core	57	1325	1325	1325
ridA	2-iminobutanoate/2-iminopropanoate deaminase	Core	57	374	374	374
group_17565	hypothetical protein	Core	57	989	989	989
group_17566	hypothetical protein	Core	57	398	398	398
metH_2	Methionine synthase	Core	57	956	956	956
fadD3_1	3-[(3aS,4S,7aS)-7a-methyl-1,5-dioxo-octahydro-1H-inden-4-yl]propanoyl:CoA ligase	Core	57	1664	1682	1664
fsr	Fosmidomycin resistance protein	Core	57	1208	1226	1209
group_17570	hypothetical protein	Core	57	1505	1514	1509
rsmI_1	Ribosomal RNA small subunit methyltransferase I	Core	57	704	704	704
group_17574	hypothetical protein	Core	57	593	593	593
htpX	Protease HtpX	Core	57	968	974	968
rsmF	Ribosomal RNA small subunit methyltransferase F	Core	57	1418	1418	1418
pnuC	Nicotinamide riboside transporter PnuC	Core	57	572	572	572
rhaB	L-Rhamnulokinase	Core	57	1412	1412	1412
garK	Glycerate 2-kinase	Core	57	1145	1145	1145
namA	NADPH dehydrogenase	Core	57	1232	1232	1232
group_17581	hypothetical protein	Core	57	695	695	695
group_17582	hypothetical protein	Core	57	1001	1001	1001
group_17583	hypothetical protein	Core	57	1289	1289	1289
group_17584	hypothetical protein	Core	57	1298	1319	1299
yfeX	Dye-decolorizing peroxidase YfeX	Core	57	950	950	950
lnrL	Linearmycin resistance ATP-binding protein LnrL	Core	57	704	704	704
group_17590	hypothetical protein	Core	57	572	572	572
group_17591	hypothetical protein	Core	57	980	986	984
purH_1	Bifunctional purine biosynthesis protein PurH	Core	57	1175	1175	1175
group_17593	hypothetical protein	Core	57	320	320	320
dpp7_2	Dipeptidyl-peptidase 7	Core	57	2126	2165	2164
group_17595	hypothetical protein	Core	57	1148	1148	1148
group_17596	hypothetical protein	Core	57	626	626	626
group_17597	hypothetical protein	Core	57	842	842	842
group_17598	hypothetical protein	Core	57	590	590	590
group_17599	hypothetical protein	Core	57	176	176	176
rimM	Ribosome maturation factor RimM	Core	57	542	542	542
group_17601	hypothetical protein	Core	57	542	542	542
auaH	Aurachin B dehydrogenase	Core	57	1007	1007	1007
group_17603	hypothetical protein	Core	57	3866	3866	3866
pgdA	Peptidoglycan-N-acetylglucosamine deacetylase	Core	57	614	614	614
group_17605	hypothetical protein	Core	57	326	326	326
group_17606	hypothetical protein	Core	57	1298	1298	1298
surA_1	Chaperone SurA	Core	57	1370	1370	1370
murB	UDP-N-acetylenolpyruvoylglucosamine reductase	Core	57	1004	1004	1004
rtcB	RNA-splicing ligase RtcB	Core	57	1397	1397	1397
COQ5_1	2-methoxy-6-polyprenyl-1,4-benzoquinol methylase, mitochondrial	Core	57	635	635	635
panD	Aspartate 1-decarboxylase	Core	57	353	353	353
group_17612	Polyphenol oxidase	Core	57	812	812	812
truA	tRNA pseudouridine synthase A	Core	57	758	758	758
group_17614	hypothetical protein	Core	57	335	335	335
group_17615	hypothetical protein	Core	57	380	380	380
group_17616	hypothetical protein	Core	57	620	620	620
lysO	Lysine exporter LysO	Core	57	602	602	602
glgP	Glycogen phosphorylase	Core	57	2564	2564	2564
hemW_2	hypothetical protein	Core	57	1280	1280	1280
group_17620	hypothetical protein	Core	57	788	788	788
group_17621	hypothetical protein	Core	57	770	770	770
group_17622	putative oxidoreductase	Core	57	713	725	714
sasA_15	Adaptive-response sensory-kinase SasA	Core	57	1307	1307	1307
group_17624	hypothetical protein	Core	57	524	524	524
paiA	Spermidine/spermine N(1)-acetyltransferase	Core	57	494	497	496
group_17626	hypothetical protein	Core	57	1235	1235	1235
dusC	tRNA-dihydrouridine(16) synthase	Core	57	935	935	935
pyrK_1	Dihydroorotate dehydrogenase B (NAD(+)), electron transfer subunit	Core	57	776	776	776
cysG_2	Siroheme synthase	Core	57	1799	1799	1799
murG	UDP-N-acetylglucosamine--N-acetylmuramyl-(pentapeptide) pyrophosphoryl-undecaprenol N-acetylglucosamine transferase	Core	57	1142	1163	1144
hemN	Oxygen-independent coproporphyrinogen III oxidase	Core	57	1364	1364	1364
group_17632	hypothetical protein	Core	57	1523	1523	1523
cusR_2	Transcriptional regulatory protein CusR	Core	57	689	689	689
group_17634	hypothetical protein	Core	57	1637	1637	1637
group_17635	hypothetical protein	Core	57	839	842	841
yccF	Inner membrane protein YccF	Core	57	380	380	380
group_17637	hypothetical protein	Core	57	1709	1709	1709
lpxB	Lipid-A-disaccharide synthase	Core	57	1133	1133	1133
group_17639	hypothetical protein	Core	57	920	920	920
group_17640	hypothetical protein	Core	57	728	728	728
group_17641	hypothetical protein	Core	57	1115	1115	1115
group_17642	hypothetical protein	Core	57	773	773	773
macA_1	Macrolide export protein MacA	Core	57	1100	1100	1100
group_17644	hypothetical protein	Core	57	365	365	365
mro_1	Aldose 1-epimerase	Core	57	1097	1097	1097
nusB	Transcription antitermination protein NusB	Core	57	974	989	988
leuS	Leucine--tRNA ligase	Core	57	2831	2831	2831
pal_2	Peptidoglycan-associated lipoprotein	Core	57	674	674	674
group_17649	Thiol-disulfide oxidoreductase ResA	Core	57	1070	1070	1070
group_17650	hypothetical protein	Core	57	386	386	386
group_17651	hypothetical protein	Core	57	743	743	743
cbiK	Sirohydrochlorin cobaltochelatase	Core	57	917	917	917
group_17653	hypothetical protein	Core	57	794	794	794
recD2_1	ATP-dependent RecD-like DNA helicase	Core	57	2540	2588	2541
atpE	V-type proton ATPase subunit E	Core	57	590	590	590
group_17656	hypothetical protein	Core	57	1013	1013	1013
group_17657	hypothetical protein	Core	57	1799	1799	1799
group_17658	hypothetical protein	Core	57	1352	1355	1354
group_17659	hypothetical protein	Core	57	1496	1496	1496
tycA	Tyrocidine synthase 1	Core	57	1499	1523	1522
group_17661	hypothetical protein	Core	57	1160	1160	1160
group_17662	L-fucose mutarotase	Core	57	329	329	329
group_17663	hypothetical protein	Core	57	827	827	827
anr	Transcriptional activator protein Anr	Core	57	665	665	665
group_17668	hypothetical protein	Core	57	1007	1013	1009
group_17669	hypothetical protein	Core	57	374	374	374
group_17670	hypothetical protein	Core	57	395	395	395
group_17671	hypothetical protein	Core	57	1289	1289	1289
tuaB_1	Teichuronic acid biosynthesis protein TuaB	Core	57	1445	1445	1445
group_17673	hypothetical protein	Core	57	311	311	311
group_17674	hypothetical protein	Core	57	710	710	710
group_17675	hypothetical protein	Core	57	761	761	761
macB_1	Macrolide export ATP-binding/permease protein MacB	Core	57	1244	1244	1244
tolB_1	Tol-Pal system protein TolB	Core	57	2537	2537	2537
group_17678	hypothetical protein	Core	57	929	935	929
group_17679	hypothetical protein	Core	57	176	176	176
group_17680	hypothetical protein	Core	57	374	374	374
group_17681	hypothetical protein	Core	57	2432	2474	2451
hisF	Imidazole glycerol phosphate synthase subunit HisF	Core	57	752	752	752
cpdA_1	3',5'-cyclic adenosine monophosphate phosphodiesterase CpdA	Core	57	809	809	809
group_17686	hypothetical protein	Core	57	2819	2819	2819
yhhW_2	Quercetin 2,3-dioxygenase	Core	57	704	704	704
btsR_1	Transcriptional regulatory protein BtsR	Core	57	773	773	773
group_17689	hypothetical protein	Core	57	1187	1187	1187
group_17690	hypothetical protein	Core	57	320	320	320
group_1770	hypothetical protein	Core	57	1976	2027	2026
group_1779	hypothetical protein	Core	57	1280	1622	1616
bacC	Dihydroanticapsin 7-dehydrogenase	Core	57	884	884	884
mdtE_1	Multidrug resistance protein MdtE	Core	57	701	1118	1106
group_1803	hypothetical protein	Core	57	1658	1658	1658
tri1_2	Tricorn protease	Core	57	2582	3287	3269
blaI	Penicillinase repressor	Core	57	332	374	372
group_1823	hypothetical protein	Core	57	185	1721	1343
group_1827	hypothetical protein	Core	57	404	440	428
ccrA	Metallo-beta-lactamase type 2	Core	57	749	809	756
group_1862	hypothetical protein	Core	57	1628	1628	1628
group_1864	hypothetical protein	Core	57	152	173	172
yncA	L-methionine sulfoximine/L-methionine sulfone acetyltransferase	Core	57	521	545	529
ribZ	Riboflavin transporter RibZ	Core	57	911	1547	1448
lysU	Lysine--tRNA ligase, heat inducible	Core	57	1445	1727	1722
group_1884	hypothetical protein	Core	57	437	437	437
group_1885	hypothetical protein	Core	57	1034	1034	1034
group_1892	hypothetical protein	Core	57	719	788	786
group_1898	hypothetical protein	Core	57	323	794	719
group_1909	hypothetical protein	Core	57	821	821	821
ydeA	putative protease YdeA	Core	57	593	593	593
nudG	CTP pyrophosphohydrolase	Core	57	392	392	392
group_1913	hypothetical protein	Core	57	590	791	740
group_1915	hypothetical protein	Core	57	401	401	401
group_1916	hypothetical protein	Core	57	1589	1919	1862
sbcD	Nuclease SbcCD subunit D	Core	57	1232	1232	1232
group_1922	hypothetical protein	Core	57	794	794	794
group_1931	hypothetical protein	Core	57	407	407	407
group_1932	hypothetical protein	Core	57	1379	1865	1856
group_1936	hypothetical protein	Core	57	1598	1598	1598
group_1939	hypothetical protein	Core	57	851	1274	1258
group_1943	hypothetical protein	Core	57	560	578	576
sacC_2	Levanase	Core	57	1361	1868	1859
btsR_3	Transcriptional regulatory protein BtsR	Core	57	635	737	733
group_1953	hypothetical protein	Core	57	1199	1199	1199
group_1954	hypothetical protein	Core	57	1205	1388	1322
COQ3	Ubiquinone biosynthesis O-methyltransferase, mitochondrial	Core	57	500	734	724
group_1966	hypothetical protein	Core	57	851	1553	1539
group_1976	hypothetical protein	Core	57	134	134	134
sigW_6	ECF RNA polymerase sigma factor SigW	Core	57	542	578	543
wbnK	O-antigen biosynthesis glycosyltransferase WbnK	Core	57	635	899	889
group_1987	hypothetical protein	Core	57	374	374	374
sdsA	All-trans-nonaprenyl-diphosphate synthase (geranyl-diphosphate specific)	Core	57	833	1043	966
btuD_1	Vitamin B12 import ATP-binding protein BtuD	Core	57	809	857	820
group_1993	hypothetical protein	Core	57	1982	2009	1984
group_1995	hypothetical protein	Core	57	335	1394	1179
ravA_2	ATPase RavA	Core	57	551	995	987
group_2016	hypothetical protein	Core	57	446	479	468
group_2019	hypothetical protein	Core	57	1331	1781	1771
group_2022	hypothetical protein	Core	57	980	1274	1268
group_2027	hypothetical protein	Core	57	1100	1175	1173
group_2033	hypothetical protein	Core	57	683	683	683
rfaH_6	Transcription antitermination protein RfaH	Core	57	479	578	512
group_2038	hypothetical protein	Core	57	383	452	390
rhaR_2	HTH-type transcriptional activator RhaR	Core	57	821	875	872
group_2040	hypothetical protein	Core	57	899	899	899
crcB	Putative fluoride ion transporter CrcB	Core	57	386	401	386
group_2045	hypothetical protein	Core	57	311	524	516
clcA	H(+)/Cl(-) exchange transporter ClcA	Core	57	1397	1571	1567
group_2048	hypothetical protein	Core	57	98	98	98
group_2051	TonB-dependent receptor P3	Core	57	3026	3284	3279
group_2053	hypothetical protein	Core	57	269	1739	1249
ampG_2	Anhydromuropeptide permease	Core	57	521	1268	1254
group_2057	hypothetical protein	Core	57	395	557	551
group_2062	hypothetical protein	Core	57	734	734	734
ybiT_2	putative ABC transporter ATP-binding protein YbiT	Core	57	1589	1592	1589
group_2075	N-acetylgalactosamine-6-O-sulfatase	Core	57	1400	1568	1565
bioF_2	8-amino-7-oxononanoate synthase	Core	57	1187	1232	1204
sigG_1	hypothetical protein	Core	57	521	521	521
manA_1	Mannose-6-phosphate isomerase ManA	Core	57	131	971	956
group_2082	hypothetical protein	Core	57	215	263	262
group_2103	TonB-dependent receptor P3	Core	57	2411	3377	3360
mtgA_2	Biosynthetic peptidoglycan transglycosylase	Core	57	482	746	741
group_2109	hypothetical protein	Core	57	1202	1559	1552
mfa2_1	hypothetical protein	Core	57	734	917	910
group_2165	hypothetical protein	Core	57	875	956	894
group_2169	hypothetical protein	Core	57	1250	2348	2328
group_2174	hypothetical protein	Core	57	242	416	410
htpG_1	Chaperone protein HtpG	Core	57	1064	2045	2027
group_2188	hypothetical protein	Core	57	245	245	245
group_2191	hypothetical protein	Core	57	569	569	569
menF_1	Isochorismate synthase MenF	Core	57	515	986	973
group_2222	hypothetical protein	Core	57	2285	2312	2310
group_2235	hypothetical protein	Core	57	866	893	891
nrfH	Cytochrome c-type protein NrfH	Core	57	587	593	587
group_2591	hypothetical protein	Core	57	812	812	812
group_2592	hypothetical protein	Core	57	344	596	591
group_2594	hypothetical protein	Core	57	941	1418	1409
trmH	Putative TrmH family tRNA/rRNA methyltransferase	Core	57	527	623	579
mutS_2	DNA mismatch repair protein MutS	Core	57	1472	2615	2594
group_2603	hypothetical protein	Core	57	335	458	455
gyrB_1	DNA gyrase subunit B	Core	57	1289	1871	1860
polC	DNA polymerase III PolC-type	Core	57	497	527	524
xerC_1	Tyrosine recombinase XerC	Core	57	944	944	944
xseA	Exodeoxyribonuclease 7 large subunit	Core	57	809	1244	1236
group_2633	hypothetical protein	Core	57	794	1619	1590
group_2636	TonB-dependent receptor P3	Core	57	2648	3440	3426
group_2638	hypothetical protein	Core	57	395	968	957
mip_1	Outer membrane protein MIP	Core	57	254	650	574
group_2640	PGL/p-HBAD biosynthesis glycosyltransferase	Core	57	773	773	773
group_2641	hypothetical protein	Core	57	440	647	639
metG	Methionine--tRNA ligase	Core	57	1484	2039	2029
group_2650	hypothetical protein	Core	57	284	446	407
group_2651	hypothetical protein	Core	57	1106	1700	1689
group_2661	TonB-dependent receptor P3	Core	57	3077	3260	3252
group_2662	hypothetical protein	Core	57	869	980	898
argS	Arginine--tRNA ligase	Core	57	1727	1841	1831
group_2673	hypothetical protein	Core	57	1490	1490	1490
rcsD	Phosphotransferase RcsD	Core	57	1169	1553	1546
group_2687	D-ribitol-5-phosphate phosphatase	Core	57	404	626	622
ykfA	putative murein peptide carboxypeptidase	Core	57	782	914	911
buk2	Butyrate kinase 2	Core	57	281	1115	1100
group_2700	Putative acetyltransferase	Core	57	398	587	583
group_2701	hypothetical protein	Core	57	1382	1394	1382
group_2702	hypothetical protein	Core	57	917	1055	1045
group_2703	hypothetical protein	Core	57	629	662	661
group_2759	hypothetical protein	Core	57	1166	1166	1166
group_2760	hypothetical protein	Core	57	515	515	515
group_2761	hypothetical protein	Core	57	1562	1826	1821
maeB	NADP-dependent malic enzyme	Core	57	1616	2288	2276
group_2768	hypothetical protein	Core	57	440	440	440
rpiA	Ribose-5-phosphate isomerase A	Core	57	617	701	698
group_2773	hypothetical protein	Core	57	140	140	140
group_2776	Putative zinc metalloprotease	Core	57	1355	1355	1355
group_2779	hypothetical protein	Core	57	1484	1970	1961
atsA_6	Arylsulfatase	Core	57	1493	1547	1518
group_2786	hypothetical protein	Core	57	1025	1082	1028
group_2788	hypothetical protein	Core	57	1163	1199	1198
rocA	1-pyrroline-5-carboxylate dehydrogenase	Core	57	2558	3431	3415
group_2793	hypothetical protein	Core	57	98	98	98
lptD_2	LPS-assembly protein LptD	Core	57	2243	2708	2699
group_2798	hypothetical protein	Core	57	884	893	892
wbbL_2	hypothetical protein	Core	57	773	1031	1026
lpxL	Lipid A biosynthesis lauroyltransferase	Core	57	533	857	851
mtaB	Threonylcarbamoyladenosine tRNA methylthiotransferase MtaB	Core	57	1034	1319	1314
group_2806	hypothetical protein	Core	57	878	878	878
group_2811	hypothetical protein	Core	57	1091	1196	1194
bepA_1	Beta-barrel assembly-enhancing protease	Core	57	929	962	961
pheA	Bifunctional chorismate mutase/prephenate dehydratase	Core	57	845	902	897
group_2825	hypothetical protein	Core	57	1037	1343	1337
tolR_1	Tol-Pal system protein TolR	Core	57	317	422	410
sasA_8	Adaptive-response sensory-kinase SasA	Core	57	1298	1337	1312
group_2829	hypothetical protein	Core	57	1334	1334	1334
pstC	hypothetical protein	Core	57	851	1196	1189
group_2832	hypothetical protein	Core	57	362	641	636
rfaH_3	Transcription antitermination protein RfaH	Core	57	509	518	517
group_2841	hypothetical protein	Core	57	428	440	428
algA	Alginate biosynthesis protein AlgA	Core	57	1049	1049	1049
phnP	Phosphoribosyl 1,2-cyclic phosphate phosphodiesterase	Core	57	758	758	758
hisI	Histidine biosynthesis bifunctional protein HisIE	Core	57	611	656	629
group_2865	hypothetical protein	Core	57	269	269	269
cpdA_2	3',5'-cyclic adenosine monophosphate phosphodiesterase CpdA	Core	57	1166	1166	1166
group_2874	hypothetical protein	Core	57	1310	1691	1684
group_2876	hypothetical protein	Core	57	209	209	209
group_2877	Dipeptidyl-peptidase 7	Core	57	1223	2165	2148
group_2883	hypothetical protein	Core	57	800	1028	1024
group_2885	hypothetical protein	Core	57	362	575	563
group_2887	hypothetical protein	Core	57	503	584	582
ybdG_1	Miniconductance mechanosensitive channel YbdG	Core	57	1169	1289	1171
group_2891	N-acetylgalactosamine-6-O-sulfatase	Core	57	803	1466	1454
fbaB	Fructose-bisphosphate aldolase class 1	Core	57	635	1052	1044
modF	ABC transporter ATP-binding protein ModF	Core	57	1454	1454	1454
group_2898	hypothetical protein	Core	57	935	1019	1017
group_2899	hypothetical protein	Core	57	1808	2198	2191
glgB_2	1,4-alpha-glucan branching enzyme GlgB	Core	57	1025	1850	1835
group_2905	hypothetical protein	Core	57	440	494	452
cytR	HTH-type transcriptional repressor CytR	Core	57	869	1073	1024
group_2912	hypothetical protein	Core	57	467	749	485
purL	Phosphoribosylformylglycinamidine synthase	Core	57	3671	3890	3723
group_2918	hypothetical protein	Core	57	728	728	728
group_2919	hypothetical protein	Core	57	1205	1205	1205
group_2922	ECF RNA polymerase sigma factor SigW	Core	57	551	551	551
group_2923	hypothetical protein	Core	57	425	425	425
group_2929	hypothetical protein	Core	57	899	1175	1160
group_2930	hypothetical protein	Core	57	599	1082	1073
group_2932	Alpha-monoglucosyldiacylglycerol synthase	Core	57	1151	1151	1151
purA	Adenylosuccinate synthetase	Core	57	809	1271	1262
group_2943	hypothetical protein	Core	57	1040	1139	1137
apgM	2,3-bisphosphoglycerate-independent phosphoglycerate mutase	Core	57	1181	1211	1210
cdr	Coenzyme A disulfide reductase	Core	57	2213	2480	2475
group_2955	N-acetylgalactosamine-6-O-sulfatase	Core	57	1460	1520	1461
group_2960	hypothetical protein	Core	57	680	680	680
cidA	hypothetical protein	Core	57	215	338	335
group_2972	hypothetical protein	Core	57	1466	1610	1485
group_2980	hypothetical protein	Core	57	1019	1355	1349
group_2982	hypothetical protein	Core	57	743	743	743
group_2983	TonB-dependent receptor P3	Core	57	2999	3353	3339
group_2984	Unsaturated glucuronyl hydrolase	Core	57	1169	1211	1210
gpmI_2	2,3-bisphosphoglycerate-independent phosphoglycerate mutase	Core	57	911	911	911
group_2986	Inorganic triphosphatase	Core	57	470	470	470
group_2993	hypothetical protein	Core	57	3617	3620	3617
group_2995	Extracellular exo-alpha-(1->5)-L-arabinofuranosidase	Core	57	1076	1076	1076
group_2996	hypothetical protein	Core	57	311	500	496
murE	UDP-N-acetylmuramoyl-L-alanyl-D-glutamate--2,6-diaminopimelate ligase	Core	57	1103	1457	1450
ftsA	Cell division protein FtsA	Core	57	995	1430	1422
group_3003	hypothetical protein	Core	57	2729	2966	2957
fucI	L-fucose isomerase	Core	57	1688	1772	1770
group_3006	hypothetical protein	Core	57	779	779	779
rnhA	Ribonuclease H	Core	57	506	635	632
fabF	3-oxoacyl-[acyl-carrier-protein] synthase 2	Core	57	1103	1262	1259
rapA_1	hypothetical protein	Core	57	167	3041	2990
group_3029	hypothetical protein	Core	57	1487	2060	2049
queG_2	Epoxyqueuosine reductase	Core	57	929	929	929
group_3033	Arylsulfatase	Core	57	1181	1580	1552
group_3035	hypothetical protein	Core	57	95	167	159
group_3036	hypothetical protein	Core	57	194	194	194
group_3041	hypothetical protein	Core	57	770	1067	1043
birA	Bifunctional ligase/repressor BirA	Core	57	755	755	755
rcsC_10	Sensor histidine kinase RcsC	Core	57	1169	1169	1169
aroB	3-dehydroquinate synthase	Core	57	866	1061	1057
group_3064	hypothetical protein	Core	57	1046	1733	1720
group_3066	TonB-dependent receptor P3	Core	57	2300	3416	3396
rsmA	Ribosomal RNA small subunit methyltransferase A	Core	57	842	842	842
group_3076	hypothetical protein	Core	57	242	1253	1235
group_3083	hypothetical protein	Core	57	821	1349	1339
tatA	Sec-independent protein translocase protein TatA	Core	57	122	227	225
miaA_1	tRNA dimethylallyltransferase	Core	57	914	1001	990
group_3087	hypothetical protein	Core	57	776	923	920
group_3088	PhoH-like protein	Core	57	857	1013	1010
yqiK	hypothetical protein	Core	57	1637	1703	1638
group_3091	hypothetical protein	Core	57	386	497	495
group_3092	hypothetical protein	Core	57	653	653	653
group_3117	hypothetical protein	Core	57	497	509	498
group_3119	hypothetical protein	Core	57	2513	2585	2516
group_3122	O-acetyl-L-homoserine sulfhydrylase	Core	57	1160	1235	1233
group_3123	hypothetical protein	Core	57	410	596	592
gph_2	Pyrophosphatase PpaX	Core	57	686	686	686
group_3131	hypothetical protein	Core	57	146	152	151
tlyC	hypothetical protein	Core	57	671	1256	1245
rlmN	Dual-specificity RNA methyltransferase RlmN	Core	57	899	1034	1031
group_3140	hypothetical protein	Core	57	1235	1514	1509
group_3144	hypothetical protein	Core	57	3032	3032	3032
group_3147	hypothetical protein	Core	57	539	1169	1145
group_3148	hypothetical protein	Core	57	326	386	384
cysL	HTH-type transcriptional regulator CysL	Core	57	728	896	893
group_3153	hypothetical protein	Core	57	1214	1250	1246
lacZ_6	Beta-galactosidase	Core	57	2417	2765	2747
kefB_2	Glutathione-regulated potassium-efflux system protein KefB	Core	57	1616	2264	2252
group_3162	hypothetical protein	Core	57	1004	1004	1004
menB	1,4-dihydroxy-2-naphthoyl-CoA synthase	Core	57	512	824	818
group_3165	hypothetical protein	Core	57	626	755	752
group_3166	hypothetical protein	Core	57	446	674	629
nhaC	Na(+)/H(+) antiporter NhaC	Core	57	848	1430	1378
group_3231	hypothetical protein	Core	57	1304	1304	1304
group_3234	hypothetical protein	Core	57	1298	1298	1298
group_3235	hypothetical protein	Core	57	989	989	989
mutY	Adenine DNA glycosylase	Core	57	1046	1046	1046
group_3244	hypothetical protein	Core	57	1538	1538	1538
group_3245	hypothetical protein	Core	57	2042	2057	2042
group_3246	hypothetical protein	Core	57	935	935	935
group_3247	hypothetical protein	Core	57	1283	1475	1471
group_3248	hypothetical protein	Core	57	833	833	833
sasA_5	Adaptive-response sensory-kinase SasA	Core	57	830	1256	1248
bioD1	ATP-dependent dethiobiotin synthetase BioD 1	Core	57	641	641	641
fucP_1	L-fucose-proton symporter	Core	57	1034	1379	1320
rhlE	ATP-dependent RNA helicase RhlE	Core	57	764	1283	1273
group_3262	hypothetical protein	Core	57	113	113	113
lapB_1	Lipopolysaccharide assembly protein B	Core	57	1184	2048	2032
group_3265	Phenylacetate-coenzyme A ligase	Core	57	890	1307	1299
group_3274	TonB-dependent receptor P39	Core	57	3143	3323	3307
group_3314	hypothetical protein	Core	57	1433	1775	1769
group_3316	hypothetical protein	Core	57	479	542	540
group_3317	hypothetical protein	Core	57	1277	1370	1352
dapL_2	LL-diaminopimelate aminotransferase	Core	57	1130	1316	1312
group_3347	hypothetical protein	Core	57	209	236	233
group_3350	hypothetical protein	Core	57	542	566	565
group_3353	hypothetical protein	Core	57	290	320	316
axeA1	Acetylxylan esterase	Core	57	728	728	728
relA	GTP pyrophosphokinase	Core	57	1661	2213	2203
atpD_1	ATP synthase subunit beta	Core	57	869	1517	1505
group_3406	Adaptive-response sensory-kinase SasA	Core	57	1343	2009	1997
fhs	Formate--tetrahydrofolate ligase	Core	57	1256	1721	1712
group_3410	hypothetical protein	Core	57	1358	1379	1378
group_3412	putative zinc protease	Core	57	839	1286	1278
group_3414	hypothetical protein	Core	57	635	737	734
group_3415	hypothetical protein	Core	57	341	668	662
sucC	Succinate--CoA ligase [ADP-forming] subunit beta	Core	57	1148	1148	1148
group_3418	hypothetical protein	Core	57	1157	1208	1207
group_3419	hypothetical protein	Core	57	332	332	332
bamA_1	Outer membrane protein assembly factor BamA	Core	57	2153	2312	2309
yycJ	Putative metallo-hydrolase YycJ	Core	57	176	803	792
group_3424	hypothetical protein	Core	57	794	821	814
serB	Phosphoserine phosphatase	Core	57	728	1223	1214
group_3427	hypothetical protein	Core	57	629	1097	1088
tgt	Queuine tRNA-ribosyltransferase	Core	57	380	1130	1116
dagK_1	Diacylglycerol kinase	Core	57	917	1058	1053
group_3434	hypothetical protein	Core	57	365	530	527
ligA	DNA ligase	Core	57	1574	1997	1989
group_3438	hypothetical protein	Core	57	974	1214	1209
group_3441	hypothetical protein	Core	57	794	1823	1804
group_3442	hypothetical protein	Core	57	500	983	974
group_3444	hypothetical protein	Core	57	572	1073	1064
group_3446	hypothetical protein	Core	57	734	770	737
group_3448	hypothetical protein	Core	57	1418	1493	1451
cbiD	Cobalt-precorrin-5B C(1)-methyltransferase	Core	57	1901	1901	1901
group_345	hypothetical protein	Core	57	716	722	716
group_3455	hypothetical protein	Core	57	197	197	197
group_3457	hypothetical protein	Core	57	746	755	752
group_3458	hypothetical protein	Core	57	254	392	389
lnpD	UDP-glucose 4-epimerase	Core	57	620	1034	1026
group_3470	hypothetical protein	Core	57	740	785	784
group_3471	hypothetical protein	Core	57	464	476	464
group_3472	hypothetical protein	Core	57	317	455	445
gltB	Ferredoxin-dependent glutamate synthase 1	Core	57	4130	4544	4536
group_3477	hypothetical protein	Core	57	758	761	760
glnA_3	Glutamine synthetase	Core	57	1394	2189	2175
trpB_1	Tryptophan synthase beta chain	Core	57	719	1172	1164
aaeA	p-hydroxybenzoic acid efflux pump subunit AaeA	Core	57	467	680	676
rcsC_25	Sensor histidine kinase RcsC	Core	57	3044	3158	3118
resA_8	Thiol-disulfide oxidoreductase ResA	Core	57	1103	1139	1138
group_3651	hypothetical protein	Core	57	896	914	897
group_3679	hypothetical protein	Core	57	1208	2483	2421
rlmJ	Ribosomal RNA large subunit methyltransferase J	Core	57	458	899	870
pstS	Phosphate-binding protein PstS	Core	57	812	869	837
group_3789	hypothetical protein	Core	57	917	929	918
group_3790	hypothetical protein	Core	57	1508	1547	1530
rpoE_5	hypothetical protein	Core	57	536	542	537
group_3815	hypothetical protein	Core	57	1271	1319	1295
cbiET	Cobalamin biosynthesis bifunctional protein CbiET	Core	57	1238	1262	1239
rcsC_14	Sensor histidine kinase RcsC	Core	57	1079	1901	1879
group_416	hypothetical protein	Core	57	677	677	677
group_4206	hypothetical protein	Core	57	443	452	443
tri1_1	Tricorn protease	Core	57	2861	3236	3226
pulA	Pullulanase	Core	57	1808	2000	1991
tolQ_1	Tol-Pal system protein TolQ	Core	57	686	812	809
cbiO	Cobalt import ATP-binding protein CbiO	Core	57	854	860	859
group_4321	hypothetical protein	Core	57	800	800	800
group_4322	hypothetical protein	Core	57	197	197	197
group_4323	putative zinc protease	Core	57	1250	1262	1250
yheS_1	putative ABC transporter ATP-binding protein YheS	Core	57	1076	1955	1939
mbl	Cell shape-determining protein Mbl	Core	57	989	1022	1021
gldH	Gliding motility lipoprotein GldH	Core	57	440	470	456
group_4329	hypothetical protein	Core	57	299	329	301
dacC	D-alanyl-D-alanine carboxypeptidase DacC	Core	57	1409	1439	1429
group_4331	hypothetical protein	Core	57	398	398	398
group_4332	hypothetical protein	Core	57	626	626	626
group_4333	hypothetical protein	Core	57	599	599	599
nadA	Quinolinate synthase A	Core	57	992	992	992
group_4335	dITP/XTP pyrophosphatase	Core	57	584	584	584
group_4338	hypothetical protein	Core	57	473	500	485
sigV_1	RNA polymerase sigma factor SigV	Core	57	485	485	485
group_4341	Putative fimbrium anchoring subunit Fim4B	Core	57	920	965	964
group_4343	hypothetical protein	Core	57	842	845	843
group_4344	hypothetical protein	Core	57	875	875	875
group_4346	hypothetical protein	Core	57	1652	1652	1652
group_4347	TonB-dependent receptor P3	Core	57	1940	3191	3169
group_4348	hypothetical protein	Core	57	407	407	407
ddpX	D-alanyl-D-alanine dipeptidase	Core	57	749	749	749
sppA	Protease 4	Core	57	1778	1778	1778
thiL	Thiamine-monophosphate kinase	Core	57	1022	1034	1033
group_4360	hypothetical protein	Core	57	512	647	639
group_4361	hypothetical protein	Core	57	527	548	527
group_4362	hypothetical protein	Core	57	203	368	365
group_4363	hypothetical protein	Core	57	1343	1427	1425
yfeW_1	hypothetical protein	Core	57	1457	1613	1610
rcsC_22	Sensor histidine kinase RcsC	Core	57	1607	1631	1630
group_4369	hypothetical protein	Core	57	851	851	851
cusC_2	Cation efflux system protein CusC	Core	57	710	1373	1361
group_4372	O-acetyl-L-homoserine sulfhydrylase	Core	57	1157	1280	1277
group_4373	hypothetical protein	Core	57	956	956	956
group_4374	hypothetical protein	Core	57	509	575	573
era	GTPase Era	Core	57	845	881	880
mlaE	Intermembrane phospholipid transport system permease protein MlaE	Core	57	710	743	727
group_4377	hypothetical protein	Core	57	185	245	243
clpP	ATP-dependent Clp protease proteolytic subunit	Core	57	662	728	726
clpX	ATP-dependent Clp protease ATP-binding subunit ClpX	Core	57	1166	1247	1245
surA_2	Chaperone SurA	Core	57	1553	1553	1553
lptD_1	LPS-assembly protein LptD	Core	57	1703	1703	1703
mutL	DNA mismatch repair protein MutL	Core	57	1877	1880	1879
arnC_1	Undecaprenyl-phosphate 4-deoxy-4-formamido-L-arabinose transferase	Core	57	995	995	995
group_4390	hypothetical protein	Core	57	428	428	428
pal_3	Peptidoglycan-associated lipoprotein	Core	57	1841	1850	1849
group_4395	hypothetical protein	Core	57	236	299	237
rpsB	30S ribosomal protein S2	Core	57	602	836	831
group_4397	hypothetical protein	Core	57	860	860	860
group_4398	hypothetical protein	Core	57	212	221	212
resA_3	Thiol-disulfide oxidoreductase ResA	Core	57	1901	1907	1902
group_4404	hypothetical protein	Core	57	1901	2036	2033
sigR	hypothetical protein	Core	57	497	566	559
ttgD_2	Multidrug resistance protein MdtE	Core	57	788	1043	1038
SIRT5	NAD-dependent protein deacylase sirtuin-5, mitochondrial	Core	57	905	905	905
group_4413	hypothetical protein	Core	57	1199	1199	1199
group_4414	hypothetical protein	Core	57	980	980	980
group_4415	hypothetical protein	Core	57	2489	2489	2489
group_4417	hypothetical protein	Core	57	1127	1127	1127
pckA	Phosphoenolpyruvate carboxykinase (ATP)	Core	57	1607	1607	1607
topA	DNA topoisomerase 1	Core	57	2345	2345	2345
group_4420	hypothetical protein	Core	57	1703	1703	1703
nudC_1	NADH pyrophosphatase	Core	57	521	521	521
group_4430	hypothetical protein	Core	57	545	602	601
suhB	Inositol-1-monophosphatase	Core	57	806	806	806
ycnE	Putative monooxygenase YcnE	Core	57	281	281	281
pepP	Xaa-Pro aminopeptidase	Core	57	1373	1373	1373
group_4436	hypothetical protein	Core	57	1937	1937	1937
rd	Rubredoxin	Core	57	161	161	161
rcsC_2	Sensor histidine kinase RcsC	Core	57	1670	1673	1671
group_4439	hypothetical protein	Core	57	1616	1616	1616
group_4440	hypothetical protein	Core	57	533	560	536
pnp	Polyribonucleotide nucleotidyltransferase	Core	57	209	2126	2092
rfbM	Mannose-1-phosphate guanylyltransferase RfbM	Core	57	1082	1082	1082
group_4449	hypothetical protein	Core	57	92	92	92
nudF	ADP-ribose pyrophosphatase	Core	57	560	560	560
group_4451	hypothetical protein	Core	57	2525	2534	2525
yvqK_2	Corrinoid adenosyltransferase	Core	57	512	563	562
group_4460	hypothetical protein	Core	57	428	485	483
group_4461	hypothetical protein	Core	57	377	377	377
recD2_4	ATP-dependent RecD-like DNA helicase	Core	57	3191	5873	5825
group_4485	hypothetical protein	Core	57	371	371	371
pdxK	Pyridoxine/pyridoxal/pyridoxamine kinase	Core	57	872	923	917
wecH_2	O-acetyltransferase WecH	Core	57	1169	1169	1169
group_4488	hypothetical protein	Core	57	482	482	482
cutC	Copper homeostasis protein CutC	Core	57	755	755	755
group_4490	hypothetical protein	Core	57	293	293	293
group_4491	TonB-dependent receptor P3	Core	57	3152	3269	3266
group_4492	hypothetical protein	Core	57	1040	1040	1040
group_4493	hypothetical protein	Core	57	455	458	455
group_4495	hypothetical protein	Core	57	611	725	723
group_4498	hypothetical protein	Core	57	791	791	791
ypdF	Aminopeptidase YpdF	Core	57	1163	1163	1163
group_4500	hypothetical protein	Core	57	2723	2765	2764
group_4501	hypothetical protein	Core	57	2102	2102	2102
cca	CCA-adding enzyme	Core	57	1445	1445	1445
group_4503	hypothetical protein	Core	57	842	842	842
group_4511	putative undecaprenyl-phosphate N-acetylglucosaminyl 1-phosphate transferase	Core	57	1091	1097	1095
group_4512	hypothetical protein	Core	57	485	485	485
group_4513	hypothetical protein	Core	57	392	419	392
group_4515	hypothetical protein	Core	57	245	245	245
group_4516	hypothetical protein	Core	57	323	470	467
ruvA	Holliday junction ATP-dependent DNA helicase RuvA	Core	57	602	605	603
ddh	Meso-diaminopimelate D-dehydrogenase	Core	57	899	923	921
group_4519	hypothetical protein	Core	57	650	740	659
phnX	Phosphonoacetaldehyde hydrolase	Core	57	791	791	791
group_4521	hypothetical protein	Core	57	860	893	864
group_4522	hypothetical protein	Core	57	1628	1628	1628
group_4523	hypothetical protein	Core	57	878	899	896
nadD	Nicotinate-nucleotide adenylyltransferase	Core	57	590	590	590
group_4525	hypothetical protein	Core	57	275	275	275
group_4526	hypothetical protein	Core	57	404	404	404
thyA	Thymidylate synthase	Core	57	794	815	794
folA	Dihydrofolate reductase	Core	57	494	494	494
asnC_2	Regulatory protein AsnC	Core	57	284	476	472
group_4530	hypothetical protein	Core	57	1112	1280	1277
cmk_1	Cytidylate kinase	Core	57	689	791	789
phaB	Acetoacetyl-CoA reductase	Core	57	824	866	865
slyD	FKBP-type peptidyl-prolyl cis-trans isomerase SlyD	Core	57	578	590	589
group_4535	hypothetical protein	Core	57	518	518	518
group_4536	hypothetical protein	Core	57	1121	1127	1126
mepA_3	Multidrug export protein MepA	Core	57	1352	1451	1416
group_4538	hypothetical protein	Core	57	569	569	569
mepA_4	Multidrug export protein MepA	Core	57	1358	1388	1386
group_4541	hypothetical protein	Core	57	506	506	506
group_4542	hypothetical protein	Core	57	536	536	536
group_4543	hypothetical protein	Core	57	2306	2306	2306
group_4544	hypothetical protein	Core	57	2543	2621	2609
group_4545	hypothetical protein	Core	57	1031	1205	1034
group_4546	hypothetical protein	Core	57	275	1421	1400
group_4547	hypothetical protein	Core	57	215	218	215
hemW	Heme chaperone HemW	Core	57	1133	1133	1133
group_4549	hypothetical protein	Core	57	557	557	557
group_4550	hypothetical protein	Core	57	287	287	287
group_4551	hypothetical protein	Core	57	1049	1049	1049
idi	Isopentenyl-diphosphate Delta-isomerase	Core	57	521	530	529
nrnA	Bifunctional oligoribonuclease and PAP phosphatase NrnA	Core	57	1031	1211	1034
group_4555	hypothetical protein	Core	57	2018	2099	2074
tsaC	Threonylcarbamoyl-AMP synthase	Core	57	530	563	532
dbpA_2	ATP-dependent RNA helicase DbpA	Core	57	1904	1904	1904
kdsA_1	2-dehydro-3-deoxyphosphooctonate aldolase	Core	57	1013	1061	1060
tpiA	Triosephosphate isomerase	Core	57	695	755	753
group_4567	hypothetical protein	Core	57	854	881	857
ndk	Nucleoside diphosphate kinase	Core	57	461	479	463
ispD	2-C-methyl-D-erythritol 4-phosphate cytidylyltransferase	Core	57	662	662	662
group_4570	hypothetical protein	Core	57	437	437	437
group_4571	hypothetical protein	Core	57	401	401	401
lapB_2	Lipopolysaccharide assembly protein B	Core	57	1340	1436	1343
wzc	Tyrosine-protein kinase wzc	Core	57	2405	2405	2405
group_4575	hypothetical protein	Core	57	248	296	259
group_4581	hypothetical protein	Core	57	575	575	575
group_4582	hypothetical protein	Core	57	512	512	512
group_4586	Pyridoxal phosphate homeostasis protein	Core	57	668	716	668
group_4589	hypothetical protein	Core	57	404	428	406
group_4593	hypothetical protein	Core	57	365	365	365
group_4594	hypothetical protein	Core	57	560	605	577
bepF_2	Efflux pump periplasmic linker BepF	Core	57	1163	1190	1183
nagA_2	N-acetylglucosamine-6-phosphate deacetylase	Core	57	1118	1166	1165
group_4598	hypothetical protein	Core	57	344	344	344
group_4599	hypothetical protein	Core	57	476	476	476
group_460	hypothetical protein	Core	57	2474	2516	2510
group_4600	hypothetical protein	Core	57	890	890	890
group_4601	hypothetical protein	Core	57	866	890	866
group_4602	putative ABC transporter ATP-binding protein	Core	57	1763	1820	1769
hisB	Histidine biosynthesis bifunctional protein HisB	Core	57	896	1124	1120
hisC_1	Histidinol-phosphate aminotransferase	Core	57	1010	1037	1036
group_4612	hypothetical protein	Core	57	461	491	490
dsbD	Thiol:disulfide interchange protein DsbD	Core	57	1778	2009	2004
group_4614	hypothetical protein	Core	57	125	125	125
nfrA1	FMN reductase (NADPH)	Core	57	605	605	605
group_4616	3-oxoacyl-[acyl-carrier-protein] synthase 3	Core	57	1001	1025	1014
mdtK_2	Multidrug resistance protein MdtK	Core	57	1139	1322	1318
folD	Bifunctional protein FolD protein	Core	57	881	881	881
group_4620	hypothetical protein	Core	57	1307	1550	1545
ruvB_2	Holliday junction ATP-dependent DNA helicase RuvB	Core	57	1649	1844	1840
group_4622	hypothetical protein	Core	57	1034	1070	1064
group_4624	N-acetylgalactosamine-6-O-sulfatase	Core	57	1514	1514	1514
exoI_2	Beta-hexosaminidase	Core	57	1556	1556	1556
[truncated: 15,691 more rows]
