# Supplementary material for: Comparative Evolutionary Genomics Reveals Genetic Diversity and Differentiation in Bacteroides fragilis
Source: Genes (Basel). 2024 Nov 27;15(12):1519. doi: 10.3390/genes15121519 (PMC11675351; doi:10.3390/genes15121519)
Supplement: Supplementary file 1 [file genes-15-01519-s001.zip › Table S3.xlsx]

## Sheet: ANIm_percentage_identity
	GCA_000025985.1	GCA_000157015.1	GCA_000297695.1	GCA_000297755.1	GCA_000710365.3	GCA_000710375.3	GCA_000724665.3	GCA_000724805.2	GCA_000724815.2	GCA_001693695.1	GCA_001695355.1	GCA_002849695.1	GCA_003439065.1	GCA_003463545.1	GCA_003464635.1	GCA_003465265.1	GCA_003471745.1	GCA_013267555.1	GCA_015550765.1	GCA_016864615.1	GCA_016888645.1	GCA_019131615.1	GCA_019633805.1	GCA_019633825.1	GCA_019633845.1	GCA_019633885.1	GCA_019633905.1	GCA_019633925.1	GCA_019633945.1	GCA_019915815.1	GCA_019915825.1	GCA_019915865.1	GCA_020809855.1	GCA_021359565.1	GCA_021359585.1	GCA_021405615.1	GCA_021405685.1	GCA_021405925.1	GCA_021405995.1	GCA_021406045.1	GCA_021406065.1	GCA_021406085.1	GCA_021406105.1	GCA_021406115.1	GCA_021406135.1	GCA_021406165.1	GCA_021406185.1	GCA_021406205.1	GCA_021406225.1
GCA_000025985.1 (B. fragilis NCTC 9343)	1	0.881073	0.881712	0.888892	0.882965	0.885141	0.878798	0.879634	0.879739	0.880808	0.880788	0.882912	0.881963	0.886884	0.880992	0.881006	0.886251	0.881429	0.881394	0.88678	0.881472	0.87987	0.881501	0.880424	0.880659	0.880995	0.881479	0.881417	0.881171	0.878807	0.886131	0.879744	0.878747	0.879805	0.884362	0.880711	0.878011	0.881474	0.878727	0.879627	0.880638	0.880448	0.878963	0.880568	0.87937	0.886967	0.879397	0.886836	0.884318
GCA_040719235.1 (B. hominis)	0.879434	0.986631	0.989859	0.981375	0.990623	0.988841	0.988655	0.99194	0.98952	0.985657	0.985975	0.986539	0.988584	0.982069	0.986661	0.98661	0.988143	0.986643	0.986237	0.988016	0.986517	0.991798	0.986533	0.986577	0.986399	0.986624	0.986695	0.986852	0.986837	0.988089	0.982367	0.989784	0.991937	0.989304	0.986461	0.987144	0.990389	0.986619	0.990696	0.988592	0.991686	0.988165	0.990627	0.988043	0.999851	0.98124	0.999832	0.981327	0.988305
GCA_000157015.1	0.881181	1	0.984727	0.983286	0.985574	0.984751	0.984847	0.985287	0.984478	0.99711	0.997538	0.989052	0.982879	0.984188	0.984448	0.984445	0.984417	0.999966	0.985832	0.984078	0.999965	0.985698	0.982839	0.984025	0.983607	0.983721	0.982871	0.983928	0.983338	0.985063	0.984591	0.985011	0.985724	0.984094	0.989087	0.990027	0.985829	0.985971	0.985609	0.984534	0.985554	0.984322	0.984903	0.984322	0.986504	0.984108	0.986304	0.98315	0.983034
GCA_000297695.1	0.881779	0.984719	1	0.98324	0.992171	0.990407	0.989388	0.988207	0.987391	0.9843	0.984167	0.984689	0.996918	0.98338	0.985758	0.985674	0.98974	0.984824	0.984839	0.989509	0.984611	0.989146	0.984598	0.985612	0.984945	0.985037	0.985047	0.985653	0.984864	0.986732	0.983469	0.9892	0.989331	0.987527	0.985643	0.985294	0.989792	0.984827	0.989302	0.989386	0.988852	0.98618	0.989284	0.985973	0.98991	0.982668	0.98981	0.983486	0.98842
GCA_000297755.1	0.888894	0.983279	0.983251	1	0.982485	0.982567	0.98119	0.98064	0.980685	0.983571	0.983501	0.983783	0.982726	0.994415	0.978325	0.978244	0.981901	0.983018	0.982032	0.981868	0.983236	0.981671	0.978637	0.978143	0.977966	0.978118	0.978416	0.978263	0.977818	0.98045	0.994762	0.980207	0.981563	0.980423	0.984085	0.983878	0.981914	0.981952	0.98215	0.981212	0.98148	0.980184	0.98046	0.980199	0.981619	0.995482	0.981327	0.999813	0.981603
GCA_000710365.3	0.882965	0.985598	0.992149	0.982471	1	0.989938	0.989676	0.989194	0.989052	0.985235	0.985178	0.985025	0.991935	0.982942	0.986155	0.986003	0.989187	0.985497	0.984175	0.988999	0.985462	0.989505	0.985339	0.985703	0.98486	0.984866	0.984948	0.985816	0.985426	0.987173	0.983406	0.98948	0.989986	0.989238	0.985357	0.985827	0.989556	0.984125	0.98918	0.989264	0.989501	0.986334	0.989899	0.986296	0.990548	0.982278	0.990466	0.982654	0.988887
GCA_000710375.3	0.885136	0.984714	0.990419	0.982574	0.989935	1	0.988647	0.987405	0.987194	0.984925	0.984817	0.984975	0.988877	0.982929	0.984221	0.984195	0.991714	0.984634	0.983542	0.991703	0.984675	0.987884	0.983758	0.985217	0.984167	0.984436	0.984234	0.984828	0.984515	0.986677	0.983098	0.987019	0.987808	0.987187	0.98509	0.985596	0.988632	0.983868	0.988028	0.987388	0.987474	0.985984	0.988041	0.985788	0.988838	0.982334	0.988727	0.982329	0.990701
GCA_000724665.3	0.878855	0.984857	0.989328	0.981153	0.989694	0.988644	1	0.989084	0.988214	0.984833	0.984999	0.985023	0.989049	0.982168	0.986905	0.986786	0.988459	0.984829	0.985884	0.988651	0.984761	0.990324	0.98692	0.987639	0.986681	0.986902	0.98692	0.987613	0.986949	0.98828	0.982557	0.990611	0.990268	0.990069	0.98654	0.985693	0.999179	0.984755	0.98931	0.989462	0.990026	0.987601	0.990537	0.987445	0.989585	0.981343	0.98954	0.980942	0.987277
GCA_000724805.2	0.87965	0.985306	0.988179	0.980639	0.989194	0.987405	0.989084	1	0.988257	0.984164	0.984469	0.984586	0.987573	0.981508	0.985903	0.985761	0.988082	0.985274	0.98535	0.988174	0.985135	0.999175	0.985806	0.986852	0.985665	0.985874	0.986254	0.986299	0.985926	0.987847	0.981738	0.989731	0.999768	0.988195	0.986129	0.984967	0.990562	0.986064	0.990164	0.988802	0.998803	0.986843	0.990678	0.98668	0.991549	0.980594	0.991497	0.980739	0.987905
GCA_000724815.2	0.879739	0.984431	0.98739	0.980687	0.989052	0.987194	0.988213	0.988257	1	0.984507	0.984596	0.985684	0.986686	0.981151	0.985969	0.985812	0.986394	0.98408	0.984764	0.986724	0.984479	0.989609	0.985634	0.98666	0.985834	0.985746	0.985634	0.985733	0.985971	0.986765	0.981686	0.996573	0.989763	0.999235	0.985797	0.985664	0.989332	0.983975	0.987848	0.986138	0.989581	0.986526	0.992606	0.986446	0.989776	0.980426	0.989726	0.980583	0.985267
GCA_001693695.1	0.88083	0.997029	0.98433	0.983638	0.98522	0.984887	0.984775	0.984157	0.984498	1	0.999498	0.989432	0.983512	0.984323	0.982684	0.982652	0.984179	0.997119	0.985592	0.984375	0.997098	0.98506	0.982472	0.983766	0.98238	0.982678	0.982196	0.982908	0.982766	0.984612	0.984805	0.98442	0.985156	0.984541	0.989029	0.990548	0.985067	0.98529	0.985182	0.984277	0.984947	0.984078	0.98377	0.984009	0.985843	0.9845	0.985784	0.983326	0.983186
GCA_001695355.1	0.8808	0.997396	0.984186	0.983557	0.985163	0.984802	0.984947	0.984474	0.984589	0.999498	1	0.989538	0.983688	0.98427	0.98317	0.983138	0.984259	0.997525	0.985549	0.984434	0.99751	0.985177	0.982585	0.983879	0.982888	0.982739	0.982243	0.982914	0.982846	0.984562	0.984692	0.984591	0.985031	0.984721	0.988983	0.990532	0.985173	0.985372	0.985246	0.984459	0.985071	0.983983	0.984059	0.983915	0.985969	0.98439	0.985906	0.983253	0.982956
GCA_002849695.1	0.882915	0.989108	0.984692	0.983824	0.985054	0.984975	0.985052	0.984587	0.985685	0.989443	0.989561	1	0.985128	0.98473	0.983567	0.983461	0.984493	0.989098	0.985194	0.984388	0.988972	0.984613	0.983011	0.983636	0.983699	0.983694	0.983601	0.983072	0.983494	0.984655	0.98477	0.985646	0.985329	0.985765	0.988866	0.998282	0.984865	0.985181	0.985644	0.985382	0.984326	0.985253	0.984715	0.985218	0.986782	0.984032	0.9865	0.983925	0.983475
GCA_003439065.1	0.881975	0.982898	0.996922	0.982778	0.99203	0.988884	0.989051	0.987627	0.986716	0.983527	0.983671	0.985121	1	0.983205	0.984164	0.98413	0.989641	0.982952	0.983589	0.989759	0.982869	0.988601	0.984801	0.984786	0.983956	0.984369	0.985422	0.984241	0.984136	0.986521	0.983501	0.988744	0.988715	0.988577	0.98518	0.984801	0.989036	0.982421	0.989514	0.989104	0.988248	0.985541	0.98854	0.98554	0.989676	0.982875	0.989645	0.982605	0.987973
GCA_003463545.1	0.886932	0.984115	0.983572	0.994418	0.982975	0.982892	0.982251	0.98155	0.981188	0.984204	0.984161	0.984697	0.983316	1	0.979135	0.979076	0.982522	0.983991	0.982768	0.982318	0.984115	0.982229	0.979168	0.978913	0.978873	0.979163	0.978847	0.979184	0.978858	0.981081	0.999606	0.981176	0.982288	0.981255	0.984989	0.984868	0.982744	0.982611	0.982649	0.982026	0.982031	0.980749	0.981032	0.980773	0.982226	0.995414	0.982017	0.994416	0.981978
GCA_003464635.1	0.881049	0.984472	0.985766	0.978337	0.986188	0.984244	0.986946	0.985899	0.985959	0.98269	0.983173	0.983572	0.984211	0.97911	1	0.999871	0.98393	0.984311	0.98237	0.983976	0.984288	0.986094	0.994707	0.993532	0.998728	0.999523	0.994896	0.999659	0.999166	0.989357	0.979281	0.986533	0.98623	0.986083	0.984137	0.983657	0.986893	0.982635	0.986328	0.98633	0.985847	0.989483	0.986618	0.989508	0.986762	0.978581	0.9867	0.978302	0.982867
GCA_003465265.1	0.88104	0.984472	0.985758	0.978229	0.986052	0.984185	0.986802	0.985788	0.9858	0.982657	0.983147	0.983462	0.984146	0.978978	0.999871	1	0.983953	0.984282	0.982251	0.983882	0.984266	0.986013	0.994653	0.993511	0.998668	0.999488	0.994848	0.999584	0.999136	0.989281	0.979156	0.986462	0.986117	0.986001	0.984042	0.983546	0.986777	0.982574	0.986316	0.986451	0.985812	0.989369	0.986602	0.989388	0.986703	0.97854	0.986625	0.978237	0.982845
GCA_003471745.1	0.886352	0.984393	0.989745	0.981889	0.989248	0.991704	0.988441	0.988124	0.986423	0.984143	0.984223	0.984508	0.989643	0.982579	0.983929	0.983935	1	0.984383	0.983978	0.999859	0.984368	0.988173	0.984342	0.984176	0.984022	0.9841	0.984422	0.984102	0.984016	0.986107	0.982603	0.987397	0.987661	0.986316	0.98443	0.985351	0.988723	0.983929	0.989035	0.988273	0.988058	0.985987	0.987773	0.986019	0.988109	0.981508	0.987996	0.98203	0.999835
GCA_013267555.1	0.88147	0.99996	0.984794	0.982978	0.985531	0.984598	0.984826	0.985246	0.984073	0.997088	0.997518	0.989054	0.982908	0.984061	0.984307	0.984265	0.984349	1	0.985937	0.984034	0.99997	0.985608	0.9828	0.983996	0.983605	0.983751	0.982819	0.983857	0.983202	0.98499	0.984488	0.985062	0.985646	0.984114	0.988925	0.989941	0.985827	0.986009	0.985583	0.984723	0.985573	0.98424	0.984961	0.98409	0.986518	0.983918	0.986291	0.982967	0.98299
GCA_015550765.1	0.881361	0.986077	0.984889	0.98201	0.984203	0.983609	0.985913	0.985345	0.984768	0.985546	0.985509	0.985235	0.983635	0.982615	0.982354	0.982254	0.983935	0.985956	1	0.983764	0.985999	0.985426	0.982242	0.982947	0.982535	0.982829	0.982585	0.982857	0.982594	0.984353	0.982674	0.984721	0.985337	0.984999	0.987478	0.985485	0.985402	0.99974	0.984529	0.984137	0.98511	0.984031	0.985358	0.984053	0.986075	0.982024	0.986027	0.981985	0.982956
GCA_016864615.1	0.88678	0.984052	0.989526	0.981868	0.989006	0.991703	0.988631	0.988174	0.986723	0.984401	0.98446	0.984388	0.989738	0.982355	0.98395	0.983828	0.999851	0.984072	0.983799	1	0.984068	0.9883	0.98433	0.983933	0.984016	0.98401	0.984467	0.984	0.983839	0.98606	0.982338	0.987392	0.987989	0.986695	0.983951	0.984968	0.988732	0.983609	0.988939	0.988604	0.988102	0.98561	0.987565	0.985476	0.988021	0.981387	0.98794	0.981941	0.999788
GCA_016888645.1	0.881392	0.999965	0.984629	0.983245	0.985466	0.984672	0.984749	0.985112	0.98448	0.997139	0.997552	0.988789	0.982852	0.98421	0.98428	0.984264	0.984353	0.99997	0.985813	0.984059	1	0.985612	0.982801	0.983963	0.983537	0.983662	0.982814	0.983933	0.983162	0.984934	0.984624	0.985093	0.985676	0.984114	0.989028	0.989956	0.985752	0.985949	0.985543	0.984538	0.985574	0.98426	0.984875	0.984129	0.986438	0.983905	0.986121	0.983204	0.983052
GCA_019131615.1	0.879961	0.98569	0.989092	0.981654	0.989508	0.987883	0.990327	0.999175	0.989605	0.985062	0.98517	0.984656	0.988521	0.982105	0.98619	0.986105	0.98818	0.985626	0.985429	0.988303	0.985622	1	0.98631	0.987171	0.985846	0.985793	0.986147	0.986394	0.985852	0.988021	0.982273	0.990925	0.999223	0.989746	0.98637	0.985323	0.990582	0.985655	0.990146	0.990134	0.999919	0.98684	0.990829	0.986832	0.991562	0.98127	0.991506	0.981441	0.987882
GCA_019633805.1	0.88148	0.982845	0.984589	0.978698	0.985349	0.983796	0.986981	0.985849	0.985779	0.982468	0.982582	0.982998	0.985148	0.979191	0.994708	0.994644	0.984275	0.982805	0.982269	0.984345	0.98283	0.986354	1	0.993522	0.99386	0.993993	0.999542	0.994495	0.994613	0.989379	0.979521	0.986568	0.986525	0.985831	0.983796	0.983501	0.986688	0.982082	0.98646	0.985661	0.9863	0.989133	0.986775	0.989112	0.9865	0.978887	0.986433	0.978708	0.98385
GCA_019633825.1	0.880481	0.984034	0.985573	0.978125	0.985721	0.985187	0.987661	0.986831	0.986618	0.983741	0.983854	0.983662	0.984781	0.978887	0.993549	0.993524	0.984131	0.983992	0.982915	0.98397	0.983982	0.98718	0.993545	1	0.993478	0.993854	0.993539	0.993916	0.993626	0.989433	0.978885	0.986598	0.987218	0.986556	0.983855	0.983981	0.987898	0.982928	0.986515	0.986525	0.986851	0.990414	0.987288	0.990366	0.986599	0.978231	0.986481	0.97823	0.983963
GCA_019633845.1	0.880701	0.983628	0.984907	0.977922	0.984874	0.984162	0.986816	0.985668	0.985837	0.982212	0.982733	0.98369	0.983963	0.978811	0.998959	0.998914	0.984017	0.98361	0.982532	0.984031	0.983557	0.985909	0.993791	0.993473	1	0.999715	0.994641	0.999404	0.99952	0.989203	0.978857	0.986184	0.985934	0.985638	0.984058	0.983146	0.986509	0.982043	0.985928	0.985944	0.985722	0.98996	0.986564	0.989954	0.986579	0.978169	0.986509	0.977866	0.982772
GCA_019633885.1	0.881055	0.983737	0.985063	0.978018	0.984847	0.984427	0.98697	0.985848	0.985619	0.982667	0.982739	0.983682	0.984325	0.979037	0.9995	0.999496	0.984068	0.983672	0.982805	0.984017	0.983661	0.985756	0.994027	0.993899	0.999715	1	0.994487	0.999572	0.99975	0.989443	0.979057	0.986865	0.985969	0.985602	0.984129	0.983314	0.986878	0.982618	0.986096	0.986067	0.985696	0.989664	0.986694	0.989654	0.986617	0.978264	0.986569	0.97799	0.983445
GCA_019633905.1	0.881559	0.982944	0.984937	0.978431	0.984805	0.984306	0.987031	0.986215	0.985236	0.982336	0.982439	0.983259	0.985411	0.978839	0.994867	0.994826	0.984414	0.982849	0.982611	0.98449	0.982866	0.986164	0.999316	0.993516	0.994645	0.994572	1	0.994582	0.994449	0.989438	0.979329	0.986708	0.986567	0.985303	0.983855	0.983527	0.986995	0.982304	0.986895	0.985839	0.986056	0.989608	0.986997	0.989657	0.986731	0.978773	0.986673	0.978531	0.983987
GCA_019633925.1	0.881448	0.983926	0.985627	0.978272	0.98583	0.984798	0.987645	0.986275	0.985707	0.982884	0.982888	0.983057	0.984204	0.979267	0.999641	0.999574	0.984042	0.983853	0.982864	0.984036	0.983829	0.98639	0.994462	0.993905	0.99915	0.999566	0.994449	1	0.999524	0.989448	0.979299	0.987454	0.986623	0.986025	0.984171	0.983455	0.987166	0.983104	0.986313	0.986542	0.986244	0.989838	0.986705	0.989879	0.98683	0.978564	0.986841	0.978075	0.983547
GCA_019633945.1	0.881233	0.983302	0.984782	0.977867	0.985335	0.984505	0.986968	0.985883	0.986129	0.982791	0.98288	0.983445	0.98412	0.978877	0.999007	0.998983	0.984001	0.98318	0.982668	0.983895	0.983174	0.986087	0.994593	0.993606	0.999313	0.999573	0.994351	0.999366	1	0.989369	0.979	0.986003	0.986371	0.986119	0.98402	0.983698	0.986755	0.982646	0.985956	0.985662	0.985959	0.99016	0.986433	0.990179	0.986629	0.978249	0.986554	0.97789	0.983162
GCA_019915815.1	0.878807	0.985032	0.986762	0.980449	0.987173	0.986677	0.988294	0.987847	0.986775	0.984661	0.984612	0.984655	0.986518	0.9811	0.989375	0.98929	0.986034	0.984963	0.984314	0.98606	0.984938	0.988007	0.989379	0.989418	0.989204	0.989437	0.989404	0.989452	0.989356	1	0.981094	0.987381	0.987847	0.986809	0.985605	0.984989	0.988449	0.984467	0.988311	0.987978	0.987762	0.992007	0.987374	0.991918	0.987734	0.980083	0.987739	0.980436	0.985905
GCA_019915825.1	0.886186	0.984588	0.983514	0.994788	0.983404	0.983098	0.982562	0.981753	0.981686	0.98475	0.984637	0.984734	0.983512	0.999604	0.979303	0.979185	0.982595	0.984511	0.982693	0.982338	0.984614	0.982326	0.979547	0.978884	0.978899	0.979134	0.97935	0.979191	0.978969	0.981096	1	0.981401	0.9822	0.98186	0.984951	0.984839	0.982842	0.982846	0.982846	0.982358	0.982164	0.981264	0.981125	0.981082	0.982349	0.995469	0.982051	0.994662	0.982457
GCA_019915865.1	0.879737	0.98499	0.989214	0.980272	0.989527	0.987078	0.990627	0.989792	0.996557	0.984422	0.984598	0.985641	0.98875	0.981217	0.986508	0.986423	0.987394	0.98506	0.984713	0.987434	0.985085	0.99098	0.986549	0.986605	0.986067	0.986886	0.986652	0.987519	0.986161	0.987445	0.981478	1	0.990594	0.997815	0.985495	0.985708	0.990342	0.983534	0.989083	0.989777	0.990925	0.986484	0.993656	0.986324	0.990561	0.980506	0.990579	0.980032	0.985718
GCA_020809855.1	0.878817	0.985722	0.989311	0.981542	0.989995	0.987802	0.990214	0.999768	0.989763	0.985165	0.985034	0.985314	0.988638	0.982293	0.986224	0.986123	0.987635	0.98567	0.985356	0.987995	0.985677	0.999223	0.986463	0.987187	0.985821	0.986007	0.986596	0.986642	0.986351	0.987882	0.982264	0.990518	1	0.990043	0.985828	0.985469	0.990452	0.985789	0.990297	0.989915	0.999243	0.986687	0.991518	0.986723	0.991704	0.981269	0.991511	0.98168	0.98736
GCA_021359565.1	0.879805	0.984059	0.98752	0.980423	0.989238	0.987187	0.990066	0.988195	0.999235	0.98455	0.984719	0.985763	0.988557	0.981217	0.986092	0.986013	0.986278	0.984129	0.984996	0.986696	0.984113	0.989748	0.985692	0.986598	0.985541	0.985615	0.985643	0.986048	0.985956	0.98681	0.98186	0.997832	0.990051	1	0.985901	0.985711	0.989338	0.983835	0.987998	0.987987	0.989653	0.986823	0.992704	0.986678	0.989729	0.980581	0.989709	0.9802	0.985061
GCA_021359585.1	0.884362	0.989086	0.985634	0.984079	0.985357	0.98509	0.986516	0.986103	0.985797	0.989025	0.988963	0.988882	0.985137	0.984989	0.984136	0.984017	0.984448	0.988941	0.987497	0.983951	0.989028	0.986414	0.983803	0.983845	0.984077	0.984151	0.983833	0.984173	0.984029	0.985605	0.984951	0.985454	0.985866	0.985901	1	0.989342	0.98658	0.98692	0.986238	0.985983	0.986154	0.985522	0.985056	0.985406	0.986663	0.984225	0.986354	0.984201	0.983924
GCA_021405615.1	0.880741	0.989866	0.985287	0.983928	0.985823	0.985613	0.985702	0.984978	0.985699	0.990556	0.990543	0.998285	0.984801	0.984762	0.983617	0.98351	0.9853	0.989956	0.985468	0.984997	0.989947	0.985333	0.983458	0.983954	0.983329	0.983326	0.983349	0.983446	0.983614	0.985019	0.984856	0.985689	0.985484	0.985747	0.989356	1	0.985345	0.985316	0.985797	0.98539	0.985211	0.98501	0.985095	0.985023	0.987262	0.984377	0.987025	0.98402	0.983935
GCA_021405685.1	0.878065	0.985835	0.989806	0.981932	0.989582	0.988586	0.999179	0.990606	0.989325	0.985104	0.985208	0.98491	0.989088	0.982579	0.986902	0.986789	0.988756	0.985848	0.985433	0.988772	0.985774	0.990594	0.986682	0.987873	0.986458	0.986846	0.986948	0.987139	0.986589	0.988483	0.982877	0.990322	0.99047	0.98933	0.986605	0.985317	1	0.985613	0.989282	0.988951	0.990339	0.988071	0.990822	0.988017	0.990265	0.981587	0.990222	0.981837	0.988182
GCA_021405925.1	0.881529	0.985965	0.984832	0.981993	0.984165	0.983852	0.984772	0.986034	0.983928	0.985012	0.985094	0.985092	0.982514	0.982532	0.982632	0.982577	0.983974	0.986012	0.99974	0.983571	0.985906	0.98565	0.98217	0.982928	0.982109	0.982553	0.98242	0.98312	0.982744	0.984478	0.982844	0.983412	0.985772	0.983829	0.98692	0.985337	0.985612	1	0.984658	0.983232	0.985636	0.984007	0.985774	0.984143	0.986262	0.982177	0.986242	0.981888	0.983404
GCA_021405995.1	0.878727	0.985601	0.98928	0.98215	0.98918	0.988028	0.989295	0.990164	0.987863	0.985134	0.985197	0.985667	0.989499	0.982758	0.986326	0.986306	0.989029	0.98557	0.984509	0.98894	0.985513	0.990119	0.986496	0.986544	0.985906	0.986044	0.986883	0.986316	0.985947	0.988311	0.982845	0.989099	0.990273	0.988014	0.986218	0.985794	0.989259	0.984716	1	0.995822	0.990019	0.987199	0.989171	0.987047	0.990439	0.981826	0.990378	0.982152	0.988421
GCA_021406045.1	0.879665	0.984601	0.989367	0.981221	0.98934	0.98748	0.98949	0.988912	0.986188	0.984373	0.984556	0.985285	0.989243	0.982	0.986294	0.986401	0.988351	0.984709	0.984234	0.988612	0.984571	0.990212	0.985713	0.98652	0.985569	0.986077	0.985873	0.986509	0.985893	0.987943	0.982409	0.989746	0.989937	0.98802	0.985994	0.985505	0.988963	0.983332	0.995894	1	0.990158	0.987134	0.988463	0.986832	0.989573	0.981564	0.989491	0.9812	0.986832
GCA_021406065.1	0.880605	0.985616	0.988813	0.981514	0.989519	0.987477	0.990038	0.998803	0.989593	0.985032	0.985098	0.984316	0.98827	0.981972	0.985918	0.985908	0.988105	0.985653	0.985178	0.988115	0.985632	0.999923	0.986257	0.986827	0.985663	0.985764	0.986073	0.986373	0.985747	0.987838	0.982172	0.99087	0.999255	0.989667	0.986128	0.985196	0.990334	0.985718	0.990071	0.990079	1	0.986567	0.990769	0.986411	0.991119	0.981021	0.991014	0.98148	0.987743
GCA_021406085.1	0.880534	0.984304	0.986193	0.980085	0.986519	0.986007	0.987635	0.986839	0.986515	0.984074	0.983968	0.985242	0.985569	0.980734	0.989458	0.989341	0.985936	0.984247	0.984017	0.985605	0.984242	0.986832	0.988865	0.990405	0.989937	0.989682	0.989532	0.98985	0.990096	0.992081	0.981253	0.986431	0.986695	0.986791	0.985532	0.985024	0.988008	0.98396	0.987184	0.98708	0.986496	1	0.986844	0.99983	0.987867	0.980011	0.987819	0.979683	0.984908
GCA_021406105.1	0.879071	0.984951	0.98928	0.980509	0.98991	0.98804	0.990538	0.990706	0.992652	0.983841	0.984122	0.984734	0.988499	0.981061	0.986623	0.986626	0.987834	0.98497	0.985395	0.987593	0.984871	0.990834	0.986754	0.987276	0.986239	0.986588	0.987019	0.98665	0.986431	0.987394	0.981165	0.993643	0.991542	0.99275	0.985116	0.985102	0.990821	0.985874	0.989158	0.988381	0.990768	0.986864	1	0.986591	0.990878	0.979853	0.990798	0.980456	0.986687
GCA_021406115.1	0.88042	0.984231	0.985996	0.980118	0.986361	0.985842	0.987483	0.986689	0.986459	0.98403	0.983926	0.985218	0.98558	0.980758	0.989616	0.989532	0.985974	0.984125	0.984152	0.985476	0.984134	0.986833	0.989061	0.990377	0.99008	0.989818	0.989581	0.989937	0.990156	0.991967	0.981067	0.986313	0.98671	0.98669	0.985427	0.985074	0.987993	0.98419	0.987046	0.986794	0.986341	0.99983	0.986596	1	0.987776	0.979921	0.987733	0.97959	0.984762
GCA_021406135.1	0.879451	0.986524	0.989967	0.981618	0.990548	0.988876	0.98966	0.991629	0.989798	0.985874	0.986004	0.986804	0.989733	0.982319	0.986763	0.986745	0.988202	0.986535	0.986061	0.988023	0.986465	0.991578	0.986494	0.986604	0.986598	0.986646	0.986703	0.98686	0.986617	0.987758	0.982366	0.990603	0.991721	0.989764	0.986715	0.987283	0.990302	0.986231	0.990481	0.989528	0.991139	0.987883	0.990922	0.987778	1	0.981209	0.99986	0.981565	0.988029
GCA_021406165.1	0.886971	0.984249	0.982846	0.995475	0.982256	0.982325	0.981387	0.980623	0.980418	0.984524	0.984452	0.984045	0.982999	0.995453	0.97879	0.978736	0.981461	0.984063	0.982161	0.981386	0.984125	0.98125	0.978869	0.978339	0.978405	0.978517	0.978764	0.978698	0.978432	0.980084	0.995469	0.980453	0.98122	0.980583	0.984225	0.984493	0.981637	0.982336	0.981808	0.981482	0.980993	0.980072	0.979831	0.979987	0.981171	1	0.980997	0.995481	0.981137
GCA_021406185.1	0.879474	0.986319	0.989847	0.981431	0.990456	0.988775	0.989628	0.99154	0.989774	0.985814	0.985937	0.986541	0.989707	0.982096	0.986662	0.986652	0.988065	0.986306	0.986008	0.987919	0.986149	0.991544	0.986424	0.986477	0.986516	0.9866	0.986652	0.986862	0.986557	0.987775	0.982182	0.990611	0.991529	0.989745	0.986424	0.98709	0.990273	0.986216	0.99044	0.989467	0.991048	0.987821	0.990862	0.987715	0.999832	0.981026	1	0.981426	0.987893
GCA_021406205.1	0.886931	0.983119	0.983509	0.999813	0.98264	0.982338	0.980942	0.980793	0.98059	0.983225	0.983146	0.9839	0.982644	0.994404	0.978243	0.978164	0.981935	0.982967	0.981978	0.981929	0.983116	0.981436	0.978665	0.978187	0.977862	0.97799	0.978407	0.977923	0.977771	0.980387	0.994663	0.97999	0.98169	0.980189	0.98416	0.984021	0.981795	0.981839	0.982073	0.98114	0.981358	0.979617	0.980441	0.979553	0.981514	0.995479	0.981284	1	0.981493
GCA_021406225.1	0.884426	0.982974	0.98842	0.981561	0.988872	0.990683	0.987274	0.987932	0.98524	0.9831	0.982865	0.983487	0.987968	0.981988	0.982856	0.982836	0.999816	0.982987	0.982935	0.999791	0.983011	0.987868	0.98386	0.983923	0.9828	0.98349	0.983996	0.983555	0.983032	0.985944	0.982427	0.985699	0.987336	0.985033	0.983854	0.983905	0.988148	0.98327	0.988372	0.986761	0.987752	0.984921	0.986655	0.98478	0.987966	0.981147	0.987828	0.981518	1
GCA_021406245.1	0.881476	0.984784	0.992214	0.982547	0.99791	0.989845	0.989696	0.990156	0.988546	0.984597	0.98465	0.984579	0.992286	0.9831	0.985518	0.985485	0.989211	0.984875	0.984525	0.989149	0.984856	0.990578	0.985607	0.985894	0.985319	0.98534	0.985775	0.985731	0.985073	0.987317	0.983292	0.989748	0.990134	0.988539	0.985599	0.984954	0.989816	0.984832	0.989438	0.989549	0.990607	0.986339	0.990092	0.986178	0.990097	0.982315	0.989988	0.982672	0.988917
GCA_021406265.1	0.884436	0.982998	0.988387	0.981603	0.988856	0.990688	0.987255	0.987954	0.985289	0.983121	0.982807	0.983498	0.987934	0.982029	0.982824	0.982774	0.999846	0.982927	0.982944	0.999798	0.982904	0.98787	0.983827	0.983955	0.982793	0.983462	0.983987	0.983528	0.983	0.985991	0.982474	0.985704	0.987345	0.985045	0.983869	0.983963	0.988154	0.983248	0.988394	0.986804	0.987748	0.984956	0.986709	0.984827	0.98803	0.98117	0.987876	0.981603	0.999951
GCA_021406285.1	0.882575	0.984551	0.984495	0.981704	0.98476	0.983723	0.98516	0.984591	0.984947	0.985217	0.984662	0.984849	0.983031	0.982261	0.981364	0.981184	0.984014	0.984676	0.99976	0.983676	0.984634	0.985189	0.982191	0.982708	0.981388	0.982194	0.981759	0.982437	0.982517	0.984385	0.982645	0.98432	0.984866	0.984651	0.987213	0.985742	0.984986	0.999484	0.984208	0.983642	0.985148	0.983374	0.984123	0.983381	0.985447	0.981988	0.985209	0.981578	0.982584
GCA_021406305.1	0.88232	0.984651	0.984625	0.981777	0.984986	0.983984	0.985311	0.984446	0.984987	0.985342	0.984812	0.984884	0.983308	0.982331	0.981545	0.981422	0.984022	0.984823	0.999751	0.983804	0.98478	0.985178	0.982222	0.982742	0.981449	0.982327	0.98183	0.982517	0.982766	0.984351	0.982753	0.984409	0.984862	0.984859	0.98725	0.985782	0.985092	0.999484	0.984364	0.983567	0.985059	0.98333	0.984035	0.983426	0.985563	0.982071	0.985254	0.981641	0.982663
GCA_022724385.1	0.87797	0.985533	0.9895	0.982589	0.989659	0.989182	0.9904	0.990603	0.988754	0.985773	0.985975	0.98599	0.989864	0.982907	0.986967	0.986897	0.987488	0.985625	0.985917	0.98786	0.985554	0.991143	0.986812	0.986885	0.986185	0.986365	0.986941	0.986849	0.986487	0.987749	0.983418	0.990818	0.991004	0.989683	0.986601	0.986377	0.990381	0.985411	0.989892	0.989527	0.991017	0.987238	0.990918	0.987221	0.990008	0.982434	0.989902	0.982544	0.987317
GCA_901485015.1	0.879225	0.985026	0.988139	0.980926	0.988982	0.986856	0.990046	0.999292	0.989125	0.984415	0.984429	0.984714	0.987965	0.981455	0.985696	0.985579	0.987727	0.985033	0.984788	0.98785	0.985007	0.99885	0.985873	0.986504	0.985551	0.985611	0.985989	0.986122	0.985611	0.987485	0.981637	0.990349	0.999105	0.989365	0.985736	0.984947	0.990267	0.985341	0.989868	0.989774	0.998792	0.986528	0.990704	0.986514	0.99079	0.980526	0.990803	0.980666	0.987465
GCA_902364655.1	0.886352	0.984393	0.989745	0.981889	0.989248	0.991704	0.988441	0.988124	0.986423	0.984143	0.984223	0.984508	0.989643	0.982579	0.983929	0.983935	1	0.984383	0.983978	0.999859	0.984368	0.988173	0.984342	0.984176	0.984022	0.9841	0.984422	0.984102	0.984016	0.986107	0.982603	0.987397	0.987661	0.986316	0.98443	0.985351	0.988723	0.983929	0.989035	0.988273	0.988058	0.985987	0.987773	0.986019	0.988109	0.981508	0.987996	0.98203	0.999835
GCA_903181445.1	0.878363	0.985244	0.989466	0.981871	0.988551	0.988294	0.998217	0.990194	0.988898	0.98481	0.984878	0.984775	0.989074	0.982603	0.986315	0.986207	0.988923	0.98531	0.985216	0.988848	0.985221	0.990194	0.987518	0.987588	0.986537	0.986631	0.987598	0.986937	0.986008	0.988293	0.98278	0.989652	0.990168	0.989061	0.98655	0.985071	0.998191	0.985388	0.989987	0.988959	0.989784	0.987245	0.990322	0.986918	0.989806	0.981518	0.98976	0.98172	0.988332
GCA_905207945.1	0.878246	0.986253	0.99009	0.981668	0.990349	0.988731	0.990133	0.991879	0.990247	0.986119	0.986272	0.986274	0.990076	0.981944	0.98642	0.986346	0.988326	0.986195	0.986034	0.988348	0.986059	0.991891	0.986616	0.986609	0.986581	0.986534	0.986615	0.986645	0.986616	0.98764	0.982019	0.991366	0.991765	0.990239	0.986087	0.98671	0.990278	0.986083	0.990643	0.990493	0.991823	0.987996	0.991123	0.987982	0.992367	0.981453	0.992404	0.981611	0.988436
[truncated: 10 more columns]
