# Supplementary material for: Comparative Evolutionary Genomics Reveals Genetic Diversity and Differentiation in Bacteroides fragilis
Source: Genes (Basel). 2024 Nov 27;15(12):1519. doi: 10.3390/genes15121519 (PMC11675351; doi:10.3390/genes15121519)
Supplement: Supplementary file 1 [file genes-15-01519-s001.zip › Table S4.xlsx]

## Sheet: frequencies
Gene	division I	division II
mdtA_6	1	1
rbbA_2	1	1
uvrC	1	1
cheB	1	1
group_10218	1	1
group_10237	1	1
hcp	1	1
abgT	1	1
ycf3_2	1	1
rnfD	1	1
miaA_2	1	1
sucC	1	1
group_10773	1	1
group_11224	1	1
group_11225	1	1
dauA	1	1
rbr	1	1
cmoM	1	1
ftsX	1	1
queA_1	1	1
group_11234	1	1
pgdA	1	1
yqaA	1	1
deaD	1	1
group_11243	1	1
uxuB	1	1
group_11246	1	1
group_11254	1	1
group_11257	1	1
group_11261	1	1
fucO	1	1
sufD	1	1
sufS	1	1
rnhB	1	1
corA_1	1	1
rpsT	1	1
recO	1	1
group_11276	1	1
mraZ	1	1
group_11280	1	1
group_11281	1	1
group_11288	1	1
dapE_1	1	1
exoI_3	1	1
tcdA	1	1
group_11308	1	1
pta_1	1	1
group_11316	1	1
group_11317	1	1
group_11318	1	1
glpE	1	1
proA	1	1
proB	1	1
lysJ	1	1
argG	1	1
cvfB	1	1
group_11331	1	1
bepC	1	1
group_11335	1	1
group_11340	1	1
thrC	1	1
mdtA_1	1	1
rsgA	1	1
group_11356	1	1
group_11357	1	1
group_11359	1	1
group_11360	1	1
group_11361	1	1
surE	1	1
group_11363	1	1
group_11366	1	1
pepD_1	1	1
group_11370	1	1
metH_1	1	1
group_11375	1	1
nuoI	1	1
dxs_1	1	1
tatC2	1	1
group_11382	1	1
group_11383	1	1
group_11384	1	1
group_11385	1	1
group_11386	1	1
group_11388	1	1
group_11389	1	1
patB_2	1	1
panC	1	1
ytrE_2	1	1
rlmI	1	1
group_11397	1	1
group_11398	1	1
glnA_2	1	1
sigW_3	1	1
group_11402	1	1
group_11403	1	1
sigW_7	1	1
group_11408	1	1
group_11409	1	1
pafA	1	1
coaX	1	1
group_11439	1	1
cpdA_6	1	1
group_11441	1	1
group_11450	1	1
rmlD_2	1	1
group_11457	1	1
group_11468	1	1
group_11469	1	1
mnmA_2	1	1
narL	1	1
group_11473	1	1
group_11479	1	1
ecfG_2	1	1
group_11481	1	1
group_11483	1	1
ald	1	1
rclC	1	1
group_11490	1	1
rhaS_6	1	1
group_11500	1	1
aspC	1	1
group_11503	1	1
group_11506	1	1
cpoB_1	1	1
ydfG	1	1
infC	1	1
paaK	1	1
oprM_1	1	1
cydA	1	1
group_11553	1	1
lemA_1	1	1
pal_2	1	1
eamA	1	1
hemN	1	1
sglT	1	1
group_11593	1	1
group_11594	1	1
galE1	1	1
anr	1	1
mepA_2	1	1
ppaX_1	1	1
atpC	1	1
group_11606	1	1
glyA	1	1
group_11612	1	1
group_11613	1	1
group_11614	1	1
amy	1	1
iolW	1	1
group_11619	1	1
group_11620	1	1
yhiM	1	1
cshA	1	1
group_11627	1	1
group_11628	1	1
ytrE_1	1	1
group_11647	1	1
group_11649	1	1
group_11652	1	1
yccF	1	1
proS	1	1
cobT	1	1
group_11673	1	1
thiG	1	1
group_11681	1	1
map_2	1	1
nhaA	1	1
group_11685	1	1
rnfC	1	1
paiA	1	1
ybaK	1	1
group_11698	1	1
ybhS	1	1
group_11700	1	1
group_11702	1	1
yqhD	1	1
group_11709	1	1
czcD	1	1
group_11715	1	1
yjjP_2	1	1
mleN	1	1
group_11722	1	1
group_11723	1	1
phoU	1	1
dnaN	1	1
group_11791	1	1
group_11792	1	1
kbl	1	1
group_11807	1	1
group_11808	1	1
group_11810	1	1
group_11811	1	1
group_11812	1	1
group_11816	1	1
group_11818	1	1
group_11819	1	1
nadE	1	1
hisB	1	1
group_11823	1	1
fabH_2	1	1
group_11825	1	1
group_11828	1	1
group_11829	1	1
group_11830	1	1
group_11834	1	1
group_11837	1	1
group_11838	1	1
group_11839	1	1
epi	1	1
ttgD	1	1
srpC	1	1
group_11854	1	1
pepE_1	1	1
carE	1	1
ltaE	1	1
group_11861	1	1
group_11862	1	1
purA	1	1
leuC	1	1
leuA_2	1	1
thiL	1	1
pncB2	1	1
cusC_2	1	1
group_11882	1	1
group_11885	1	1
pdxK	1	1
lutA	1	1
group_11890	1	1
gdhA	1	1
rpoE_5	1	1
cca	1	1
tagO_1	1	1
ruvA	1	1
group_11912	1	1
nadD	1	1
ypbG	1	1
thyA2	1	1
group_11919	1	1
group_11923	1	1
group_11924	1	1
group_11925	1	1
dapE_2	1	1
group_11936	1	1
group_11937	1	1
folB	1	1
group_11944	1	1
idi	1	1
mnmE_2	1	1
nrnA	1	1
tpiA	1	1
group_11960	1	1
ispD	1	1
group_11962	1	1
group_11963	1	1
ilvE	1	1
group_11969	1	1
group_11970	1	1
mnmA_1	1	1
surA_1	1	1
metF	1	1
group_11990	1	1
mdtB_1	1	1
hutI	1	1
group_11996	1	1
yvqK_2	1	1
rpoN	1	1
ispG	1	1
ycnE	1	1
suhB	1	1
group_12033	1	1
group_12035	1	1
group_12038	1	1
mshA_4	1	1
SIRT5	1	1
ypdB_4	1	1
group_12052	1	1
group_12053	1	1
sigV_1	1	1
cysK1_2	1	1
group_12059	1	1
group_12060	1	1
apt	1	1
group_12187	1	1
group_12277	1	1
group_12301	1	1
cbh	1	1
group_12342	1	1
group_1236	1	1
group_12398	1	1
group_12405	1	1
group_12446	1	1
group_12509	1	1
group_12517	1	1
yusV	1	1
clpC	1	1
queC	1	1
group_13561	1	1
cntO_1	1	1
uppP	1	1
metK	1	1
group_14098	1	1
tyrS	1	1
kduI	1	1
ypjD	1	1
dtd	1	1
group_14121	1	1
group_14122	1	1
scrK	1	1
group_14125	1	1
uxuA	1	1
lepB	1	1
group_14128	1	1
lpxA_1	1	1
group_14130	1	1
group_14131	1	1
paaI	1	1
cysS	1	1
group_14138	1	1
rnc	1	1
speA	1	1
group_14143	1	1
rimP	1	1
nusA	1	1
group_14148	1	1
gpmI_1	1	1
yqeY	1	1
murC	1	1
murG	1	1
group_14157	1	1
rsmH	1	1
dut	1	1
bepA_1	1	1
envC	1	1
group_14163	1	1
group_14165	1	1
group_14166	1	1
group_14168	1	1
group_14170	1	1
folP	1	1
group_14174	1	1
sufT	1	1
lpxH_1	1	1
efp	1	1
rpmH	1	1
group_14179	1	1
group_14180	1	1
group_14181	1	1
bamA_3	1	1
uppS	1	1
argC	1	1
group_14188	1	1
macB_2	1	1
yknY_1	1	1
group_14192	1	1
group_14193	1	1
group_14194	1	1
group_14195	1	1
atoC_1	1	1
kdpC	1	1
kdpD	1	1
group_14201	1	1
group_14202	1	1
thrA	1	1
group_14205	1	1
bepE_2	1	1
frr	1	1
pyrH	1	1
group_14222	1	1
psd	1	1
trxA	1	1
group_14225	1	1
group_14226	1	1
group_14227	1	1
group_14229	1	1
group_14264	1	1
group_14265	1	1
group_14266	1	1
group_14267	1	1
group_14268	1	1
lpxB	1	1
group_14272	1	1
group_14273	1	1
rhaS_1	1	1
group_14290	1	1
nuoL	1	1
nuoK	1	1
nuoJ	1	1
nuoC	1	1
ndhC	1	1
gph_1	1	1
lpxA_2	1	1
lpxC	1	1
pyrF	1	1
prfA	1	1
ubiE	1	1
truA	1	1
tadA_2	1	1
rsmI_2	1	1
group_14317	1	1
lipA	1	1
dap4	1	1
group_14320	1	1
yciO	1	1
group_14322	1	1
panD	1	1
lnrL	1	1
kdsA_2	1	1
group_14327	1	1
rsmE	1	1
rnd	1	1
crp	1	1
rnz	1	1
valS	1	1
group_14333	1	1
group_14334	1	1
group_14335	1	1
group_14336	1	1
group_14337	1	1
group_14338	1	1
group_14339	1	1
group_14340	1	1
group_14341	1	1
group_14363	1	1
group_14364	1	1
group_14371	1	1
tdcG	1	1
corA_2	1	1
mutS2	1	1
group_14382	1	1
group_14383	1	1
purF_1	1	1
gcvT	1	1
group_14386	1	1
dps	1	1
pflA	1	1
loiP	1	1
group_14394	1	1
group_14397	1	1
group_14398	1	1
yhhW_1	1	1
queF	1	1
nadC	1	1
group_14402	1	1
group_14403	1	1
cdd	1	1
group_14407	1	1
group_14408	1	1
group_14416	1	1
srrA	1	1
group_14420	1	1
group_14421	1	1
lpd	1	1
dxs_2	1	1
group_14428	1	1
group_14430	1	1
yrrK	1	1
def	1	1
rplT	1	1
group_14451	1	1
cydB	1	1
group_14453	1	1
wbpI_2	1	1
htpX	1	1
group_14456	1	1
ampG_1	1	1
group_14479	1	1
engB	1	1
speG	1	1
group_14483	1	1
ybdM	1	1
exoI_1	1	1
nhaP2	1	1
purT	1	1
group_14499	1	1
atpB	1	1
atpH_2	1	1
atpG	1	1
group_14503	1	1
flr	1	1
pyrI	1	1
fabD	1	1
group_14512	1	1
ahpC_1	1	1
lspA	1	1
group_14533	1	1
group_14534	1	1
fetB	1	1
bepF_1	1	1
amn	1	1
group_14538	1	1
pyrK_1	1	1
pyrD_2	1	1
trmD	1	1
dapA	1	1
group_14549	1	1
rimO	1	1
rpmB	1	1
tsaD	1	1
group_14569	1	1
emrA_1	1	1
yvqK_1	1	1
group_14572	1	1
group_14573	1	1
sodB	1	1
rluD_3	1	1
group_14581	1	1
lepA	1	1
group_14583	1	1
exoA	1	1
mntH	1	1
group_14586	1	1
rnfE	1	1
group_14605	1	1
mdtK_1	1	1
group_14607	1	1
group_14608	1	1
group_14609	1	1
group_14610	1	1
group_14611	1	1
bamD	1	1
group_14613	1	1
rhaR_1	1	1
purF_2	1	1
trpE	1	1
trpA	1	1
purH_2	1	1
resA_3	1	1
group_14623	1	1
group_14625	1	1
kdgA	1	1
iolC	1	1
hxlR	1	1
prfB_2	1	1
group_14630	1	1
ntpB	1	1
group_14632	1	1
albA	1	1
ribE	1	1
tpx	1	1
ridA	1	1
group_14704	1	1
group_14705	1	1
recN	1	1
group_14708	1	1
group_14714	1	1
group_14718	1	1
group_14722	1	1
group_14723	1	1
group_14724	1	1
group_14725	1	1
group_14726	1	1
group_14728	1	1
mfd	1	1
sigG_1	1	1
group_14732	1	1
mdtA_5	1	1
group_14734	1	1
chuR	1	1
group_14737	1	1
hisG	1	1
yhhW_2	1	1
group_14740	1	1
mltF	1	1
metH_2	1	1
group_14743	1	1
group_14744	1	1
group_14745	1	1
folD	1	1
group_14747	1	1
group_14749	1	1
pepD_2	1	1
tal	1	1
lacZ_6	1	1
group_14754	1	1
exoI_2	1	1
ruvC	1	1
pheS	1	1
group_14761	1	1
kdsC	1	1
hemA	1	1
group_14764	1	1
group_14765	1	1
mtcA1	1	1
gcdB_2	1	1
emrA_2	1	1
rpmE2	1	1
chrA	1	1
group_14772	1	1
group_14773	1	1
group_14775	1	1
group_14776	1	1
cbpA	1	1
group_14778	1	1
group_14781	1	1
group_14785	1	1
sppA	1	1
cfiB_2	1	1
group_14803	1	1
group_14810	1	1
group_14811	1	1
group_14812	1	1
mgsR	1	1
queE	1	1
queD	1	1
mtnN	1	1
cutC_1	1	1
group_14822	1	1
group_14823	1	1
ypdF	1	1
group_14831	1	1
dxr	1	1
group_14833	1	1
rimM	1	1
group_14835	1	1
gmk	1	1
menA	1	1
rffH_3	1	1
group_14839	1	1
group_14841	1	1
group_14842	1	1
algU_3	1	1
asnC_2	1	1
group_14845	1	1
dtd3_2	1	1
group_14847	1	1
group_14848	1	1
ispH	1	1
gltA	1	1
icd	1	1
group_14854	1	1
ilvD	1	1
cmk_2	1	1
pgi	1	1
ung_2	1	1
group_14864	1	1
group_14869	1	1
group_14871	1	1
queA_2	1	1
group_14875	1	1
rpe	1	1
group_14877	1	1
dapL_3	1	1
kdsA_1	1	1
group_14886	1	1
recG	1	1
yajL	1	1
group_14889	1	1
tolQ_2	1	1
pdxJ	1	1
nadK	1	1
group_14894	1	1
group_14895	1	1
group_14896	1	1
group_14897	1	1
group_14898	1	1
ycgM	1	1
rex	1	1
yciH	1	1
tsf	1	1
rpsB	1	1
group_14904	1	1
group_14905	1	1
group_14907	1	1
trpS2	1	1
group_14909	1	1
clpP	1	1
mlaE	1	1
degU	1	1
der_1	1	1
group_14922	1	1
group_14924	1	1
mreC	1	1
mbl	1	1
purH_1	1	1
pepO	1	1
group_14929	1	1
zraR_4	1	1
group_14931	1	1
ytrA	1	1
group_14934	1	1
tolQ_1	1	1
group_14936	1	1
group_14937	1	1
fchA	1	1
group_14939	1	1
group_14940	1	1
xerD_1	1	1
yrdA	1	1
waaA	1	1
group_14961	1	1
group_14962	1	1
dcuA	1	1
ansB	1	1
group_14965	1	1
group_14969	1	1
rfbM	1	1
group_14977	1	1
sufE	1	1
group_14980	1	1
yoaB	1	1
udk_2	1	1
gcvH	1	1
purE	1	1
hup_2	1	1
korB_2	1	1
group_14999	1	1
group_15000	1	1
typA	1	1
rbfA	1	1
trmR	1	1
aroQ	1	1
wecB	1	1
cpdA_1	1	1
group_15012	1	1
yghO	1	1
coaD	1	1
group_15015	1	1
dusB	1	1
ychF	1	1
leuS	1	1
group_15024	1	1
glnA_1	1	1
group_15235	1	1
group_15267	1	1
nudC_2	1	1
resA_11	1	1
group_15295	1	1
phnW	1	1
tsaB	1	1
pinR	1	1
preA	1	1
srrB	1	1
recX	1	1
prfB_1	1	1
infB	1	1
mazG	1	1
group_15449	1	1
ssb	1	1
cobD_2	1	1
group_15627	1	1
group_15883	1	1
yjjP_1	1	1
ftsH	1	1
ndk	1	1
pta_2	1	1
group_17780	1	1
group_1853	1	1
group_1901	1	1
neuA	1	1
rluB	1	1
group_2339	1	1
yidA	1	1
group_3159	1	1
mdtC_1	1	1
group_3440	1	1
group_34966	1	1
group_34967	1	1
group_34972	1	1
rpmG2	1	1
group_34974	1	1
sufB	1	1
sasA_14	1	1
pyrE	1	1
group_34978	1	1
soj	1	1
group_34980	1	1
fabI	1	1
dksA	1	1
recR	1	1
group_34984	1	1
carD	1	1
lptB	1	1
group_34998	1	1
mutB	1	1
rplM	1	1
group_35001	1	1
rny_2	1	1
parB	1	1
leuA_1	1	1
group_35005	1	1
pccB_2	1	1
ahpC_2	1	1
greA	1	1
gdhB	1	1
punA	1	1
group_35019	1	1
group_35044	1	1
recQ_1	1	1
rplU	1	1
mdh_2	1	1
gpsA	1	1
rpsI	1	1
rplS	1	1
group_35051	1	1
group_35052	1	1
tolR_1	1	1
recA	1	1
ftsZ	1	1
group_3506	1	1
asnC_1	1	1
nagB_1	1	1
rpiB	1	1
cfiB_1	1	1
nagB_2	1	1
rbr3A	1	1
bioF_2	1	1
sigA	1	1
prs	1	1
spoT	1	1
pfkA	1	1
group_35118	1	1
group_35137	1	1
group_35138	1	1
mkl	1	1
group_35140	1	1
pfp_2	1	1
pfp_1	1	1
group_35147	1	1
smpB	1	1
atpD_2	1	1
mprA_2	1	1
kdsD	1	1
pgk	1	1
group_35153	1	1
korA_1	1	1
group_35155	1	1
nadB	1	1
group_35162	1	1
scpC	1	1
gyrB_2	1	1
atpH_1	1	1
rplI	1	1
group_35169	1	1
dagK_2	1	1
pstB3	1	1
rnfB	1	1
hppA1	1	1
fabH_1	1	1
group_35175	1	1
group_35176	1	1
group_35177	1	1
group_35178	1	1
leuD1	1	1
ansA_2	1	1
atpA_2	1	1
group_35182	1	1
atpF	1	1
frdB	1	1
group_35185	1	1
group_35186	1	1
trmB	1	1
mdh_1	1	1
nagA_1	1	1
group_35190	1	1
gpmA	1	1
ntpK	1	1
group_35193	1	1
nuoH	1	1
group_35196	1	1
rffG	1	1
group_35200	1	1
group_35202	1	1
group_35203	1	1
rpsO	1	1
fur	1	1
group_35206	1	1
argF'	1	1
rsxB_1	1	1
group_35209	1	1
ftsY	1	1
udk_1	1	1
group_35212	1	1
xpt	1	1
slyA	1	1
ispF	1	1
panB	1	1
purM	1	1
nanA_2	1	1
ettA_2	1	1
fabG_1	1	1
znuB	1	1
nahK	1	1
group_35230	1	1
group_35231	1	1
mgsA	1	1
lysO	1	1
group_35234	1	1
purC	1	1
atpE	1	1
group_35237	1	1
group_35238	1	1
argR	1	1
trxB	1	1
kefB_1	1	1
algC	1	1
lutB	1	1
upp	1	1
dinG	1	1
group_35249	1	1
group_35250	1	1
group_35251	1	1
rpmF	1	1
galK	1	1
group_35254	1	1
group_35255	1	1
rpsA	1	1
secD	1	1
group_35258	1	1
nqo6	1	1
asnA	1	1
glsA1	1	1
asnS	1	1
group_35263	1	1
tolQ_3	1	1
group_35265	1	1
group_35266	1	1
lysO_1	1	1
rlmH	1	1
pepT	1	1
auaH	1	1
pyk	1	1
group_35275	1	1
group_35276	1	1
glgP	1	1
ydeA	1	1
group_3587	1	1
group_3622	1	1
xseA	1	1
ecfG_1	1	1
ygfA	1	1
group_4011	1	1
group_4115	1	1
maeB	1	1
group_4169	1	1
ribF	1	1
group_4448	1	1
group_4519	1	1
group_4521	1	1
cobQ	1	1
group_4734	1	1
group_4766	1	1
yncA	1	1
group_4875	1	1
sdsA	1	1
rnhA	1	1
group_5292	1	1
rlhA	1	1
group_5326	1	1
sigM	1	1
group_5400	1	1
group_5419	1	1
recB	1	1
wecA_3	1	1
group_5521	1	1
group_5531	1	1
group_5544	1	1
dapH_2	1	1
sbcD	1	1
hisC_2	1	1
group_5629	1	1
group_5630	1	1
group_5664	1	1
group_5673	1	1
group_5715	1	1
yheS_1	1	1
mrdB_2	1	1
group_6218	1	1
group_6223	1	1
kdpB	1	1
group_6262	1	1
fumB	1	1
wecH_1	1	1
group_6320	1	1
miaA_1	1	1
group_6344	1	1
group_6351	1	1
group_6384	1	1
pdxH	1	1
guaD	1	1
dagK_1	1	1
htpG_1	1	1
cobP	1	1
cysG_1	1	1
pcrA	1	1
resA_2	1	1
group_6590	1	1
algA	1	1
perR	1	1
maf	1	1
group_6684	1	1
cytR	1	1
nlpE	1	1
cysK1_1	1	1
group_6747	1	1
lysU	1	1
group_6765	1	1
group_6775	1	1
group_6790	1	1
group_6820	1	1
group_6827	1	1
group_6836	1	1
ugpQ	1	1
susC_18	1	1
csbC	1	1
lolD	1	1
group_7390	1	1
trmH	1	1
group_7551	1	1
group_7554	1	1
group_7564	1	1
group_7569	1	1
murD	1	1
group_7576	1	1
group_7621	1	1
mecI	1	1
ribH	1	1
prlC	1	1
group_7679	1	1
group_7680	1	1
group_7682	1	1
rfaH_6	1	1
polC	1	1
sigJ	1	1
bcp	1	1
group_7732	1	1
group_7738	1	1
group_7740	1	1
group_7753	1	1
group_7765	1	1
mdtA_7	1	1
yknY_8	1	1
bioD1	1	1
group_7832	1	1
group_7862	1	1
atpD_1	1	1
group_7906	1	1
group_7935	1	1
pabA	1	1
group_7948	1	1
group_7958	1	1
group_7993	1	1
group_7994	1	1
group_7997	1	1
group_8025	1	1
hisD	1	1
modF	1	1
group_8053	1	1
nanM_1	1	1
arnT_1	1	1
group_8097	1	1
group_8098	1	1
group_8106	1	1
czcA_3	1	1
folA	1	1
group_8117	1	1
group_8118	1	1
group_8128	1	1
group_8143	1	1
yaaA	1	1
pal_1	1	1
group_8154	1	1
pstS_2	1	1
group_8195	1	1
argS	1	1
sigW_1	1	1
tuaB_2	1	1
group_8404	1	1
group_8411	1	1
mtgA_1	1	1
group_8990	1	1
truB	1	1
group_8998	1	1
rnpA	1	1
kduD	1	1
group_9001	1	1
ptpA	1	1
rlmL	1	1
dapB	1	1
group_9027	1	1
purN	1	1
otnC	1	1
sufC	1	1
murE	1	1
group_9059	1	1
group_9063	1	1
group_9064	1	1
group_9072	1	1
group_9074	1	1
group_9075	1	1
cidA	1	1
rluD_1	1	1
group_9104	1	1
group_9105	1	1
skp	1	1
argH	1	1
acsA	1	1
proC	1	1
macA_2	1	1
yfkN_1	1	1
kdpA	1	1
group_9128	1	1
group_9129	1	1
mscS	1	1
yhdG	1	1
tadA_1	1	1
ravA_2	1	1
rsmD	1	1
group_9163	1	1
rsmA	1	1
group_9168	1	1
gpr	1	1
group_9174	1	1
exuT_1	1	1
group_9182	1	1
tatA	1	1
lpxD	1	1
group_9191	1	1
group_9194	1	1
mscL	1	1
ycsE	1	1
group_9204	1	1
group_9210	1	1
tlyC	1	1
rlmN	1	1
group_9258	1	1
algU_1	1	1
sotB	1	1
resA_1	1	1
ylaC	1	1
rclA	1	1
bioA	1	1
group_9311	1	1
dadD	1	1
prmA	1	1
group_9316	1	1
sigG_2	1	1
hisJ	1	1
manA_2	1	1
lapB_2	1	1
rarA	1	1
dapL_1	1	1
group_9404	1	1
fhs	1	1
group_9426	1	1
group_9427	1	1
group_9433	1	1
group_9434	1	1
ycf3_1	1	1
group_9439	1	1
glgB_1	1	1
xylA	1	1
group_9445	1	1
ccsA_1	1	1
serB	1	1
group_9462	1	1
group_9464	1	1
ligA	1	1
group_9468	1	1
group_9470	1	1
group_9472	1	1
moeZ	1	1
thiE_2	1	1
group_9504	1	1
group_9507	1	1
group_9510	1	1
rsxG	1	1
group_9516	1	1
ybhR	1	1
carA	1	1
group_9531	1	1
ppx2	1	1
trpB_2	1	1
trpF	1	1
purR	1	1
group_9544	1	1
group_9545	1	1
phoP	1	1
group_9549	1	1
undec1A	1	1
phnP	1	1
group_9618	1	1
group_9619	1	1
group_9620	1	1
nagA_2	1	1
group_9632	1	1
group_9633	1	1
czcA_4	1	1
group_9654	1	1
capA	1	1
group_9662	1	1
nth	1	1
acpP_1	1	1
group_9678	1	1
group_9688	1	1
groL	1	1
rgtE_1	1	1
pccB_3	1	1
sapB	1	1
msrAB	1	1
group_9723	1	1
group_9726	1	1
clsA_2	1	1
group_9746	1	1
slyD	1	1
group_9755	1	1
lptD_2	1	1
nfrA2_2	1	1
wbbL_2	1	1
group_9766	1	1
bsaA	1	1
group_9773	1	1
tsaC	1	1
bepA_2	1	1
pheA	1	1
dnaG_1	1	1
tolR_2	1	1
sigR	1	1
blaI	1	1
group_9789	1	1
era	1	1
mrdB_1	1	1
group_9812	1	1
group_9817	1	1
group_9821	1	1
rny_1	1	1
group_9848	1	1
rcsC_30	1	1
rd	1	1
RBKS	1	1
group_9857	1	1
lolE_2	1	1
group_9883	1	1
mneP	1	1
group_9893	1	1
cat	1	1
ktrA	0.996845	1
group_10312	0.996845	1
apxIB	1	0.982456
ybeY	1	0.982456
group_11245	0.996845	1
group_11256	0.996845	1
mraY	0.996845	1
group_11393	0.996845	1
group_11417	0.996845	1
group_11419	0.996845	1
group_11424	0.996845	1
group_11425	0.996845	1
apbE	0.996845	1
mntP	0.996845	1
group_11428	0.996845	1
group_11429	0.996845	1
rplY	0.996845	1
group_11431	0.996845	1
group_11477	0.996845	1
group_11499	0.996845	1
cysC	1	0.982456
thrS	0.996845	1
pgl_2	1	0.982456
group_11548	1	0.982456
group_11578	1	0.982456
group_11618	1	0.982456
group_11623	0.996845	1
group_11624	0.996845	1
group_11645	0.996845	1
trpD2	0.996845	1
group_11710	0.996845	1
hisI	0.996845	1
fda	0.996845	1
group_11847	0.996845	1
group_11848	0.996845	1
pfkB	0.996845	1
group_11865	0.996845	1
hemW_2	0.996845	1
group_12023	0.996845	1
group_12024	0.996845	1
group_12056	0.996845	1
group_12865	0.996845	1
group_14106	0.996845	1
group_14149	0.996845	1
group_14189	0.996845	1
gapA	0.996845	1
hpt	0.996845	1
dinB	0.996845	1
deoD	0.996845	1
group_14354	0.996845	1
ttcA	0.996845	1
group_14356	0.996845	1
rgtE_2	0.996845	1
pth	0.996845	1
group_14360	0.996845	1
group_14361	0.996845	1
trpB_1	0.996845	1
katA	0.996845	1
sigW_5	0.996845	1
xynD	0.996845	1
group_14409	0.996845	1
isiB	0.996845	1
group_14432	1	0.982456
cysN	1	0.982456
group_14449	1	0.982456
nqrC	1	0.982456
group_14474	1	0.982456
gloC	1	0.982456
group_14476	1	0.982456
lipB	1	0.982456
group_14478	1	0.982456
group_14497	0.996845	1
tuaD	0.996845	1
zraR_3	0.996845	1
group_14532	0.996845	1
group_14621	0.996845	1
lysA	0.996845	1
hisH	0.996845	1
group_14767	0.996845	1
group_14779	0.996845	1
group_14780	0.996845	1
ybaN	0.996845	1
rpsU	0.996845	1
nadA	0.996845	1
group_15518	1	0.982456
rsmG	1	0.982456
group_15861	1	0.982456
acpP	0.996845	1
group_18538	0.996845	1
adk	0.996845	1
madB	0.996845	1
nusB	0.996845	1
cysD	1	0.982456
rpmI	1	0.982456
nqrE	1	0.982456
nqrF	1	0.982456
group_18734	0.996845	1
group_18762	0.996845	1
group_18763	0.996845	1
opuAB	0.996845	1
group_18899	0.996845	1
hpf	1	0.982456
susC_3	0.996845	1
group_2145	0.996845	1
group_2549	0.996845	1
serC	1	0.982456
group_2816	1	0.982456
group_3465	0.996845	1
group_35068	1	0.982456
hflX	0.996845	1
ampG_3	0.996845	1
group_4147	0.996845	1
group_4189	0.996845	1
rcsC_9	0.996845	1
group_4634	0.996845	1
group_4890	1	0.982456
aroA	0.996845	1
gcvP	1	0.982456
rcsC_11	0.996845	1
group_5401	0.996845	1
group_5407	0.996845	1
thiC	0.996845	1
group_5592	1	0.982456
group_5597	0.996845	1
tolC	1	0.982456
ypdA	0.996845	1
group_6187	0.996845	1
dgt	0.996845	1
ybeZ	0.996845	1
ebgA_2	0.996845	1
norV	1	0.982456
bfce_2	0.996845	1
group_6472	1	0.982456
mip_1	1	0.982456
group_6508	0.996845	1
mrcA	0.996845	1
group_6592	0.996845	1
group_6643	0.996845	1
atl	0.996845	1
lapB_1	1	0.982456
group_6738	1	0.982456
group_6774	0.996845	1
group_6788	0.996845	1
group_6878	0.996845	1
fucP_1	0.996845	1
clsA_1	0.996845	1
group_7697	0.996845	1
group_7701	0.996845	1
group_7775	0.996845	1
macB_1	0.996845	1
btuB_7	1	0.982456
nqrA	1	0.982456
group_7851	1	0.982456
hmuU_1	1	0.982456
xylE_2	0.996845	1
group_7904	0.996845	1
sasA_10	0.996845	1
rfaH_1	0.996845	1
namA	0.996845	1
group_8157	0.996845	1
sacC_2	0.996845	1
group_8428	0.996845	1
ybhR_1	0.996845	1
carB_1	0.996845	1
pdxB	0.996845	1
ftsA	0.996845	1
metAA	0.996845	1
pnuC	0.996845	1
glaB_1	0.996845	1
group_9202	0.996845	1
pgl_1	0.996845	1
group_9234	0.996845	1
group_9241	0.996845	1
group_9242	0.996845	1
group_9254	1	0.982456
group_9265	1	0.982456
aspT_1	0.996845	1
group_9306	1	0.982456
group_9325	1	0.982456
group_9328	0.996845	1
ypdB_1	1	0.982456
hpr	0.996845	1
group_9380	1	0.982456
rhaS_3	1	0.982456
cpdA_2	0.996845	1
sasA_1	0.996845	1
group_9520	0.996845	1
uvrA_1	1	0.982456
glnS	0.996845	1
group_9586	0.996845	1
plsC	0.996845	1
cpdA_4	0.996845	1
group_9681	0.996845	1
group_9692	0.996845	1
group_9739	0.996845	1
group_9842	0.996845	1
mutS_2	0.996845	1
bamA_2	0.993691	1
secA	0.993691	1
group_11054	0.993691	1
group_11327	1	0.964912
pflB	1	0.964912
group_11474	0.993691	1
group_11528	1	0.964912
grpE	1	0.964912
crnA	1	0.964912
group_11625	0.993691	1
group_11817	1	0.964912
rplV	0.996845	0.982456
rpsS	0.996845	0.982456
rplC	0.996845	0.982456
ahcY	0.996845	0.982456
metG	0.993691	1
mnmE_1	0.993691	1
hup_1	0.996845	0.982456
group_14437	1	0.964912
group_14444	1	0.964912
fcl	1	0.964912
nrdB	0.996845	0.982456
group_14861	0.993691	1
rpoA	0.996845	0.982456
secY	0.996845	0.982456
rplO	0.996845	0.982456
rpmD	0.996845	0.982456
rplF	0.996845	0.982456
rplW	0.996845	0.982456
rplJ	0.996845	0.982456
group_15020	0.993691	1
map_1	0.996845	0.982456
rplL	0.996845	0.982456
rpmA	0.993691	1
eno	0.993691	1
aspT_2	1	0.964912
gmd	1	0.964912
group_18738	0.993691	1
group_18938	0.996845	0.982456
rpsK	0.996845	0.982456
rpsE	0.996845	0.982456
rplR	0.996845	0.982456
rpsH	0.996845	0.982456
rpsN	0.996845	0.982456
rplE	0.996845	0.982456
rplX	0.996845	0.982456
rpsC	0.996845	0.982456
rplK	0.996845	0.982456
nusG	0.996845	0.982456
rcsC_31	0.993691	1
yknY_5	0.993691	1
group_35268	0.996845	0.982456
mdtC_3	0.996845	0.982456
group_3948	0.993691	1
group_4100	0.993691	1
mutT2	0.993691	1
group_4287	0.993691	1
nrdE	0.996845	0.982456
group_4827	0.993691	1
group_5312	0.993691	1
rpoE_2	0.996845	0.982456
bepE_1	0.993691	1
group_5619	0.993691	1
gph_2	1	0.964912
psaA	0.993691	1
bamB_1	0.993691	1
ktrB	0.996845	0.982456
menD	0.996845	0.982456
group_6408	0.996845	0.982456
bamA_1	0.993691	1
susC_17	0.996845	0.982456
group_6711	0.996845	0.982456
aguA	0.996845	0.982456
dapH_4	0.993691	1
group_7633	0.993691	1
recD2_1	0.993691	1
group_7648	0.993691	1
trkA	0.996845	0.982456
ppaX_3	0.993691	1
group_7754	0.993691	1
group_7795	1	0.964912
algU_2	1	0.964912
msrC	1	0.964912
group_7812	1	0.964912
cusR_1	0.993691	1
tgt	1	0.964912
hisF	0.993691	1
dsbD	0.996845	0.982456
dnaC	0.996845	0.982456
sigH	0.993691	1
rsfS	0.996845	0.982456
group_9166	0.996845	0.982456
ybdG_1	0.993691	1
yagG	0.993691	1
atsA_2	0.996845	0.982456
group_9243	0.993691	1
mro_2	0.993691	1
yfkN_2	1	0.964912
group_9399	0.993691	1
group_9418	0.993691	1
rfbC_1	0.993691	1
group_9505	0.993691	1
lpxH_2	0.996845	0.982456
yhaI	0.993691	1
group_9674	0.996845	0.982456
group_9724	0.996845	0.982456
group_9750	0.993691	1
rplA	0.996845	0.982456
group_10213	0.993691	0.982456
trkH_1	0.993691	0.982456
group_11295	0.990536	1
rne	0.996845	0.964912
ettA_1	1	0.947368
lnpD	0.990536	1
group_11926	0.990536	1
rplD	0.993691	0.982456
group_12002	0.993691	0.982456
tufA	0.993691	0.982456
group_14429	0.990536	1
hisA	0.990536	1
group_14872	1	0.947368
rplN	0.993691	0.982456
rpsG	0.993691	0.982456
group_14953	0.993691	0.982456
rpsM	0.993691	0.982456
rplB	0.993691	0.982456
rpsJ	0.993691	0.982456
fusA_2	0.993691	0.982456
rpsL	0.993691	0.982456
group_18955	0.993691	0.982456
group_3115	1	0.947368
group_3441	0.993691	0.982456
group_35119	0.993691	0.982456
group_35167	0.993691	0.982456
group_3738	0.990536	1
htpG_2	0.990536	1
group_4133	0.990536	1
wecH_2	0.993691	0.982456
group_6355	0.990536	1
ahpF	0.996845	0.964912
group_6741	0.993691	0.982456
group_6880	0.990536	1
hdc	0.993691	0.982456
group_7828	0.990536	1
group_7845	0.993691	0.982456
uxaC	0.990536	1
mauG	0.993691	0.982456
pstA	0.996845	0.964912
group_8002	0.990536	1
fusA_1	0.990536	1
deoC	0.990536	1
recD2_4	0.990536	1
pdxA2	0.993691	0.982456
norR	0.993691	0.982456
menI	0.993691	0.982456
nqrB	0.993691	0.982456
group_9413	0.990536	1
pyrC	0.993691	0.982456
group_9676	0.990536	1
group_9725	1	0.947368
group_9734	0.993691	0.982456
group_9877	0.990536	1
group_10162	0.987382	1
guaB_1	0.987382	1
group_14311	0.990536	0.982456
rpmJ	0.993691	0.964912
group_1891	0.987382	1
infA	0.993691	0.964912
group_3426	0.996845	0.947368
group_34989	0.987382	1
group_35144	0.993691	0.964912
group_3596	0.987382	1
hutU	0.990536	0.982456
group_4110	0.987382	1
btuB_13	0.990536	0.982456
group_5357	0.987382	1
susC_12	0.987382	1
group_5485	0.990536	0.982456
dbpA_1	0.996845	0.947368
group_6449	0.993691	0.964912
group_6494	0.996845	0.947368
group_6792	0.990536	0.982456
group_6795	0.990536	0.982456
group_7672	0.990536	0.982456
oxyR	0.990536	0.982456
group_7941	0.990536	0.982456
ebgA_1	0.993691	0.964912
group_9053	0.993691	0.964912
fsr	0.987382	1
ftnA	0.987382	1
group_9679	0.990536	0.982456
group_9712	1	0.929825
gltX	0.990536	0.982456
rnfA	0.990536	0.964912
rpoC	0.987382	0.982456
group_14796	0.984227	1
rpsQ	0.987382	0.982456
group_1543	0.993691	0.947368
group_18948	0.987382	0.982456
rplP	0.987382	0.982456
group_18972	0.984227	1
group_2017	0.984227	1
cysL	0.987382	0.982456
group_34990	0.987382	0.982456
group_3914	0.987382	0.982456
mtgA_2	1	0.912281
group_4123	1	0.912281
group_4636	0.987382	0.982456
group_4697	0.990536	0.964912
group_5335	0.984227	1
susC_11	0.996845	0.929825
ribZ	0.984227	1
group_6163	0.987382	0.982456
group_6361	0.984227	1
sasA_13	0.996845	0.929825
group_6481	0.993691	0.947368
group_6667	0.984227	1
group_6669	0.987382	0.982456
rhaR_4	0.984227	1
group_6744	0.984227	1
group_9366	0.990536	0.964912
group_9665	0.984227	1
acnD	0.993691	0.947368
group_9792	0.984227	1
mrdA	0.984227	1
cgtA	0.984227	1
glyQS	0.981073	1
nqrD	0.984227	0.982456
group_3130	0.981073	1
group_3408	0.981073	1
exoI_4	0.981073	1
group_4488	0.984227	0.982456
group_4683	0.993691	0.929825
group_4831	0.981073	1
mip_2	0.981073	1
group_5848	0.993691	0.929825
group_6229	0.984227	0.982456
hemE_1	0.981073	1
recF	0.981073	1
group_6364	0.981073	1
nhaC	1	0.894737
zraR_2	0.981073	1
group_7668	0.984227	0.982456
lacZ_8	0.984227	0.982456
group_7938	0.981073	1
group_8188	0.981073	1
cirA_1	0.981073	1
pdhD	0.990536	0.947368
group_9018	0.981073	1
group_9088	0.981073	1
group_9269	0.996845	0.912281
rexB	0.987382	0.964912
group_9664	0.993691	0.929825
ddh	0.984227	0.982456
pnp	0.981073	1
gadB	1	0.877193
group_11787	0.987382	0.947368
group_1427	0.990536	0.929825
group_14306	0.977918	1
rpsD	0.984227	0.964912
group_14989	0.990536	0.929825
group_3452	0.977918	1
group_3562	0.987382	0.947368
group_4469	1	0.877193
group_5411	0.977918	1
group_6352	0.987382	0.947368
group_6393	0.984227	0.964912
yhhS	0.993691	0.912281
group_6629	0.987382	0.947368
topA	0.987382	0.947368
guaA	0.977918	1
yycJ	0.977918	1
asd	0.993691	0.912281
lolE_1	1	0.877193
group_9638	0.977918	1
group_9684	1	0.877193
group_9751	0.977918	1
mdtE_3	0.981073	0.982456
group_11950	0.974763	1
mro_3	0.987382	0.929825
group_2348	0.974763	1
group_2803	0.987382	0.929825
group_2858	0.977918	0.982456
polA	0.977918	0.982456
group_3937	0.996845	0.877193
pstS	0.974763	1
group_4801	0.977918	0.982456
cdr	0.974763	1
pepE_2	0.981073	0.964912
group_6257	1	0.859649
group_6584	0.984227	0.947368
potH	0.981073	0.964912
fadD3_2	0.977918	0.982456
group_7848	0.984227	0.947368
group_9796	0.977918	0.982456
group_14696	1	0.842105
group_2399	0.987382	0.912281
clcA	0.974763	0.982456
rcsC_15	0.974763	0.982456
mutS_1	0.977918	0.964912
rcsC_1	0.996845	0.859649
mepA_3	0.971609	1
group_5858	0.971609	1
tolB_2	0.974763	0.982456
group_6243	0.974763	0.982456
nspC	0.974763	0.982456
arnT_2	0.990536	0.894737
group_7748	1	0.842105
mprA_1	0.971609	1
gcdB_1	1	0.842105
group_7998	1	0.842105
group_9071	0.993691	0.877193
ccsA_2	0.974763	0.982456
group_9085	0.971609	1
btuB_2	0.971609	1
group_9588	1	0.842105
korA_2	0.971609	1
fabF	0.968454	1
group_11803	0.968454	1
purB	0.968454	1
group_15262	1	0.824561
susC_9	0.981073	0.929825
group_2572	0.968454	1
rcsC_22	0.977918	0.947368
group_5319	0.984227	0.912281
group_5453	0.977918	0.947368
group_5860	0.996845	0.842105
tkt	1	0.824561
group_8076	0.971609	0.982456
group_8142	1	0.824561
ilvH	0.9653	1
group_14417	0.9653	1
group_14793	0.9653	1
susC_16	0.974763	0.947368
rcsC_32	0.987382	0.877193
group_35135	0.971609	0.964912
groS	0.968454	0.982456
rcsC_3	0.984227	0.894737
aaeA	0.9653	1
hutH	0.968454	0.982456
cusC_1	0.974763	0.947368
group_6511	0.981073	0.912281
mepA_4	0.974763	0.947368
serS	0.984227	0.894737
group_7769	0.9653	1
group_9208	0.981073	0.912281
group_9537	0.9653	1
group_9589	0.993691	0.842105
group_11358	1	0.789474
group_11418	0.993691	0.824561
nreC	1	0.789474
group_14269	0.962145	1
group_15416	1	0.789474
group_2979	0.9653	0.982456
group_35071	0.977918	0.912281
hypBA1_2	0.977918	0.912281
topB_2	0.962145	1
group_7630	1	0.789474
fbp	0.971609	0.947368
degQ	0.971609	0.947368
pyrK_2	0.977918	0.912281
rutB	0.962145	1
fadD3_1	0.962145	1
sgcG	0.958991	1
group_2519	0.984227	0.859649
group_3160	0.962145	0.982456
group_5659	0.9653	0.964912
group_5846	0.962145	0.982456
group_6211	0.996845	0.789474
nnr	0.958991	1
atoC_2	0.990536	0.824561
group_14987	1	0.754386
group_14988	1	0.754386
group_2341	0.955836	1
glgB_2	0.974763	0.894737
group_4686	0.955836	1
group_5330	0.955836	1
sigW_2	0.984227	0.842105
group_6692	0.984227	0.842105
group_6823	1	0.754386
tag	0.958991	0.982456
group_9771	0.955836	1
group_14878	0.952681	1
yknY_3	0.981073	0.842105
group_3146	0.952681	1
resA_6	0.987382	0.807018
group_4504	0.987382	0.807018
mshA_9	0.990536	0.789474
der_2	0.952681	1
gtfA_1	0.952681	1
frdA	0.952681	1
aroE	1	0.736842
group_12127	0.949527	1
group_35072	0.977918	0.842105
alaS	0.962145	0.929825
glgA	0.949527	1
yfhM	0.949527	1
group_6277	0.962145	0.929825
group_6664	0.987382	0.789474
group_9160	0.952681	0.982456
xylE_3	0.968454	0.894737
lgt	0.955836	0.964912
group_10801	0.958991	0.929825
maa	0.952681	0.964912
group_14298	0.946372	1
ravA_1	0.962145	0.912281
lacZ_1	0.981073	0.807018
nrfA	0.971609	0.859649
group_3402	0.981073	0.807018
rimL	0.946372	1
group_4639	0.946372	1
group_4837	0.946372	1
comM	0.949527	0.982456
hslR	0.946372	1
group_5686	0.9653	0.894737
group_5865	0.962145	0.912281
group_6219	0.952681	0.964912
group_6426	0.993691	0.736842
group_6654	0.946372	1
rpoB	0.949527	0.982456
group_10986	0.977918	0.807018
group_11979	0.946372	0.982456
group_13272	0.971609	0.842105
group_14804	0.943218	1
group_1836	0.943218	1
group_3335	0.943218	1
rcsC_24	0.943218	1
group_5457	0.974763	0.824561
arnC_1	0.981073	0.789474
wecC	0.949527	0.964912
aspT_4	0.971609	0.824561
tagA	0.955836	0.912281
group_5347	0.940063	1
group_5465	0.993691	0.701754
rcsC_7	0.977918	0.789474
dcp	0.936909	1
xapB	0.940063	0.982456
yqiK	0.936909	1
group_6819	0.946372	0.947368
group_9686	0.936909	1
group_2338	0.974763	0.77193
tri1_1	0.940063	0.964912
mtaB	0.933754	1
susB_1	0.933754	1
pgcA	1	0.631579
group_10478	0.971609	0.77193
group_1239	0.971609	0.77193
group_1330	0.971609	0.77193
group_1873	0.971609	0.77193
group_2656	0.971609	0.77193
group_359	0.971609	0.77193
group_4660	0.971609	0.77193
group_6237	0.9653	0.807018
group_6458	0.971609	0.77193
group_6748	0.930599	1
group_7652	0.987382	0.684211
group_7955	0.936909	0.964912
susC_14	0.993691	0.649123
group_9351	0.971609	0.77193
group_1535	0.984227	0.684211
group_2125	0.968454	0.77193
group_35010	0.933754	0.964912
napF	0.974763	0.736842
group_4666	0.940063	0.929825
nrdD	0.993691	0.631579
fucI	0.927445	1
group_7745	0.996845	0.614035
group_7782	0.930599	0.982456
susC_2	0.927445	1
group_2420	0.9653	0.77193
sasA_4	0.974763	0.719298
group_35013	0.936909	0.929825
group_3670	0.958991	0.807018
btuB_10	1	0.578947
group_6658	1	0.578947
group_8044	0.92429	1
aspT_3	1	0.578947
aspT_5	0.990536	0.614035
group_1445	0.921136	1
lpxK	1	0.561404
lutP	0.996845	0.578947
group_6777	0.933754	0.929825
mfa2_1	0.921136	1
group_9096	0.971609	0.719298
btuB_4	0.949527	0.842105
group_10225	0.996845	0.561404
potD	0.971609	0.701754
group_4283	0.930599	0.929825
xerC_9	0.962145	0.754386
group_5321	0.981073	0.649123
poxB	0.981073	0.649123
group_6189	1	0.54386
group_6221	0.917981	1
buk2	0.917981	1
yhgF	0.968454	0.719298
group_9885	0.984227	0.631579
group_1448	0.955836	0.77193
group_15380	0.914826	1
group_18559	1	0.526316
group_6682	0.917981	0.982456
gpmI_2	0.914826	1
pyrB	0.911672	1
group_3502	0.917981	0.964912
group_5421	0.914826	0.982456
group_6579	0.914826	0.982456
group_9239	0.911672	1
group_14984	0.996845	0.508772
emrB	0.977918	0.614035
group_5675	0.908517	1
group_10125	0.984227	0.561404
group_11883	0.914826	0.947368
group_14309	0.905363	1
group_5417	0.990536	0.526316
group_6704	0.958991	0.701754
ddl	0.996845	0.491228
group_11897	0.930599	0.842105
decR	0.902208	1
group_6416	0.996845	0.473684
group_6647	0.908517	0.964912
clpX	0.914826	0.929825
group_3590	0.993691	0.473684
group_6832	0.990536	0.491228
group_9541	1	0.438596
xanP	0.911672	0.929825
group_2927	0.949527	0.701754
group_3544	0.911672	0.912281
group_4492	0.895899	1
murF_3	0.902208	0.964912
group_7831	0.917981	0.877193
hisS	0.949527	0.701754
cbiK	0.968454	0.596491
group_9078	0.895899	1
group_11511	1	0.403509
group_3205	0.962145	0.614035
group_3500	0.936909	0.754386
group_3627	0.902208	0.947368
group_7643	0.892744	1
susC_5	0.940063	0.719298
alsT	0.905363	0.912281
group_35120	0.902208	0.929825
macA_1	1	0.385965
group_4744	0.905363	0.912281
group_4769	0.899054	0.947368
group_5632	0.996845	0.403509
uvrB	1	0.385965
glkA	0.908517	0.894737
group_14698	0.914826	0.842105
group_14701	0.914826	0.842105
pbpC	0.943218	0.684211
group_34993	0.914826	0.842105
rssB	0.914826	0.842105
mfa2	0.892744	0.947368
group_5562	0.949527	0.631579
group_5713	0.981073	0.45614
mro_1	0.993691	0.385965
pheT	0.899054	0.912281
group_9411	0.943218	0.649123
group_1401	0.917981	0.77193
group_18676	0.990536	0.368421
mdtE_2	0.876972	1
group_5289	0.936909	0.666667
bepA_3	0.962145	0.508772
group_11497	1	0.298246
ffh	0.993691	0.333333
apgM	0.873817	1
group_6377	0.914826	0.77193
mdtK_2	0.996845	0.315789
[truncated: 33,278 more rows]
