# Supplementary material for: Comparative Evolutionary Genomics Reveals Genetic Diversity and Differentiation in Bacteroides fragilis
Source: Genes (Basel). 2024 Nov 27;15(12):1519. doi: 10.3390/genes15121519 (PMC11675351; doi:10.3390/genes15121519)
Supplement: Supplementary file 1 [file genes-15-01519-s001.zip › Table S5.xlsx]

## Sheet: bfra_amr_combined_fin_detail.ts
Genome (strain)	Clade	Gene symbol	Sequence name	Element type	Element subtype	Class	Subclass	Method	% Identity to reference sequence	Accession of closest sequence	Name of closest sequence	HMM id	HMM description
GCA_008570735	division I	tet(Q)	tetracycline resistance ribosomal protection protein Tet(Q)	AMR	AMR	TETRACYCLINE	TETRACYCLINE	BLASTP	99.53	WP_063856407.1	tetracycline resistance ribosomal protection protein Tet(Q)	NF012154.0	tetracycline resistance ribosomal protection protein Tet(Q)
GCA_008570735	division I	cepA	CepA family class A extended-spectrum beta-lactamase	AMR	AMR	BETA-LACTAM	CEPHALOSPORIN	BLASTP	99.67	WP_005795628.1	CepA family class A extended-spectrum beta-lactamase	NF033102.1	CepA family class A extended-spectrum beta-lactamase
GCA_008570735	division I	mef(En2)	macrolide efflux MFS transporter Mef(En2)	AMR	AMR	MACROLIDE	MACROLIDE	BLASTP	99.5	WP_063853729.1	macrolide efflux MFS transporter Mef(En2)	NF000154.1	macrolide efflux MFS transporter Mef(En2)
GCA_008570735	division I	lnu(AN2)	lincosamide nucleotidyltransferase Lnu(AN2)	AMR	AMR	LINCOSAMIDE	LINCOSAMIDE	EXACTP	100	WP_004308783.1	lincosamide nucleotidyltransferase Lnu(AN2)	NF000153.1	lincosamide nucleotidyltransferase Lnu(AN2)
GCA_008570655	division I	tet(Q)	tetracycline resistance ribosomal protection protein Tet(Q)	AMR	AMR	TETRACYCLINE	TETRACYCLINE	BLASTP	99.53	WP_063856407.1	tetracycline resistance ribosomal protection protein Tet(Q)	NF012154.0	tetracycline resistance ribosomal protection protein Tet(Q)
GCA_008570655	division I	cepA	CepA family class A extended-spectrum beta-lactamase	AMR	AMR	BETA-LACTAM	CEPHALOSPORIN	BLASTP	99.67	WP_005795628.1	CepA family class A extended-spectrum beta-lactamase	NF033102.1	CepA family class A extended-spectrum beta-lactamase
GCA_008570655	division I	mef(En2)	macrolide efflux MFS transporter Mef(En2)	AMR	AMR	MACROLIDE	MACROLIDE	BLASTP	99.5	WP_063853729.1	macrolide efflux MFS transporter Mef(En2)	NF000154.1	macrolide efflux MFS transporter Mef(En2)
GCA_008570655	division I	lnu(AN2)	lincosamide nucleotidyltransferase Lnu(AN2)	AMR	AMR	LINCOSAMIDE	LINCOSAMIDE	EXACTP	100	WP_004308783.1	lincosamide nucleotidyltransferase Lnu(AN2)	NF000153.1	lincosamide nucleotidyltransferase Lnu(AN2)
GCA_008570125	division I	tet(Q)	tetracycline resistance ribosomal protection protein Tet(Q)	AMR	AMR	TETRACYCLINE	TETRACYCLINE	BLASTP	99.53	WP_063856407.1	tetracycline resistance ribosomal protection protein Tet(Q)	NF012154.0	tetracycline resistance ribosomal protection protein Tet(Q)
GCA_008570125	division I	cepA	CepA family class A extended-spectrum beta-lactamase	AMR	AMR	BETA-LACTAM	CEPHALOSPORIN	BLASTP	99.67	WP_005795628.1	CepA family class A extended-spectrum beta-lactamase	NF033102.1	CepA family class A extended-spectrum beta-lactamase
GCA_008570125	division I	mef(En2)	macrolide efflux MFS transporter Mef(En2)	AMR	AMR	MACROLIDE	MACROLIDE	BLASTP	99.5	WP_063853729.1	macrolide efflux MFS transporter Mef(En2)	NF000154.1	macrolide efflux MFS transporter Mef(En2)
GCA_008570125	division I	lnu(AN2)	lincosamide nucleotidyltransferase Lnu(AN2)	AMR	AMR	LINCOSAMIDE	LINCOSAMIDE	EXACTP	100	WP_004308783.1	lincosamide nucleotidyltransferase Lnu(AN2)	NF000153.1	lincosamide nucleotidyltransferase Lnu(AN2)
GCA_008570545	division I	tet(Q)	tetracycline resistance ribosomal protection protein Tet(Q)	AMR	AMR	TETRACYCLINE	TETRACYCLINE	BLASTP	99.53	WP_063856407.1	tetracycline resistance ribosomal protection protein Tet(Q)	NF012154.0	tetracycline resistance ribosomal protection protein Tet(Q)
GCA_008570545	division I	cepA	CepA family class A extended-spectrum beta-lactamase	AMR	AMR	BETA-LACTAM	CEPHALOSPORIN	BLASTP	99.67	WP_005795628.1	CepA family class A extended-spectrum beta-lactamase	NF033102.1	CepA family class A extended-spectrum beta-lactamase
GCA_008570545	division I	mef(En2)	macrolide efflux MFS transporter Mef(En2)	AMR	AMR	MACROLIDE	MACROLIDE	BLASTP	99.5	WP_063853729.1	macrolide efflux MFS transporter Mef(En2)	NF000154.1	macrolide efflux MFS transporter Mef(En2)
GCA_008570545	division I	lnu(AN2)	lincosamide nucleotidyltransferase Lnu(AN2)	AMR	AMR	LINCOSAMIDE	LINCOSAMIDE	EXACTP	100	WP_004308783.1	lincosamide nucleotidyltransferase Lnu(AN2)	NF000153.1	lincosamide nucleotidyltransferase Lnu(AN2)
GCA_008570135	division I	tet(Q)	tetracycline resistance ribosomal protection protein Tet(Q)	AMR	AMR	TETRACYCLINE	TETRACYCLINE	BLASTP	99.53	WP_063856407.1	tetracycline resistance ribosomal protection protein Tet(Q)	NF012154.0	tetracycline resistance ribosomal protection protein Tet(Q)
GCA_008570135	division I	cepA	CepA family class A extended-spectrum beta-lactamase	AMR	AMR	BETA-LACTAM	CEPHALOSPORIN	BLASTP	99.67	WP_005795628.1	CepA family class A extended-spectrum beta-lactamase	NF033102.1	CepA family class A extended-spectrum beta-lactamase
GCA_008570135	division I	mef(En2)	macrolide efflux MFS transporter Mef(En2)	AMR	AMR	MACROLIDE	MACROLIDE	BLASTP	99.5	WP_063853729.1	macrolide efflux MFS transporter Mef(En2)	NF000154.1	macrolide efflux MFS transporter Mef(En2)
GCA_008570135	division I	lnu(AN2)	lincosamide nucleotidyltransferase Lnu(AN2)	AMR	AMR	LINCOSAMIDE	LINCOSAMIDE	EXACTP	100	WP_004308783.1	lincosamide nucleotidyltransferase Lnu(AN2)	NF000153.1	lincosamide nucleotidyltransferase Lnu(AN2)
GCA_008570645	division I	tet(Q)	tetracycline resistance ribosomal protection protein Tet(Q)	AMR	AMR	TETRACYCLINE	TETRACYCLINE	BLASTP	99.53	WP_063856407.1	tetracycline resistance ribosomal protection protein Tet(Q)	NF012154.0	tetracycline resistance ribosomal protection protein Tet(Q)
GCA_008570645	division I	cepA	CepA family class A extended-spectrum beta-lactamase	AMR	AMR	BETA-LACTAM	CEPHALOSPORIN	BLASTP	99.67	WP_005795628.1	CepA family class A extended-spectrum beta-lactamase	NF033102.1	CepA family class A extended-spectrum beta-lactamase
GCA_008570645	division I	mef(En2)	macrolide efflux MFS transporter Mef(En2)	AMR	AMR	MACROLIDE	MACROLIDE	BLASTP	99.5	WP_063853729.1	macrolide efflux MFS transporter Mef(En2)	NF000154.1	macrolide efflux MFS transporter Mef(En2)
GCA_008570645	division I	lnu(AN2)	lincosamide nucleotidyltransferase Lnu(AN2)	AMR	AMR	LINCOSAMIDE	LINCOSAMIDE	EXACTP	100	WP_004308783.1	lincosamide nucleotidyltransferase Lnu(AN2)	NF000153.1	lincosamide nucleotidyltransferase Lnu(AN2)
GCA_008570745	division I	tet(Q)	tetracycline resistance ribosomal protection protein Tet(Q)	AMR	AMR	TETRACYCLINE	TETRACYCLINE	BLASTP	99.53	WP_063856407.1	tetracycline resistance ribosomal protection protein Tet(Q)	NF012154.0	tetracycline resistance ribosomal protection protein Tet(Q)
GCA_008570745	division I	cepA	CepA family class A extended-spectrum beta-lactamase	AMR	AMR	BETA-LACTAM	CEPHALOSPORIN	BLASTP	99.67	WP_005795628.1	CepA family class A extended-spectrum beta-lactamase	NF033102.1	CepA family class A extended-spectrum beta-lactamase
GCA_008570745	division I	mef(En2)	macrolide efflux MFS transporter Mef(En2)	AMR	AMR	MACROLIDE	MACROLIDE	BLASTP	99.5	WP_063853729.1	macrolide efflux MFS transporter Mef(En2)	NF000154.1	macrolide efflux MFS transporter Mef(En2)
GCA_008570745	division I	lnu(AN2)	lincosamide nucleotidyltransferase Lnu(AN2)	AMR	AMR	LINCOSAMIDE	LINCOSAMIDE	EXACTP	100	WP_004308783.1	lincosamide nucleotidyltransferase Lnu(AN2)	NF000153.1	lincosamide nucleotidyltransferase Lnu(AN2)
GCA_008570695	division I	tet(Q)	tetracycline resistance ribosomal protection protein Tet(Q)	AMR	AMR	TETRACYCLINE	TETRACYCLINE	BLASTP	99.53	WP_063856407.1	tetracycline resistance ribosomal protection protein Tet(Q)	NF012154.0	tetracycline resistance ribosomal protection protein Tet(Q)
GCA_008570695	division I	cepA	CepA family class A extended-spectrum beta-lactamase	AMR	AMR	BETA-LACTAM	CEPHALOSPORIN	BLASTP	99.67	WP_005795628.1	CepA family class A extended-spectrum beta-lactamase	NF033102.1	CepA family class A extended-spectrum beta-lactamase
GCA_008570695	division I	mef(En2)	macrolide efflux MFS transporter Mef(En2)	AMR	AMR	MACROLIDE	MACROLIDE	BLASTP	99.5	WP_063853729.1	macrolide efflux MFS transporter Mef(En2)	NF000154.1	macrolide efflux MFS transporter Mef(En2)
GCA_008570695	division I	lnu(AN2)	lincosamide nucleotidyltransferase Lnu(AN2)	AMR	AMR	LINCOSAMIDE	LINCOSAMIDE	EXACTP	100	WP_004308783.1	lincosamide nucleotidyltransferase Lnu(AN2)	NF000153.1	lincosamide nucleotidyltransferase Lnu(AN2)
GCA_008570095	division I	tet(Q)	tetracycline resistance ribosomal protection protein Tet(Q)	AMR	AMR	TETRACYCLINE	TETRACYCLINE	BLASTP	99.53	WP_063856407.1	tetracycline resistance ribosomal protection protein Tet(Q)	NF012154.0	tetracycline resistance ribosomal protection protein Tet(Q)
GCA_008570095	division I	cepA	CepA family class A extended-spectrum beta-lactamase	AMR	AMR	BETA-LACTAM	CEPHALOSPORIN	BLASTP	99.67	WP_005795628.1	CepA family class A extended-spectrum beta-lactamase	NF033102.1	CepA family class A extended-spectrum beta-lactamase
GCA_008570095	division I	mef(En2)	macrolide efflux MFS transporter Mef(En2)	AMR	AMR	MACROLIDE	MACROLIDE	BLASTP	99.5	WP_063853729.1	macrolide efflux MFS transporter Mef(En2)	NF000154.1	macrolide efflux MFS transporter Mef(En2)
GCA_008570095	division I	lnu(AN2)	lincosamide nucleotidyltransferase Lnu(AN2)	AMR	AMR	LINCOSAMIDE	LINCOSAMIDE	EXACTP	100	WP_004308783.1	lincosamide nucleotidyltransferase Lnu(AN2)	NF000153.1	lincosamide nucleotidyltransferase Lnu(AN2)
GCA_008570185	division I	tet(Q)	tetracycline resistance ribosomal protection protein Tet(Q)	AMR	AMR	TETRACYCLINE	TETRACYCLINE	BLASTP	99.53	WP_063856407.1	tetracycline resistance ribosomal protection protein Tet(Q)	NF012154.0	tetracycline resistance ribosomal protection protein Tet(Q)
GCA_008570185	division I	cepA	CepA family class A extended-spectrum beta-lactamase	AMR	AMR	BETA-LACTAM	CEPHALOSPORIN	BLASTP	99.67	WP_005795628.1	CepA family class A extended-spectrum beta-lactamase	NF033102.1	CepA family class A extended-spectrum beta-lactamase
GCA_008570185	division I	mef(En2)	macrolide efflux MFS transporter Mef(En2)	AMR	AMR	MACROLIDE	MACROLIDE	BLASTP	99.5	WP_063853729.1	macrolide efflux MFS transporter Mef(En2)	NF000154.1	macrolide efflux MFS transporter Mef(En2)
GCA_008570185	division I	lnu(AN2)	lincosamide nucleotidyltransferase Lnu(AN2)	AMR	AMR	LINCOSAMIDE	LINCOSAMIDE	EXACTP	100	WP_004308783.1	lincosamide nucleotidyltransferase Lnu(AN2)	NF000153.1	lincosamide nucleotidyltransferase Lnu(AN2)
GCA_008570715	division I	tet(Q)	tetracycline resistance ribosomal protection protein Tet(Q)	AMR	AMR	TETRACYCLINE	TETRACYCLINE	BLASTP	99.53	WP_063856407.1	tetracycline resistance ribosomal protection protein Tet(Q)	NF012154.0	tetracycline resistance ribosomal protection protein Tet(Q)
GCA_008570715	division I	cepA	CepA family class A extended-spectrum beta-lactamase	AMR	AMR	BETA-LACTAM	CEPHALOSPORIN	BLASTP	99.67	WP_005795628.1	CepA family class A extended-spectrum beta-lactamase	NF033102.1	CepA family class A extended-spectrum beta-lactamase
GCA_008570715	division I	mef(En2)	macrolide efflux MFS transporter Mef(En2)	AMR	AMR	MACROLIDE	MACROLIDE	BLASTP	99.5	WP_063853729.1	macrolide efflux MFS transporter Mef(En2)	NF000154.1	macrolide efflux MFS transporter Mef(En2)
GCA_008570715	division I	lnu(AN2)	lincosamide nucleotidyltransferase Lnu(AN2)	AMR	AMR	LINCOSAMIDE	LINCOSAMIDE	EXACTP	100	WP_004308783.1	lincosamide nucleotidyltransferase Lnu(AN2)	NF000153.1	lincosamide nucleotidyltransferase Lnu(AN2)
GCA_008570535	division I	tet(Q)	tetracycline resistance ribosomal protection protein Tet(Q)	AMR	AMR	TETRACYCLINE	TETRACYCLINE	BLASTP	99.53	WP_063856407.1	tetracycline resistance ribosomal protection protein Tet(Q)	NF012154.0	tetracycline resistance ribosomal protection protein Tet(Q)
GCA_008570535	division I	cepA	CepA family class A extended-spectrum beta-lactamase	AMR	AMR	BETA-LACTAM	CEPHALOSPORIN	BLASTP	99.67	WP_005795628.1	CepA family class A extended-spectrum beta-lactamase	NF033102.1	CepA family class A extended-spectrum beta-lactamase
GCA_008570535	division I	mef(En2)	macrolide efflux MFS transporter Mef(En2)	AMR	AMR	MACROLIDE	MACROLIDE	BLASTP	99.5	WP_063853729.1	macrolide efflux MFS transporter Mef(En2)	NF000154.1	macrolide efflux MFS transporter Mef(En2)
GCA_008570535	division I	lnu(AN2)	lincosamide nucleotidyltransferase Lnu(AN2)	AMR	AMR	LINCOSAMIDE	LINCOSAMIDE	EXACTP	100	WP_004308783.1	lincosamide nucleotidyltransferase Lnu(AN2)	NF000153.1	lincosamide nucleotidyltransferase Lnu(AN2)
GCA_008570375	division I	tet(Q)	tetracycline resistance ribosomal protection protein Tet(Q)	AMR	AMR	TETRACYCLINE	TETRACYCLINE	BLASTP	99.53	WP_063856407.1	tetracycline resistance ribosomal protection protein Tet(Q)	NF012154.0	tetracycline resistance ribosomal protection protein Tet(Q)
GCA_008570375	division I	cepA	CepA family class A extended-spectrum beta-lactamase	AMR	AMR	BETA-LACTAM	CEPHALOSPORIN	BLASTP	99.67	WP_005795628.1	CepA family class A extended-spectrum beta-lactamase	NF033102.1	CepA family class A extended-spectrum beta-lactamase
GCA_008570375	division I	mef(En2)	macrolide efflux MFS transporter Mef(En2)	AMR	AMR	MACROLIDE	MACROLIDE	BLASTP	99.5	WP_063853729.1	macrolide efflux MFS transporter Mef(En2)	NF000154.1	macrolide efflux MFS transporter Mef(En2)
GCA_008570375	division I	lnu(AN2)	lincosamide nucleotidyltransferase Lnu(AN2)	AMR	AMR	LINCOSAMIDE	LINCOSAMIDE	EXACTP	100	WP_004308783.1	lincosamide nucleotidyltransferase Lnu(AN2)	NF000153.1	lincosamide nucleotidyltransferase Lnu(AN2)
GCA_008570475	division I	tet(Q)	tetracycline resistance ribosomal protection protein Tet(Q)	AMR	AMR	TETRACYCLINE	TETRACYCLINE	BLASTP	99.53	WP_063856407.1	tetracycline resistance ribosomal protection protein Tet(Q)	NF012154.0	tetracycline resistance ribosomal protection protein Tet(Q)
GCA_008570475	division I	cepA	CepA family class A extended-spectrum beta-lactamase	AMR	AMR	BETA-LACTAM	CEPHALOSPORIN	BLASTP	99.67	WP_005795628.1	CepA family class A extended-spectrum beta-lactamase	NF033102.1	CepA family class A extended-spectrum beta-lactamase
GCA_008570475	division I	mef(En2)	macrolide efflux MFS transporter Mef(En2)	AMR	AMR	MACROLIDE	MACROLIDE	BLASTP	99.5	WP_063853729.1	macrolide efflux MFS transporter Mef(En2)	NF000154.1	macrolide efflux MFS transporter Mef(En2)
GCA_008570475	division I	lnu(AN2)	lincosamide nucleotidyltransferase Lnu(AN2)	AMR	AMR	LINCOSAMIDE	LINCOSAMIDE	EXACTP	100	WP_004308783.1	lincosamide nucleotidyltransferase Lnu(AN2)	NF000153.1	lincosamide nucleotidyltransferase Lnu(AN2)
GCA_008570565	division I	tet(Q)	tetracycline resistance ribosomal protection protein Tet(Q)	AMR	AMR	TETRACYCLINE	TETRACYCLINE	BLASTP	99.53	WP_063856407.1	tetracycline resistance ribosomal protection protein Tet(Q)	NF012154.0	tetracycline resistance ribosomal protection protein Tet(Q)
GCA_008570565	division I	cepA	CepA family class A extended-spectrum beta-lactamase	AMR	AMR	BETA-LACTAM	CEPHALOSPORIN	BLASTP	99.67	WP_005795628.1	CepA family class A extended-spectrum beta-lactamase	NF033102.1	CepA family class A extended-spectrum beta-lactamase
GCA_008570565	division I	mef(En2)	macrolide efflux MFS transporter Mef(En2)	AMR	AMR	MACROLIDE	MACROLIDE	BLASTP	99.5	WP_063853729.1	macrolide efflux MFS transporter Mef(En2)	NF000154.1	macrolide efflux MFS transporter Mef(En2)
GCA_008570565	division I	lnu(AN2)	lincosamide nucleotidyltransferase Lnu(AN2)	AMR	AMR	LINCOSAMIDE	LINCOSAMIDE	EXACTP	100	WP_004308783.1	lincosamide nucleotidyltransferase Lnu(AN2)	NF000153.1	lincosamide nucleotidyltransferase Lnu(AN2)
GCA_008570365	division I	tet(Q)	tetracycline resistance ribosomal protection protein Tet(Q)	AMR	AMR	TETRACYCLINE	TETRACYCLINE	BLASTP	99.53	WP_063856407.1	tetracycline resistance ribosomal protection protein Tet(Q)	NF012154.0	tetracycline resistance ribosomal protection protein Tet(Q)
GCA_008570365	division I	cepA	CepA family class A extended-spectrum beta-lactamase	AMR	AMR	BETA-LACTAM	CEPHALOSPORIN	BLASTP	99.67	WP_005795628.1	CepA family class A extended-spectrum beta-lactamase	NF033102.1	CepA family class A extended-spectrum beta-lactamase
GCA_008570365	division I	mef(En2)	macrolide efflux MFS transporter Mef(En2)	AMR	AMR	MACROLIDE	MACROLIDE	BLASTP	99.5	WP_063853729.1	macrolide efflux MFS transporter Mef(En2)	NF000154.1	macrolide efflux MFS transporter Mef(En2)
GCA_008570365	division I	lnu(AN2)	lincosamide nucleotidyltransferase Lnu(AN2)	AMR	AMR	LINCOSAMIDE	LINCOSAMIDE	EXACTP	100	WP_004308783.1	lincosamide nucleotidyltransferase Lnu(AN2)	NF000153.1	lincosamide nucleotidyltransferase Lnu(AN2)
GCA_008570435	division I	tet(Q)	tetracycline resistance ribosomal protection protein Tet(Q)	AMR	AMR	TETRACYCLINE	TETRACYCLINE	BLASTP	99.53	WP_063856407.1	tetracycline resistance ribosomal protection protein Tet(Q)	NF012154.0	tetracycline resistance ribosomal protection protein Tet(Q)
GCA_008570435	division I	cepA	CepA family class A extended-spectrum beta-lactamase	AMR	AMR	BETA-LACTAM	CEPHALOSPORIN	BLASTP	99.67	WP_005795628.1	CepA family class A extended-spectrum beta-lactamase	NF033102.1	CepA family class A extended-spectrum beta-lactamase
GCA_008570435	division I	mef(En2)	macrolide efflux MFS transporter Mef(En2)	AMR	AMR	MACROLIDE	MACROLIDE	BLASTP	99.5	WP_063853729.1	macrolide efflux MFS transporter Mef(En2)	NF000154.1	macrolide efflux MFS transporter Mef(En2)
GCA_008570435	division I	lnu(AN2)	lincosamide nucleotidyltransferase Lnu(AN2)	AMR	AMR	LINCOSAMIDE	LINCOSAMIDE	EXACTP	100	WP_004308783.1	lincosamide nucleotidyltransferase Lnu(AN2)	NF000153.1	lincosamide nucleotidyltransferase Lnu(AN2)
GCA_008570355	division I	tet(Q)	tetracycline resistance ribosomal protection protein Tet(Q)	AMR	AMR	TETRACYCLINE	TETRACYCLINE	BLASTP	99.53	WP_063856407.1	tetracycline resistance ribosomal protection protein Tet(Q)	NF012154.0	tetracycline resistance ribosomal protection protein Tet(Q)
GCA_008570355	division I	cepA	CepA family class A extended-spectrum beta-lactamase	AMR	AMR	BETA-LACTAM	CEPHALOSPORIN	BLASTP	99.67	WP_005795628.1	CepA family class A extended-spectrum beta-lactamase	NF033102.1	CepA family class A extended-spectrum beta-lactamase
GCA_008570355	division I	mef(En2)	macrolide efflux MFS transporter Mef(En2)	AMR	AMR	MACROLIDE	MACROLIDE	BLASTP	99.5	WP_063853729.1	macrolide efflux MFS transporter Mef(En2)	NF000154.1	macrolide efflux MFS transporter Mef(En2)
GCA_008570355	division I	lnu(AN2)	lincosamide nucleotidyltransferase Lnu(AN2)	AMR	AMR	LINCOSAMIDE	LINCOSAMIDE	EXACTP	100	WP_004308783.1	lincosamide nucleotidyltransferase Lnu(AN2)	NF000153.1	lincosamide nucleotidyltransferase Lnu(AN2)
GCA_008570445	division I	tet(Q)	tetracycline resistance ribosomal protection protein Tet(Q)	AMR	AMR	TETRACYCLINE	TETRACYCLINE	BLASTP	99.53	WP_063856407.1	tetracycline resistance ribosomal protection protein Tet(Q)	NF012154.0	tetracycline resistance ribosomal protection protein Tet(Q)
GCA_008570445	division I	cepA	CepA family class A extended-spectrum beta-lactamase	AMR	AMR	BETA-LACTAM	CEPHALOSPORIN	BLASTP	99.67	WP_005795628.1	CepA family class A extended-spectrum beta-lactamase	NF033102.1	CepA family class A extended-spectrum beta-lactamase
GCA_008570445	division I	mef(En2)	macrolide efflux MFS transporter Mef(En2)	AMR	AMR	MACROLIDE	MACROLIDE	BLASTP	99.5	WP_063853729.1	macrolide efflux MFS transporter Mef(En2)	NF000154.1	macrolide efflux MFS transporter Mef(En2)
GCA_008570445	division I	lnu(AN2)	lincosamide nucleotidyltransferase Lnu(AN2)	AMR	AMR	LINCOSAMIDE	LINCOSAMIDE	EXACTP	100	WP_004308783.1	lincosamide nucleotidyltransferase Lnu(AN2)	NF000153.1	lincosamide nucleotidyltransferase Lnu(AN2)
GCA_008569715	division I	tet(Q)	tetracycline resistance ribosomal protection protein Tet(Q)	AMR	AMR	TETRACYCLINE	TETRACYCLINE	BLASTP	99.53	WP_063856407.1	tetracycline resistance ribosomal protection protein Tet(Q)	NF012154.0	tetracycline resistance ribosomal protection protein Tet(Q)
GCA_008569715	division I	cepA	CepA family class A extended-spectrum beta-lactamase	AMR	AMR	BETA-LACTAM	CEPHALOSPORIN	BLASTP	99.67	WP_005795628.1	CepA family class A extended-spectrum beta-lactamase	NF033102.1	CepA family class A extended-spectrum beta-lactamase
GCA_008569715	division I	mef(En2)	macrolide efflux MFS transporter Mef(En2)	AMR	AMR	MACROLIDE	MACROLIDE	BLASTP	99.5	WP_063853729.1	macrolide efflux MFS transporter Mef(En2)	NF000154.1	macrolide efflux MFS transporter Mef(En2)
GCA_008569715	division I	lnu(AN2)	lincosamide nucleotidyltransferase Lnu(AN2)	AMR	AMR	LINCOSAMIDE	LINCOSAMIDE	EXACTP	100	WP_004308783.1	lincosamide nucleotidyltransferase Lnu(AN2)	NF000153.1	lincosamide nucleotidyltransferase Lnu(AN2)
GCA_008570015	division I	tet(Q)	tetracycline resistance ribosomal protection protein Tet(Q)	AMR	AMR	TETRACYCLINE	TETRACYCLINE	BLASTP	99.53	WP_063856407.1	tetracycline resistance ribosomal protection protein Tet(Q)	NF012154.0	tetracycline resistance ribosomal protection protein Tet(Q)
GCA_008570015	division I	cepA	CepA family class A extended-spectrum beta-lactamase	AMR	AMR	BETA-LACTAM	CEPHALOSPORIN	BLASTP	99.67	WP_005795628.1	CepA family class A extended-spectrum beta-lactamase	NF033102.1	CepA family class A extended-spectrum beta-lactamase
GCA_008570015	division I	mef(En2)	macrolide efflux MFS transporter Mef(En2)	AMR	AMR	MACROLIDE	MACROLIDE	BLASTP	99.5	WP_063853729.1	macrolide efflux MFS transporter Mef(En2)	NF000154.1	macrolide efflux MFS transporter Mef(En2)
GCA_008570015	division I	lnu(AN2)	lincosamide nucleotidyltransferase Lnu(AN2)	AMR	AMR	LINCOSAMIDE	LINCOSAMIDE	EXACTP	100	WP_004308783.1	lincosamide nucleotidyltransferase Lnu(AN2)	NF000153.1	lincosamide nucleotidyltransferase Lnu(AN2)
GCA_008570605	division I	tet(Q)	tetracycline resistance ribosomal protection protein Tet(Q)	AMR	AMR	TETRACYCLINE	TETRACYCLINE	BLASTP	99.53	WP_063856407.1	tetracycline resistance ribosomal protection protein Tet(Q)	NF012154.0	tetracycline resistance ribosomal protection protein Tet(Q)
GCA_008570605	division I	cepA	CepA family class A extended-spectrum beta-lactamase	AMR	AMR	BETA-LACTAM	CEPHALOSPORIN	BLASTP	99.67	WP_005795628.1	CepA family class A extended-spectrum beta-lactamase	NF033102.1	CepA family class A extended-spectrum beta-lactamase
GCA_008570605	division I	mef(En2)	macrolide efflux MFS transporter Mef(En2)	AMR	AMR	MACROLIDE	MACROLIDE	BLASTP	99.5	WP_063853729.1	macrolide efflux MFS transporter Mef(En2)	NF000154.1	macrolide efflux MFS transporter Mef(En2)
GCA_008570605	division I	lnu(AN2)	lincosamide nucleotidyltransferase Lnu(AN2)	AMR	AMR	LINCOSAMIDE	LINCOSAMIDE	EXACTP	100	WP_004308783.1	lincosamide nucleotidyltransferase Lnu(AN2)	NF000153.1	lincosamide nucleotidyltransferase Lnu(AN2)
GCA_008569915	division I	tet(Q)	tetracycline resistance ribosomal protection protein Tet(Q)	AMR	AMR	TETRACYCLINE	TETRACYCLINE	BLASTP	99.53	WP_063856407.1	tetracycline resistance ribosomal protection protein Tet(Q)	NF012154.0	tetracycline resistance ribosomal protection protein Tet(Q)
GCA_008569915	division I	cepA	CepA family class A extended-spectrum beta-lactamase	AMR	AMR	BETA-LACTAM	CEPHALOSPORIN	BLASTP	99.67	WP_005795628.1	CepA family class A extended-spectrum beta-lactamase	NF033102.1	CepA family class A extended-spectrum beta-lactamase
GCA_008569915	division I	mef(En2)	macrolide efflux MFS transporter Mef(En2)	AMR	AMR	MACROLIDE	MACROLIDE	BLASTP	99.5	WP_063853729.1	macrolide efflux MFS transporter Mef(En2)	NF000154.1	macrolide efflux MFS transporter Mef(En2)
GCA_008569915	division I	lnu(AN2)	lincosamide nucleotidyltransferase Lnu(AN2)	AMR	AMR	LINCOSAMIDE	LINCOSAMIDE	EXACTP	100	WP_004308783.1	lincosamide nucleotidyltransferase Lnu(AN2)	NF000153.1	lincosamide nucleotidyltransferase Lnu(AN2)
GCA_008570585	division I	tet(Q)	tetracycline resistance ribosomal protection protein Tet(Q)	AMR	AMR	TETRACYCLINE	TETRACYCLINE	BLASTP	99.53	WP_063856407.1	tetracycline resistance ribosomal protection protein Tet(Q)	NF012154.0	tetracycline resistance ribosomal protection protein Tet(Q)
GCA_008570585	division I	cepA	CepA family class A extended-spectrum beta-lactamase	AMR	AMR	BETA-LACTAM	CEPHALOSPORIN	BLASTP	99.67	WP_005795628.1	CepA family class A extended-spectrum beta-lactamase	NF033102.1	CepA family class A extended-spectrum beta-lactamase
GCA_008570585	division I	mef(En2)	macrolide efflux MFS transporter Mef(En2)	AMR	AMR	MACROLIDE	MACROLIDE	BLASTP	99.5	WP_063853729.1	macrolide efflux MFS transporter Mef(En2)	NF000154.1	macrolide efflux MFS transporter Mef(En2)
GCA_008570585	division I	lnu(AN2)	lincosamide nucleotidyltransferase Lnu(AN2)	AMR	AMR	LINCOSAMIDE	LINCOSAMIDE	EXACTP	100	WP_004308783.1	lincosamide nucleotidyltransferase Lnu(AN2)	NF000153.1	lincosamide nucleotidyltransferase Lnu(AN2)
GCA_008570415	division I	tet(Q)	tetracycline resistance ribosomal protection protein Tet(Q)	AMR	AMR	TETRACYCLINE	TETRACYCLINE	BLASTP	99.53	WP_063856407.1	tetracycline resistance ribosomal protection protein Tet(Q)	NF012154.0	tetracycline resistance ribosomal protection protein Tet(Q)
GCA_008570415	division I	cepA	CepA family class A extended-spectrum beta-lactamase	AMR	AMR	BETA-LACTAM	CEPHALOSPORIN	BLASTP	99.67	WP_005795628.1	CepA family class A extended-spectrum beta-lactamase	NF033102.1	CepA family class A extended-spectrum beta-lactamase
GCA_008570415	division I	mef(En2)	macrolide efflux MFS transporter Mef(En2)	AMR	AMR	MACROLIDE	MACROLIDE	BLASTP	99.5	WP_063853729.1	macrolide efflux MFS transporter Mef(En2)	NF000154.1	macrolide efflux MFS transporter Mef(En2)
GCA_008570415	division I	lnu(AN2)	lincosamide nucleotidyltransferase Lnu(AN2)	AMR	AMR	LINCOSAMIDE	LINCOSAMIDE	EXACTP	100	WP_004308783.1	lincosamide nucleotidyltransferase Lnu(AN2)	NF000153.1	lincosamide nucleotidyltransferase Lnu(AN2)
GCA_008570065	division I	tet(Q)	tetracycline resistance ribosomal protection protein Tet(Q)	AMR	AMR	TETRACYCLINE	TETRACYCLINE	BLASTP	99.53	WP_063856407.1	tetracycline resistance ribosomal protection protein Tet(Q)	NF012154.0	tetracycline resistance ribosomal protection protein Tet(Q)
GCA_008570065	division I	cepA	CepA family class A extended-spectrum beta-lactamase	AMR	AMR	BETA-LACTAM	CEPHALOSPORIN	BLASTP	99.67	WP_005795628.1	CepA family class A extended-spectrum beta-lactamase	NF033102.1	CepA family class A extended-spectrum beta-lactamase
GCA_008570065	division I	mef(En2)	macrolide efflux MFS transporter Mef(En2)	AMR	AMR	MACROLIDE	MACROLIDE	BLASTP	99.5	WP_063853729.1	macrolide efflux MFS transporter Mef(En2)	NF000154.1	macrolide efflux MFS transporter Mef(En2)
GCA_008570065	division I	lnu(AN2)	lincosamide nucleotidyltransferase Lnu(AN2)	AMR	AMR	LINCOSAMIDE	LINCOSAMIDE	EXACTP	100	WP_004308783.1	lincosamide nucleotidyltransferase Lnu(AN2)	NF000153.1	lincosamide nucleotidyltransferase Lnu(AN2)
GCA_008570325	division I	tet(Q)	tetracycline resistance ribosomal protection protein Tet(Q)	AMR	AMR	TETRACYCLINE	TETRACYCLINE	BLASTP	99.53	WP_063856407.1	tetracycline resistance ribosomal protection protein Tet(Q)	NF012154.0	tetracycline resistance ribosomal protection protein Tet(Q)
GCA_008570325	division I	cepA	CepA family class A extended-spectrum beta-lactamase	AMR	AMR	BETA-LACTAM	CEPHALOSPORIN	BLASTP	99.67	WP_005795628.1	CepA family class A extended-spectrum beta-lactamase	NF033102.1	CepA family class A extended-spectrum beta-lactamase
GCA_008570325	division I	mef(En2)	macrolide efflux MFS transporter Mef(En2)	AMR	AMR	MACROLIDE	MACROLIDE	BLASTP	99.5	WP_063853729.1	macrolide efflux MFS transporter Mef(En2)	NF000154.1	macrolide efflux MFS transporter Mef(En2)
GCA_008570325	division I	lnu(AN2)	lincosamide nucleotidyltransferase Lnu(AN2)	AMR	AMR	LINCOSAMIDE	LINCOSAMIDE	EXACTP	100	WP_004308783.1	lincosamide nucleotidyltransferase Lnu(AN2)	NF000153.1	lincosamide nucleotidyltransferase Lnu(AN2)
GCA_008570755	division I	tet(Q)	tetracycline resistance ribosomal protection protein Tet(Q)	AMR	AMR	TETRACYCLINE	TETRACYCLINE	BLASTP	99.53	WP_063856407.1	tetracycline resistance ribosomal protection protein Tet(Q)	NF012154.0	tetracycline resistance ribosomal protection protein Tet(Q)
GCA_008570755	division I	lnu(AN2)	lincosamide nucleotidyltransferase Lnu(AN2)	AMR	AMR	LINCOSAMIDE	LINCOSAMIDE	EXACTP	100	WP_004308783.1	lincosamide nucleotidyltransferase Lnu(AN2)	NF000153.1	lincosamide nucleotidyltransferase Lnu(AN2)
GCA_008570755	division I	mef(En2)	macrolide efflux MFS transporter Mef(En2)	AMR	AMR	MACROLIDE	MACROLIDE	BLASTP	99.5	WP_063853729.1	macrolide efflux MFS transporter Mef(En2)	NF000154.1	macrolide efflux MFS transporter Mef(En2)
GCA_008570755	division I	cepA	CepA family class A extended-spectrum beta-lactamase	AMR	AMR	BETA-LACTAM	CEPHALOSPORIN	BLASTP	99.67	WP_005795628.1	CepA family class A extended-spectrum beta-lactamase	NF033102.1	CepA family class A extended-spectrum beta-lactamase
GCA_008569655	division I	tet(Q)	tetracycline resistance ribosomal protection protein Tet(Q)	AMR	AMR	TETRACYCLINE	TETRACYCLINE	BLASTP	99.53	WP_063856407.1	tetracycline resistance ribosomal protection protein Tet(Q)	NF012154.0	tetracycline resistance ribosomal protection protein Tet(Q)
GCA_008569655	division I	cepA	CepA family class A extended-spectrum beta-lactamase	AMR	AMR	BETA-LACTAM	CEPHALOSPORIN	BLASTP	99.67	WP_005795628.1	CepA family class A extended-spectrum beta-lactamase	NF033102.1	CepA family class A extended-spectrum beta-lactamase
GCA_008569655	division I	mef(En2)	macrolide efflux MFS transporter Mef(En2)	AMR	AMR	MACROLIDE	MACROLIDE	BLASTP	99.5	WP_063853729.1	macrolide efflux MFS transporter Mef(En2)	NF000154.1	macrolide efflux MFS transporter Mef(En2)
GCA_008569655	division I	lnu(AN2)	lincosamide nucleotidyltransferase Lnu(AN2)	AMR	AMR	LINCOSAMIDE	LINCOSAMIDE	EXACTP	100	WP_004308783.1	lincosamide nucleotidyltransferase Lnu(AN2)	NF000153.1	lincosamide nucleotidyltransferase Lnu(AN2)
GCA_008569425	division I	tet(Q)	tetracycline resistance ribosomal protection protein Tet(Q)	AMR	AMR	TETRACYCLINE	TETRACYCLINE	BLASTP	99.53	WP_063856407.1	tetracycline resistance ribosomal protection protein Tet(Q)	NF012154.0	tetracycline resistance ribosomal protection protein Tet(Q)
GCA_008569425	division I	cepA	CepA family class A extended-spectrum beta-lactamase	AMR	AMR	BETA-LACTAM	CEPHALOSPORIN	BLASTP	99.67	WP_005795628.1	CepA family class A extended-spectrum beta-lactamase	NF033102.1	CepA family class A extended-spectrum beta-lactamase
GCA_008569425	division I	mef(En2)	macrolide efflux MFS transporter Mef(En2)	AMR	AMR	MACROLIDE	MACROLIDE	BLASTP	99.5	WP_063853729.1	macrolide efflux MFS transporter Mef(En2)	NF000154.1	macrolide efflux MFS transporter Mef(En2)
GCA_008569425	division I	lnu(AN2)	lincosamide nucleotidyltransferase Lnu(AN2)	AMR	AMR	LINCOSAMIDE	LINCOSAMIDE	EXACTP	100	WP_004308783.1	lincosamide nucleotidyltransferase Lnu(AN2)	NF000153.1	lincosamide nucleotidyltransferase Lnu(AN2)
GCA_008570485	division I	tet(Q)	tetracycline resistance ribosomal protection protein Tet(Q)	AMR	AMR	TETRACYCLINE	TETRACYCLINE	BLASTP	99.53	WP_063856407.1	tetracycline resistance ribosomal protection protein Tet(Q)	NF012154.0	tetracycline resistance ribosomal protection protein Tet(Q)
GCA_008570485	division I	cepA	CepA family class A extended-spectrum beta-lactamase	AMR	AMR	BETA-LACTAM	CEPHALOSPORIN	BLASTP	99.67	WP_005795628.1	CepA family class A extended-spectrum beta-lactamase	NF033102.1	CepA family class A extended-spectrum beta-lactamase
GCA_008570485	division I	mef(En2)	macrolide efflux MFS transporter Mef(En2)	AMR	AMR	MACROLIDE	MACROLIDE	BLASTP	99.5	WP_063853729.1	macrolide efflux MFS transporter Mef(En2)	NF000154.1	macrolide efflux MFS transporter Mef(En2)
GCA_008570485	division I	lnu(AN2)	lincosamide nucleotidyltransferase Lnu(AN2)	AMR	AMR	LINCOSAMIDE	LINCOSAMIDE	EXACTP	100	WP_004308783.1	lincosamide nucleotidyltransferase Lnu(AN2)	NF000153.1	lincosamide nucleotidyltransferase Lnu(AN2)
GCA_008570045	division I	tet(Q)	tetracycline resistance ribosomal protection protein Tet(Q)	AMR	AMR	TETRACYCLINE	TETRACYCLINE	BLASTP	99.53	WP_063856407.1	tetracycline resistance ribosomal protection protein Tet(Q)	NF012154.0	tetracycline resistance ribosomal protection protein Tet(Q)
GCA_008570045	division I	cepA	CepA family class A extended-spectrum beta-lactamase	AMR	AMR	BETA-LACTAM	CEPHALOSPORIN	BLASTP	99.67	WP_005795628.1	CepA family class A extended-spectrum beta-lactamase	NF033102.1	CepA family class A extended-spectrum beta-lactamase
GCA_008570045	division I	mef(En2)	macrolide efflux MFS transporter Mef(En2)	AMR	AMR	MACROLIDE	MACROLIDE	BLASTP	99.5	WP_063853729.1	macrolide efflux MFS transporter Mef(En2)	NF000154.1	macrolide efflux MFS transporter Mef(En2)
GCA_008570045	division I	lnu(AN2)	lincosamide nucleotidyltransferase Lnu(AN2)	AMR	AMR	LINCOSAMIDE	LINCOSAMIDE	EXACTP	100	WP_004308783.1	lincosamide nucleotidyltransferase Lnu(AN2)	NF000153.1	lincosamide nucleotidyltransferase Lnu(AN2)
GCA_008569465	division I	tet(Q)	tetracycline resistance ribosomal protection protein Tet(Q)	AMR	AMR	TETRACYCLINE	TETRACYCLINE	BLASTP	99.53	WP_063856407.1	tetracycline resistance ribosomal protection protein Tet(Q)	NF012154.0	tetracycline resistance ribosomal protection protein Tet(Q)
GCA_008569465	division I	cepA	CepA family class A extended-spectrum beta-lactamase	AMR	AMR	BETA-LACTAM	CEPHALOSPORIN	BLASTP	99.67	WP_005795628.1	CepA family class A extended-spectrum beta-lactamase	NF033102.1	CepA family class A extended-spectrum beta-lactamase
GCA_008569465	division I	mef(En2)	macrolide efflux MFS transporter Mef(En2)	AMR	AMR	MACROLIDE	MACROLIDE	BLASTP	99.5	WP_063853729.1	macrolide efflux MFS transporter Mef(En2)	NF000154.1	macrolide efflux MFS transporter Mef(En2)
GCA_008569465	division I	lnu(AN2)	lincosamide nucleotidyltransferase Lnu(AN2)	AMR	AMR	LINCOSAMIDE	LINCOSAMIDE	EXACTP	100	WP_004308783.1	lincosamide nucleotidyltransferase Lnu(AN2)	NF000153.1	lincosamide nucleotidyltransferase Lnu(AN2)
GCA_008569675	division I	tet(Q)	tetracycline resistance ribosomal protection protein Tet(Q)	AMR	AMR	TETRACYCLINE	TETRACYCLINE	BLASTP	99.53	WP_063856407.1	tetracycline resistance ribosomal protection protein Tet(Q)	NF012154.0	tetracycline resistance ribosomal protection protein Tet(Q)
GCA_008569675	division I	lnu(AN2)	lincosamide nucleotidyltransferase Lnu(AN2)	AMR	AMR	LINCOSAMIDE	LINCOSAMIDE	EXACTP	100	WP_004308783.1	lincosamide nucleotidyltransferase Lnu(AN2)	NF000153.1	lincosamide nucleotidyltransferase Lnu(AN2)
GCA_008569675	division I	mef(En2)	macrolide efflux MFS transporter Mef(En2)	AMR	AMR	MACROLIDE	MACROLIDE	BLASTP	99.5	WP_063853729.1	macrolide efflux MFS transporter Mef(En2)	NF000154.1	macrolide efflux MFS transporter Mef(En2)
GCA_008569675	division I	cepA	CepA family class A extended-spectrum beta-lactamase	AMR	AMR	BETA-LACTAM	CEPHALOSPORIN	BLASTP	99.67	WP_005795628.1	CepA family class A extended-spectrum beta-lactamase	NF033102.1	CepA family class A extended-spectrum beta-lactamase
GCA_008569805	division I	tet(Q)	tetracycline resistance ribosomal protection protein Tet(Q)	AMR	AMR	TETRACYCLINE	TETRACYCLINE	BLASTP	99.53	WP_063856407.1	tetracycline resistance ribosomal protection protein Tet(Q)	NF012154.0	tetracycline resistance ribosomal protection protein Tet(Q)
GCA_008569805	division I	cepA	CepA family class A extended-spectrum beta-lactamase	AMR	AMR	BETA-LACTAM	CEPHALOSPORIN	BLASTP	99.67	WP_005795628.1	CepA family class A extended-spectrum beta-lactamase	NF033102.1	CepA family class A extended-spectrum beta-lactamase
GCA_008569805	division I	mef(En2)	macrolide efflux MFS transporter Mef(En2)	AMR	AMR	MACROLIDE	MACROLIDE	BLASTP	99.5	WP_063853729.1	macrolide efflux MFS transporter Mef(En2)	NF000154.1	macrolide efflux MFS transporter Mef(En2)
GCA_008569805	division I	lnu(AN2)	lincosamide nucleotidyltransferase Lnu(AN2)	AMR	AMR	LINCOSAMIDE	LINCOSAMIDE	EXACTP	100	WP_004308783.1	lincosamide nucleotidyltransferase Lnu(AN2)	NF000153.1	lincosamide nucleotidyltransferase Lnu(AN2)
GCA_008569605	division I	tet(Q)	tetracycline resistance ribosomal protection protein Tet(Q)	AMR	AMR	TETRACYCLINE	TETRACYCLINE	BLASTP	99.53	WP_063856407.1	tetracycline resistance ribosomal protection protein Tet(Q)	NF012154.0	tetracycline resistance ribosomal protection protein Tet(Q)
GCA_008569605	division I	cepA	CepA family class A extended-spectrum beta-lactamase	AMR	AMR	BETA-LACTAM	CEPHALOSPORIN	BLASTP	99.67	WP_005795628.1	CepA family class A extended-spectrum beta-lactamase	NF033102.1	CepA family class A extended-spectrum beta-lactamase
GCA_008569605	division I	mef(En2)	macrolide efflux MFS transporter Mef(En2)	AMR	AMR	MACROLIDE	MACROLIDE	BLASTP	99.5	WP_063853729.1	macrolide efflux MFS transporter Mef(En2)	NF000154.1	macrolide efflux MFS transporter Mef(En2)
GCA_008569605	division I	lnu(AN2)	lincosamide nucleotidyltransferase Lnu(AN2)	AMR	AMR	LINCOSAMIDE	LINCOSAMIDE	EXACTP	100	WP_004308783.1	lincosamide nucleotidyltransferase Lnu(AN2)	NF000153.1	lincosamide nucleotidyltransferase Lnu(AN2)
GCA_008569535	division I	tet(Q)	tetracycline resistance ribosomal protection protein Tet(Q)	AMR	AMR	TETRACYCLINE	TETRACYCLINE	BLASTP	99.53	WP_063856407.1	tetracycline resistance ribosomal protection protein Tet(Q)	NF012154.0	tetracycline resistance ribosomal protection protein Tet(Q)
GCA_008569535	division I	cepA	CepA family class A extended-spectrum beta-lactamase	AMR	AMR	BETA-LACTAM	CEPHALOSPORIN	BLASTP	99.67	WP_005795628.1	CepA family class A extended-spectrum beta-lactamase	NF033102.1	CepA family class A extended-spectrum beta-lactamase
GCA_008569535	division I	mef(En2)	macrolide efflux MFS transporter Mef(En2)	AMR	AMR	MACROLIDE	MACROLIDE	BLASTP	99.5	WP_063853729.1	macrolide efflux MFS transporter Mef(En2)	NF000154.1	macrolide efflux MFS transporter Mef(En2)
GCA_008569535	division I	lnu(AN2)	lincosamide nucleotidyltransferase Lnu(AN2)	AMR	AMR	LINCOSAMIDE	LINCOSAMIDE	EXACTP	100	WP_004308783.1	lincosamide nucleotidyltransferase Lnu(AN2)	NF000153.1	lincosamide nucleotidyltransferase Lnu(AN2)
GCA_008569615	division I	tet(Q)	tetracycline resistance ribosomal protection protein Tet(Q)	AMR	AMR	TETRACYCLINE	TETRACYCLINE	BLASTP	99.53	WP_063856407.1	tetracycline resistance ribosomal protection protein Tet(Q)	NF012154.0	tetracycline resistance ribosomal protection protein Tet(Q)
GCA_008569615	division I	cepA	CepA family class A extended-spectrum beta-lactamase	AMR	AMR	BETA-LACTAM	CEPHALOSPORIN	BLASTP	99.67	WP_005795628.1	CepA family class A extended-spectrum beta-lactamase	NF033102.1	CepA family class A extended-spectrum beta-lactamase
GCA_008569615	division I	mef(En2)	macrolide efflux MFS transporter Mef(En2)	AMR	AMR	MACROLIDE	MACROLIDE	BLASTP	99.5	WP_063853729.1	macrolide efflux MFS transporter Mef(En2)	NF000154.1	macrolide efflux MFS transporter Mef(En2)
GCA_008569615	division I	lnu(AN2)	lincosamide nucleotidyltransferase Lnu(AN2)	AMR	AMR	LINCOSAMIDE	LINCOSAMIDE	EXACTP	100	WP_004308783.1	lincosamide nucleotidyltransferase Lnu(AN2)	NF000153.1	lincosamide nucleotidyltransferase Lnu(AN2)
GCA_008569925	division I	tet(Q)	tetracycline resistance ribosomal protection protein Tet(Q)	AMR	AMR	TETRACYCLINE	TETRACYCLINE	BLASTP	99.53	WP_063856407.1	tetracycline resistance ribosomal protection protein Tet(Q)	NF012154.0	tetracycline resistance ribosomal protection protein Tet(Q)
GCA_008569925	division I	cepA	CepA family class A extended-spectrum beta-lactamase	AMR	AMR	BETA-LACTAM	CEPHALOSPORIN	BLASTP	99.67	WP_005795628.1	CepA family class A extended-spectrum beta-lactamase	NF033102.1	CepA family class A extended-spectrum beta-lactamase
GCA_008569925	division I	mef(En2)	macrolide efflux MFS transporter Mef(En2)	AMR	AMR	MACROLIDE	MACROLIDE	BLASTP	99.5	WP_063853729.1	macrolide efflux MFS transporter Mef(En2)	NF000154.1	macrolide efflux MFS transporter Mef(En2)
GCA_008569925	division I	lnu(AN2)	lincosamide nucleotidyltransferase Lnu(AN2)	AMR	AMR	LINCOSAMIDE	LINCOSAMIDE	EXACTP	100	WP_004308783.1	lincosamide nucleotidyltransferase Lnu(AN2)	NF000153.1	lincosamide nucleotidyltransferase Lnu(AN2)
GCA_008569575	division I	tet(Q)	tetracycline resistance ribosomal protection protein Tet(Q)	AMR	AMR	TETRACYCLINE	TETRACYCLINE	BLASTP	99.53	WP_063856407.1	tetracycline resistance ribosomal protection protein Tet(Q)	NF012154.0	tetracycline resistance ribosomal protection protein Tet(Q)
GCA_008569575	division I	cepA	CepA family class A extended-spectrum beta-lactamase	AMR	AMR	BETA-LACTAM	CEPHALOSPORIN	BLASTP	99.67	WP_005795628.1	CepA family class A extended-spectrum beta-lactamase	NF033102.1	CepA family class A extended-spectrum beta-lactamase
GCA_008569575	division I	mef(En2)	macrolide efflux MFS transporter Mef(En2)	AMR	AMR	MACROLIDE	MACROLIDE	BLASTP	99.5	WP_063853729.1	macrolide efflux MFS transporter Mef(En2)	NF000154.1	macrolide efflux MFS transporter Mef(En2)
GCA_008569575	division I	lnu(AN2)	lincosamide nucleotidyltransferase Lnu(AN2)	AMR	AMR	LINCOSAMIDE	LINCOSAMIDE	EXACTP	100	WP_004308783.1	lincosamide nucleotidyltransferase Lnu(AN2)	NF000153.1	lincosamide nucleotidyltransferase Lnu(AN2)
GCA_008569875	division I	tet(Q)	tetracycline resistance ribosomal protection protein Tet(Q)	AMR	AMR	TETRACYCLINE	TETRACYCLINE	BLASTP	99.53	WP_063856407.1	tetracycline resistance ribosomal protection protein Tet(Q)	NF012154.0	tetracycline resistance ribosomal protection protein Tet(Q)
GCA_008569875	division I	cepA	CepA family class A extended-spectrum beta-lactamase	AMR	AMR	BETA-LACTAM	CEPHALOSPORIN	BLASTP	99.67	WP_005795628.1	CepA family class A extended-spectrum beta-lactamase	NF033102.1	CepA family class A extended-spectrum beta-lactamase
GCA_008569875	division I	mef(En2)	macrolide efflux MFS transporter Mef(En2)	AMR	AMR	MACROLIDE	MACROLIDE	BLASTP	99.5	WP_063853729.1	macrolide efflux MFS transporter Mef(En2)	NF000154.1	macrolide efflux MFS transporter Mef(En2)
GCA_008569875	division I	lnu(AN2)	lincosamide nucleotidyltransferase Lnu(AN2)	AMR	AMR	LINCOSAMIDE	LINCOSAMIDE	EXACTP	100	WP_004308783.1	lincosamide nucleotidyltransferase Lnu(AN2)	NF000153.1	lincosamide nucleotidyltransferase Lnu(AN2)
GCA_008569695	division I	tet(Q)	tetracycline resistance ribosomal protection protein Tet(Q)	AMR	AMR	TETRACYCLINE	TETRACYCLINE	BLASTP	99.53	WP_063856407.1	tetracycline resistance ribosomal protection protein Tet(Q)	NF012154.0	tetracycline resistance ribosomal protection protein Tet(Q)
GCA_008569695	division I	cepA	CepA family class A extended-spectrum beta-lactamase	AMR	AMR	BETA-LACTAM	CEPHALOSPORIN	BLASTP	99.67	WP_005795628.1	CepA family class A extended-spectrum beta-lactamase	NF033102.1	CepA family class A extended-spectrum beta-lactamase
GCA_008569695	division I	mef(En2)	macrolide efflux MFS transporter Mef(En2)	AMR	AMR	MACROLIDE	MACROLIDE	BLASTP	99.5	WP_063853729.1	macrolide efflux MFS transporter Mef(En2)	NF000154.1	macrolide efflux MFS transporter Mef(En2)
GCA_008569695	division I	lnu(AN2)	lincosamide nucleotidyltransferase Lnu(AN2)	AMR	AMR	LINCOSAMIDE	LINCOSAMIDE	EXACTP	100	WP_004308783.1	lincosamide nucleotidyltransferase Lnu(AN2)	NF000153.1	lincosamide nucleotidyltransferase Lnu(AN2)
GCA_008570245	division I	tet(Q)	tetracycline resistance ribosomal protection protein Tet(Q)	AMR	AMR	TETRACYCLINE	TETRACYCLINE	BLASTP	99.53	WP_063856407.1	tetracycline resistance ribosomal protection protein Tet(Q)	NF012154.0	tetracycline resistance ribosomal protection protein Tet(Q)
GCA_008570245	division I	cepA	CepA family class A extended-spectrum beta-lactamase	AMR	AMR	BETA-LACTAM	CEPHALOSPORIN	BLASTP	99.67	WP_005795628.1	CepA family class A extended-spectrum beta-lactamase	NF033102.1	CepA family class A extended-spectrum beta-lactamase
GCA_008570245	division I	mef(En2)	macrolide efflux MFS transporter Mef(En2)	AMR	AMR	MACROLIDE	MACROLIDE	BLASTP	99.5	WP_063853729.1	macrolide efflux MFS transporter Mef(En2)	NF000154.1	macrolide efflux MFS transporter Mef(En2)
GCA_008570245	division I	lnu(AN2)	lincosamide nucleotidyltransferase Lnu(AN2)	AMR	AMR	LINCOSAMIDE	LINCOSAMIDE	EXACTP	100	WP_004308783.1	lincosamide nucleotidyltransferase Lnu(AN2)	NF000153.1	lincosamide nucleotidyltransferase Lnu(AN2)
GCA_008569975	division I	tet(Q)	tetracycline resistance ribosomal protection protein Tet(Q)	AMR	AMR	TETRACYCLINE	TETRACYCLINE	BLASTP	99.53	WP_063856407.1	tetracycline resistance ribosomal protection protein Tet(Q)	NF012154.0	tetracycline resistance ribosomal protection protein Tet(Q)
GCA_008569975	division I	lnu(AN2)	lincosamide nucleotidyltransferase Lnu(AN2)	AMR	AMR	LINCOSAMIDE	LINCOSAMIDE	EXACTP	100	WP_004308783.1	lincosamide nucleotidyltransferase Lnu(AN2)	NF000153.1	lincosamide nucleotidyltransferase Lnu(AN2)
GCA_008569975	division I	mef(En2)	macrolide efflux MFS transporter Mef(En2)	AMR	AMR	MACROLIDE	MACROLIDE	BLASTP	99.5	WP_063853729.1	macrolide efflux MFS transporter Mef(En2)	NF000154.1	macrolide efflux MFS transporter Mef(En2)
GCA_008569975	division I	cepA	CepA family class A extended-spectrum beta-lactamase	AMR	AMR	BETA-LACTAM	CEPHALOSPORIN	BLASTP	99.67	WP_005795628.1	CepA family class A extended-spectrum beta-lactamase	NF033102.1	CepA family class A extended-spectrum beta-lactamase
GCA_008570225	division I	tet(Q)	tetracycline resistance ribosomal protection protein Tet(Q)	AMR	AMR	TETRACYCLINE	TETRACYCLINE	BLASTP	99.53	WP_063856407.1	tetracycline resistance ribosomal protection protein Tet(Q)	NF012154.0	tetracycline resistance ribosomal protection protein Tet(Q)
GCA_008570225	division I	cepA	CepA family class A extended-spectrum beta-lactamase	AMR	AMR	BETA-LACTAM	CEPHALOSPORIN	BLASTP	99.67	WP_005795628.1	CepA family class A extended-spectrum beta-lactamase	NF033102.1	CepA family class A extended-spectrum beta-lactamase
GCA_008570225	division I	mef(En2)	macrolide efflux MFS transporter Mef(En2)	AMR	AMR	MACROLIDE	MACROLIDE	BLASTP	99.5	WP_063853729.1	macrolide efflux MFS transporter Mef(En2)	NF000154.1	macrolide efflux MFS transporter Mef(En2)
GCA_008570225	division I	lnu(AN2)	lincosamide nucleotidyltransferase Lnu(AN2)	AMR	AMR	LINCOSAMIDE	LINCOSAMIDE	EXACTP	100	WP_004308783.1	lincosamide nucleotidyltransferase Lnu(AN2)	NF000153.1	lincosamide nucleotidyltransferase Lnu(AN2)
GCA_008569495	division I	cepA	CepA family class A extended-spectrum beta-lactamase	AMR	AMR	BETA-LACTAM	CEPHALOSPORIN	BLASTP	99.67	WP_005795628.1	CepA family class A extended-spectrum beta-lactamase	NF033102.1	CepA family class A extended-spectrum beta-lactamase
GCA_008569495	division I	mef(En2)	macrolide efflux MFS transporter Mef(En2)	AMR	AMR	MACROLIDE	MACROLIDE	BLASTP	99.5	WP_063853729.1	macrolide efflux MFS transporter Mef(En2)	NF000154.1	macrolide efflux MFS transporter Mef(En2)
GCA_008569495	division I	lnu(AN2)	lincosamide nucleotidyltransferase Lnu(AN2)	AMR	AMR	LINCOSAMIDE	LINCOSAMIDE	EXACTP	100	WP_004308783.1	lincosamide nucleotidyltransferase Lnu(AN2)	NF000153.1	lincosamide nucleotidyltransferase Lnu(AN2)
GCA_008569495	division I	tet(Q)	tetracycline resistance ribosomal protection protein Tet(Q)	AMR	AMR	TETRACYCLINE	TETRACYCLINE	BLASTP	99.53	WP_063856407.1	tetracycline resistance ribosomal protection protein Tet(Q)	NF012154.0	tetracycline resistance ribosomal protection protein Tet(Q)
GCA_008570115	division I	tet(Q)	tetracycline resistance ribosomal protection protein Tet(Q)	AMR	AMR	TETRACYCLINE	TETRACYCLINE	BLASTP	99.53	WP_063856407.1	tetracycline resistance ribosomal protection protein Tet(Q)	NF012154.0	tetracycline resistance ribosomal protection protein Tet(Q)
GCA_008570115	division I	cepA	CepA family class A extended-spectrum beta-lactamase	AMR	AMR	BETA-LACTAM	CEPHALOSPORIN	BLASTP	99.67	WP_005795628.1	CepA family class A extended-spectrum beta-lactamase	NF033102.1	CepA family class A extended-spectrum beta-lactamase
GCA_008570115	division I	mef(En2)	macrolide efflux MFS transporter Mef(En2)	AMR	AMR	MACROLIDE	MACROLIDE	BLASTP	99.5	WP_063853729.1	macrolide efflux MFS transporter Mef(En2)	NF000154.1	macrolide efflux MFS transporter Mef(En2)
GCA_008570115	division I	lnu(AN2)	lincosamide nucleotidyltransferase Lnu(AN2)	AMR	AMR	LINCOSAMIDE	LINCOSAMIDE	EXACTP	100	WP_004308783.1	lincosamide nucleotidyltransferase Lnu(AN2)	NF000153.1	lincosamide nucleotidyltransferase Lnu(AN2)
GCA_008569515	division I	tet(Q)	tetracycline resistance ribosomal protection protein Tet(Q)	AMR	AMR	TETRACYCLINE	TETRACYCLINE	BLASTP	99.53	WP_063856407.1	tetracycline resistance ribosomal protection protein Tet(Q)	NF012154.0	tetracycline resistance ribosomal protection protein Tet(Q)
GCA_008569515	division I	cepA	CepA family class A extended-spectrum beta-lactamase	AMR	AMR	BETA-LACTAM	CEPHALOSPORIN	BLASTP	99.67	WP_005795628.1	CepA family class A extended-spectrum beta-lactamase	NF033102.1	CepA family class A extended-spectrum beta-lactamase
GCA_008569515	division I	mef(En2)	macrolide efflux MFS transporter Mef(En2)	AMR	AMR	MACROLIDE	MACROLIDE	BLASTP	99.5	WP_063853729.1	macrolide efflux MFS transporter Mef(En2)	NF000154.1	macrolide efflux MFS transporter Mef(En2)
GCA_008569515	division I	lnu(AN2)	lincosamide nucleotidyltransferase Lnu(AN2)	AMR	AMR	LINCOSAMIDE	LINCOSAMIDE	EXACTP	100	WP_004308783.1	lincosamide nucleotidyltransferase Lnu(AN2)	NF000153.1	lincosamide nucleotidyltransferase Lnu(AN2)
GCA_008569525	division I	tet(Q)	tetracycline resistance ribosomal protection protein Tet(Q)	AMR	AMR	TETRACYCLINE	TETRACYCLINE	BLASTP	99.53	WP_063856407.1	tetracycline resistance ribosomal protection protein Tet(Q)	NF012154.0	tetracycline resistance ribosomal protection protein Tet(Q)
GCA_008569525	division I	lnu(AN2)	lincosamide nucleotidyltransferase Lnu(AN2)	AMR	AMR	LINCOSAMIDE	LINCOSAMIDE	EXACTP	100	WP_004308783.1	lincosamide nucleotidyltransferase Lnu(AN2)	NF000153.1	lincosamide nucleotidyltransferase Lnu(AN2)
GCA_008569525	division I	mef(En2)	macrolide efflux MFS transporter Mef(En2)	AMR	AMR	MACROLIDE	MACROLIDE	BLASTP	99.5	WP_063853729.1	macrolide efflux MFS transporter Mef(En2)	NF000154.1	macrolide efflux MFS transporter Mef(En2)
GCA_008569525	division I	cepA	CepA family class A extended-spectrum beta-lactamase	AMR	AMR	BETA-LACTAM	CEPHALOSPORIN	BLASTP	99.67	WP_005795628.1	CepA family class A extended-spectrum beta-lactamase	NF033102.1	CepA family class A extended-spectrum beta-lactamase
GCA_008569815	division I	tet(Q)	tetracycline resistance ribosomal protection protein Tet(Q)	AMR	AMR	TETRACYCLINE	TETRACYCLINE	BLASTP	99.53	WP_063856407.1	tetracycline resistance ribosomal protection protein Tet(Q)	NF012154.0	tetracycline resistance ribosomal protection protein Tet(Q)
GCA_008569815	division I	cepA	CepA family class A extended-spectrum beta-lactamase	AMR	AMR	BETA-LACTAM	CEPHALOSPORIN	BLASTP	99.67	WP_005795628.1	CepA family class A extended-spectrum beta-lactamase	NF033102.1	CepA family class A extended-spectrum beta-lactamase
GCA_008569815	division I	mef(En2)	macrolide efflux MFS transporter Mef(En2)	AMR	AMR	MACROLIDE	MACROLIDE	BLASTP	99.5	WP_063853729.1	macrolide efflux MFS transporter Mef(En2)	NF000154.1	macrolide efflux MFS transporter Mef(En2)
GCA_008569815	division I	lnu(AN2)	lincosamide nucleotidyltransferase Lnu(AN2)	AMR	AMR	LINCOSAMIDE	LINCOSAMIDE	EXACTP	100	WP_004308783.1	lincosamide nucleotidyltransferase Lnu(AN2)	NF000153.1	lincosamide nucleotidyltransferase Lnu(AN2)
GCA_008569595	division I	tet(Q)	tetracycline resistance ribosomal protection protein Tet(Q)	AMR	AMR	TETRACYCLINE	TETRACYCLINE	BLASTP	99.53	WP_063856407.1	tetracycline resistance ribosomal protection protein Tet(Q)	NF012154.0	tetracycline resistance ribosomal protection protein Tet(Q)
GCA_008569595	division I	lnu(AN2)	lincosamide nucleotidyltransferase Lnu(AN2)	AMR	AMR	LINCOSAMIDE	LINCOSAMIDE	EXACTP	100	WP_004308783.1	lincosamide nucleotidyltransferase Lnu(AN2)	NF000153.1	lincosamide nucleotidyltransferase Lnu(AN2)
GCA_008569595	division I	mef(En2)	macrolide efflux MFS transporter Mef(En2)	AMR	AMR	MACROLIDE	MACROLIDE	BLASTP	99.5	WP_063853729.1	macrolide efflux MFS transporter Mef(En2)	NF000154.1	macrolide efflux MFS transporter Mef(En2)
GCA_008569595	division I	cepA	CepA family class A extended-spectrum beta-lactamase	AMR	AMR	BETA-LACTAM	CEPHALOSPORIN	BLASTP	99.67	WP_005795628.1	CepA family class A extended-spectrum beta-lactamase	NF033102.1	CepA family class A extended-spectrum beta-lactamase
GCA_008569755	division I	tet(Q)	tetracycline resistance ribosomal protection protein Tet(Q)	AMR	AMR	TETRACYCLINE	TETRACYCLINE	BLASTP	99.53	WP_063856407.1	tetracycline resistance ribosomal protection protein Tet(Q)	NF012154.0	tetracycline resistance ribosomal protection protein Tet(Q)
GCA_008569755	division I	lnu(AN2)	lincosamide nucleotidyltransferase Lnu(AN2)	AMR	AMR	LINCOSAMIDE	LINCOSAMIDE	EXACTP	100	WP_004308783.1	lincosamide nucleotidyltransferase Lnu(AN2)	NF000153.1	lincosamide nucleotidyltransferase Lnu(AN2)
GCA_008569755	division I	mef(En2)	macrolide efflux MFS transporter Mef(En2)	AMR	AMR	MACROLIDE	MACROLIDE	BLASTP	99.5	WP_063853729.1	macrolide efflux MFS transporter Mef(En2)	NF000154.1	macrolide efflux MFS transporter Mef(En2)
GCA_008569755	division I	cepA	CepA family class A extended-spectrum beta-lactamase	AMR	AMR	BETA-LACTAM	CEPHALOSPORIN	BLASTP	99.67	WP_005795628.1	CepA family class A extended-spectrum beta-lactamase	NF033102.1	CepA family class A extended-spectrum beta-lactamase
GCA_008569705	division I	tet(Q)	tetracycline resistance ribosomal protection protein Tet(Q)	AMR	AMR	TETRACYCLINE	TETRACYCLINE	BLASTP	99.53	WP_063856407.1	tetracycline resistance ribosomal protection protein Tet(Q)	NF012154.0	tetracycline resistance ribosomal protection protein Tet(Q)
GCA_008569705	division I	lnu(AN2)	lincosamide nucleotidyltransferase Lnu(AN2)	AMR	AMR	LINCOSAMIDE	LINCOSAMIDE	EXACTP	100	WP_004308783.1	lincosamide nucleotidyltransferase Lnu(AN2)	NF000153.1	lincosamide nucleotidyltransferase Lnu(AN2)
GCA_008569705	division I	mef(En2)	macrolide efflux MFS transporter Mef(En2)	AMR	AMR	MACROLIDE	MACROLIDE	BLASTP	99.5	WP_063853729.1	macrolide efflux MFS transporter Mef(En2)	NF000154.1	macrolide efflux MFS transporter Mef(En2)
GCA_008569705	division I	cepA	CepA family class A extended-spectrum beta-lactamase	AMR	AMR	BETA-LACTAM	CEPHALOSPORIN	BLASTP	99.67	WP_005795628.1	CepA family class A extended-spectrum beta-lactamase	NF033102.1	CepA family class A extended-spectrum beta-lactamase
GCA_008570495	division I	tet(Q)	tetracycline resistance ribosomal protection protein Tet(Q)	AMR	AMR	TETRACYCLINE	TETRACYCLINE	BLASTP	99.53	WP_063856407.1	tetracycline resistance ribosomal protection protein Tet(Q)	NF012154.0	tetracycline resistance ribosomal protection protein Tet(Q)
GCA_008570495	division I	cepA	CepA family class A extended-spectrum beta-lactamase	AMR	AMR	BETA-LACTAM	CEPHALOSPORIN	BLASTP	99.67	WP_005795628.1	CepA family class A extended-spectrum beta-lactamase	NF033102.1	CepA family class A extended-spectrum beta-lactamase
GCA_008570495	division I	mef(En2)	macrolide efflux MFS transporter Mef(En2)	AMR	AMR	MACROLIDE	MACROLIDE	BLASTP	99.5	WP_063853729.1	macrolide efflux MFS transporter Mef(En2)	NF000154.1	macrolide efflux MFS transporter Mef(En2)
GCA_008570495	division I	lnu(AN2)	lincosamide nucleotidyltransferase Lnu(AN2)	AMR	AMR	LINCOSAMIDE	LINCOSAMIDE	EXACTP	100	WP_004308783.1	lincosamide nucleotidyltransferase Lnu(AN2)	NF000153.1	lincosamide nucleotidyltransferase Lnu(AN2)
GCA_004167855	division I	tet(Q)	tetracycline resistance ribosomal protection protein Tet(Q)	AMR	AMR	TETRACYCLINE	TETRACYCLINE	BLASTP	99.53	WP_063856407.1	tetracycline resistance ribosomal protection protein Tet(Q)	NF012154.0	tetracycline resistance ribosomal protection protein Tet(Q)
GCA_004167855	division I	lnu(AN2)	lincosamide nucleotidyltransferase Lnu(AN2)	AMR	AMR	LINCOSAMIDE	LINCOSAMIDE	EXACTP	100	WP_004308783.1	lincosamide nucleotidyltransferase Lnu(AN2)	NF000153.1	lincosamide nucleotidyltransferase Lnu(AN2)
GCA_004167855	division I	mef(En2)	macrolide efflux MFS transporter Mef(En2)	AMR	AMR	MACROLIDE	MACROLIDE	BLASTP	99.5	WP_063853729.1	macrolide efflux MFS transporter Mef(En2)	NF000154.1	macrolide efflux MFS transporter Mef(En2)
GCA_004167855	division I	cepA	CepA family class A extended-spectrum beta-lactamase	AMR	AMR	BETA-LACTAM	CEPHALOSPORIN	BLASTP	99.67	WP_005795628.1	CepA family class A extended-spectrum beta-lactamase	NF033102.1	CepA family class A extended-spectrum beta-lactamase
GCA_008570635	division I	tet(Q)	tetracycline resistance ribosomal protection protein Tet(Q)	AMR	AMR	TETRACYCLINE	TETRACYCLINE	BLASTP	99.53	WP_063856407.1	tetracycline resistance ribosomal protection protein Tet(Q)	NF012154.0	tetracycline resistance ribosomal protection protein Tet(Q)
GCA_008570635	division I	lnu(AN2)	lincosamide nucleotidyltransferase Lnu(AN2)	AMR	AMR	LINCOSAMIDE	LINCOSAMIDE	EXACTP	100	WP_004308783.1	lincosamide nucleotidyltransferase Lnu(AN2)	NF000153.1	lincosamide nucleotidyltransferase Lnu(AN2)
GCA_008570635	division I	mef(En2)	macrolide efflux MFS transporter Mef(En2)	AMR	AMR	MACROLIDE	MACROLIDE	BLASTP	99.5	WP_063853729.1	macrolide efflux MFS transporter Mef(En2)	NF000154.1	macrolide efflux MFS transporter Mef(En2)
GCA_008570635	division I	cepA	CepA family class A extended-spectrum beta-lactamase	AMR	AMR	BETA-LACTAM	CEPHALOSPORIN	BLASTP	99.67	WP_005795628.1	CepA family class A extended-spectrum beta-lactamase	NF033102.1	CepA family class A extended-spectrum beta-lactamase
GCA_008570315	division I	cepA	CepA family class A extended-spectrum beta-lactamase	AMR	AMR	BETA-LACTAM	CEPHALOSPORIN	BLASTP	99.67	WP_005795628.1	CepA family class A extended-spectrum beta-lactamase	NF033102.1	CepA family class A extended-spectrum beta-lactamase
GCA_008570315	division I	mef(En2)	macrolide efflux MFS transporter Mef(En2)	AMR	AMR	MACROLIDE	MACROLIDE	BLASTP	99.5	WP_063853729.1	macrolide efflux MFS transporter Mef(En2)	NF000154.1	macrolide efflux MFS transporter Mef(En2)
GCA_008570315	division I	lnu(AN2)	lincosamide nucleotidyltransferase Lnu(AN2)	AMR	AMR	LINCOSAMIDE	LINCOSAMIDE	EXACTP	100	WP_004308783.1	lincosamide nucleotidyltransferase Lnu(AN2)	NF000153.1	lincosamide nucleotidyltransferase Lnu(AN2)
GCA_008570315	division I	tet(Q)	tetracycline resistance ribosomal protection protein Tet(Q)	AMR	AMR	TETRACYCLINE	TETRACYCLINE	BLASTP	99.53	WP_063856407.1	tetracycline resistance ribosomal protection protein Tet(Q)	NF012154.0	tetracycline resistance ribosomal protection protein Tet(Q)
GCA_008569995	division I	tet(Q)	tetracycline resistance ribosomal protection protein Tet(Q)	AMR	AMR	TETRACYCLINE	TETRACYCLINE	BLASTP	99.53	WP_063856407.1	tetracycline resistance ribosomal protection protein Tet(Q)	NF012154.0	tetracycline resistance ribosomal protection protein Tet(Q)
GCA_008569995	division I	cepA	CepA family class A extended-spectrum beta-lactamase	AMR	AMR	BETA-LACTAM	CEPHALOSPORIN	BLASTP	99.67	WP_005795628.1	CepA family class A extended-spectrum beta-lactamase	NF033102.1	CepA family class A extended-spectrum beta-lactamase
GCA_008569995	division I	mef(En2)	macrolide efflux MFS transporter Mef(En2)	AMR	AMR	MACROLIDE	MACROLIDE	BLASTP	99.5	WP_063853729.1	macrolide efflux MFS transporter Mef(En2)	NF000154.1	macrolide efflux MFS transporter Mef(En2)
GCA_008569995	division I	lnu(AN2)	lincosamide nucleotidyltransferase Lnu(AN2)	AMR	AMR	LINCOSAMIDE	LINCOSAMIDE	EXACTP	100	WP_004308783.1	lincosamide nucleotidyltransferase Lnu(AN2)	NF000153.1	lincosamide nucleotidyltransferase Lnu(AN2)
GCA_008569885	division I	tet(Q)	tetracycline resistance ribosomal protection protein Tet(Q)	AMR	AMR	TETRACYCLINE	TETRACYCLINE	BLASTP	99.53	WP_063856407.1	tetracycline resistance ribosomal protection protein Tet(Q)	NF012154.0	tetracycline resistance ribosomal protection protein Tet(Q)
GCA_008569885	division I	cepA	CepA family class A extended-spectrum beta-lactamase	AMR	AMR	BETA-LACTAM	CEPHALOSPORIN	BLASTP	99.67	WP_005795628.1	CepA family class A extended-spectrum beta-lactamase	NF033102.1	CepA family class A extended-spectrum beta-lactamase
GCA_008569885	division I	mef(En2)	macrolide efflux MFS transporter Mef(En2)	AMR	AMR	MACROLIDE	MACROLIDE	BLASTP	99.5	WP_063853729.1	macrolide efflux MFS transporter Mef(En2)	NF000154.1	macrolide efflux MFS transporter Mef(En2)
GCA_008569885	division I	lnu(AN2)	lincosamide nucleotidyltransferase Lnu(AN2)	AMR	AMR	LINCOSAMIDE	LINCOSAMIDE	EXACTP	100	WP_004308783.1	lincosamide nucleotidyltransferase Lnu(AN2)	NF000153.1	lincosamide nucleotidyltransferase Lnu(AN2)
GCA_008569795	division I	tet(Q)	tetracycline resistance ribosomal protection protein Tet(Q)	AMR	AMR	TETRACYCLINE	TETRACYCLINE	BLASTP	99.53	WP_063856407.1	tetracycline resistance ribosomal protection protein Tet(Q)	NF012154.0	tetracycline resistance ribosomal protection protein Tet(Q)
GCA_008569795	division I	lnu(AN2)	lincosamide nucleotidyltransferase Lnu(AN2)	AMR	AMR	LINCOSAMIDE	LINCOSAMIDE	EXACTP	100	WP_004308783.1	lincosamide nucleotidyltransferase Lnu(AN2)	NF000153.1	lincosamide nucleotidyltransferase Lnu(AN2)
GCA_008569795	division I	mef(En2)	macrolide efflux MFS transporter Mef(En2)	AMR	AMR	MACROLIDE	MACROLIDE	BLASTP	99.5	WP_063853729.1	macrolide efflux MFS transporter Mef(En2)	NF000154.1	macrolide efflux MFS transporter Mef(En2)
GCA_008569795	division I	cepA	CepA family class A extended-spectrum beta-lactamase	AMR	AMR	BETA-LACTAM	CEPHALOSPORIN	BLASTP	99.67	WP_005795628.1	CepA family class A extended-spectrum beta-lactamase	NF033102.1	CepA family class A extended-spectrum beta-lactamase
GCA_020297425	division I	cepA	CepA family class A extended-spectrum beta-lactamase	AMR	AMR	BETA-LACTAM	CEPHALOSPORIN	EXACTP	100	WP_005795628.1	CepA family class A extended-spectrum beta-lactamase	NF033102.1	CepA family class A extended-spectrum beta-lactamase
GCA_000598985	division I	tet(Q)	tetracycline resistance ribosomal protection protein Tet(Q)	AMR	AMR	TETRACYCLINE	TETRACYCLINE	BLASTP	97.96	WP_063856407.1	tetracycline resistance ribosomal protection protein Tet(Q)	NF012154.0	tetracycline resistance ribosomal protection protein Tet(Q)
GCA_000598985	division I	cepA	CepA family class A extended-spectrum beta-lactamase	AMR	AMR	BETA-LACTAM	CEPHALOSPORIN	BLASTP	99.67	WP_032579291.1	class A extended-spectrum beta-lactamase CepA-44	NF033102.1	CepA family class A extended-spectrum beta-lactamase
GCA_001699875	division I	cepA	CepA family class A extended-spectrum beta-lactamase	AMR	AMR	BETA-LACTAM	CEPHALOSPORIN	EXACTP	100	WP_005816369.1	CepA family class A extended-spectrum beta-lactamase	NF033102.1	CepA family class A extended-spectrum beta-lactamase
GCA_001699875	division I	tet(Q)	tetracycline resistance ribosomal protection protein Tet(Q)	AMR	AMR	TETRACYCLINE	TETRACYCLINE	BLASTP	99.53	WP_063856407.1	tetracycline resistance ribosomal protection protein Tet(Q)	NF012154.0	tetracycline resistance ribosomal protection protein Tet(Q)
GCA_022733095	division I	tet(Q)	tetracycline resistance ribosomal protection protein Tet(Q)	AMR	AMR	TETRACYCLINE	TETRACYCLINE	BLASTP	98.75	WP_002560998.1	tetracycline resistance ribosomal protection protein Tet(Q)	NF012154.0	tetracycline resistance ribosomal protection protein Tet(Q)
GCA_022733095	division I	erm	23S ribosomal RNA methyltransferase Erm	AMR	AMR	MACROLIDE	MACROLIDE	HMM	63.16	WP_002682030.1	23S ribosomal RNA methyltransferase Erm	NF000499.1	23S ribosomal RNA methyltransferase Erm
GCA_022733095	division I	cepA	CepA family class A extended-spectrum beta-lactamase	AMR	AMR	BETA-LACTAM	CEPHALOSPORIN	BLASTP	99.67	WP_005795628.1	CepA family class A extended-spectrum beta-lactamase	NF033102.1	CepA family class A extended-spectrum beta-lactamase
GCA_905188165	division I	cepA	CepA family class A extended-spectrum beta-lactamase	AMR	AMR	BETA-LACTAM	CEPHALOSPORIN	EXACTP	100	WP_005795628.1	CepA family class A extended-spectrum beta-lactamase	NF033102.1	CepA family class A extended-spectrum beta-lactamase
GCA_021410445	division I	cepA	CepA family class A extended-spectrum beta-lactamase	AMR	AMR	BETA-LACTAM	CEPHALOSPORIN	BLASTP	99.67	WP_032579291.1	class A extended-spectrum beta-lactamase CepA-44	NF033102.1	CepA family class A extended-spectrum beta-lactamase
GCA_021410445	division I	mef(En2)	macrolide efflux MFS transporter Mef(En2)	AMR	AMR	MACROLIDE	MACROLIDE	BLASTP	99.5	WP_063853729.1	macrolide efflux MFS transporter Mef(En2)	NF000154.1	macrolide efflux MFS transporter Mef(En2)
GCA_021410445	division I	lnu(AN2)	lincosamide nucleotidyltransferase Lnu(AN2)	AMR	AMR	LINCOSAMIDE	LINCOSAMIDE	EXACTP	100	WP_004308783.1	lincosamide nucleotidyltransferase Lnu(AN2)	NF000153.1	lincosamide nucleotidyltransferase Lnu(AN2)
GCA_021410445	division I	tet(Q)	tetracycline resistance ribosomal protection protein Tet(Q)	AMR	AMR	TETRACYCLINE	TETRACYCLINE	BLASTP	97.35	WP_002560998.1	tetracycline resistance ribosomal protection protein Tet(Q)	NF012154.0	tetracycline resistance ribosomal protection protein Tet(Q)
GCA_000598785	division I	tet(Q)	tetracycline resistance ribosomal protection protein Tet(Q)	AMR	AMR	TETRACYCLINE	TETRACYCLINE	EXACTP	100	WP_004293868.1	tetracycline resistance ribosomal protection protein Tet(Q)	NF012154.0	tetracycline resistance ribosomal protection protein Tet(Q)
GCA_000598785	division I	cepA	CepA family class A extended-spectrum beta-lactamase	AMR	AMR	BETA-LACTAM	CEPHALOSPORIN	BLASTP	99.67	WP_032579291.1	class A extended-spectrum beta-lactamase CepA-44	NF033102.1	CepA family class A extended-spectrum beta-lactamase
GCA_021413105	division I	cepA	CepA family class A extended-spectrum beta-lactamase	AMR	AMR	BETA-LACTAM	CEPHALOSPORIN	BLASTP	99.67	WP_005816369.1	CepA family class A extended-spectrum beta-lactamase	NF033102.1	CepA family class A extended-spectrum beta-lactamase
GCA_021413105	division I	erm(F)	23S rRNA (adenine(2058)-N(6))-methyltransferase Erm(F)	AMR	AMR	MACROLIDE	MACROLIDE	BLASTP	99.62	WP_063844771.1	23S rRNA (adenine(2058)-N(6))-methyltransferase Erm(F)	NF012223.0	23S rRNA (adenine(2058)-N(6))-methyltransferase Erm(F)
GCA_021413105	division I	cfxA	CfxA family class A broad-spectrum beta-lactamase	AMR	AMR	BETA-LACTAM	BETA-LACTAM	BLASTP	99.38	WP_004339683.1	CfxA family class A broad-spectrum beta-lactamase	NF033100.1	CfxA family class A broad-spectrum beta-lactamase
GCA_021406365	division I	erm(F)	23S rRNA (adenine(2058)-N(6))-methyltransferase Erm(F)	AMR	AMR	MACROLIDE	MACROLIDE	BLASTP	99.62	WP_063844771.1	23S rRNA (adenine(2058)-N(6))-methyltransferase Erm(F)	NF012223.0	23S rRNA (adenine(2058)-N(6))-methyltransferase Erm(F)
GCA_021406365	division I	cepA	CepA family class A extended-spectrum beta-lactamase	AMR	AMR	BETA-LACTAM	CEPHALOSPORIN	BLASTP	99.67	WP_005816369.1	CepA family class A extended-spectrum beta-lactamase	NF033102.1	CepA family class A extended-spectrum beta-lactamase
GCA_021406365	division I	cfxA	CfxA family class A broad-spectrum beta-lactamase	AMR	AMR	BETA-LACTAM	BETA-LACTAM	BLASTP	99.38	WP_004339683.1	CfxA family class A broad-spectrum beta-lactamase	NF033100.1	CfxA family class A broad-spectrum beta-lactamase
GCA_021412945	division I	cepA	CepA family class A extended-spectrum beta-lactamase	AMR	AMR	BETA-LACTAM	CEPHALOSPORIN	BLASTP	99.67	WP_005816369.1	CepA family class A extended-spectrum beta-lactamase	NF033102.1	CepA family class A extended-spectrum beta-lactamase
GCA_021412945	division I	erm(F)	23S rRNA (adenine(2058)-N(6))-methyltransferase Erm(F)	AMR	AMR	MACROLIDE	MACROLIDE	BLASTP	99.62	WP_063844771.1	23S rRNA (adenine(2058)-N(6))-methyltransferase Erm(F)	NF012223.0	23S rRNA (adenine(2058)-N(6))-methyltransferase Erm(F)
GCA_021412945	division I	cfxA	CfxA family class A broad-spectrum beta-lactamase	AMR	AMR	BETA-LACTAM	BETA-LACTAM	BLASTP	99.38	WP_004339683.1	CfxA family class A broad-spectrum beta-lactamase	NF033100.1	CfxA family class A broad-spectrum beta-lactamase
GCA_021410485	division I	cepA	CepA family class A extended-spectrum beta-lactamase	AMR	AMR	BETA-LACTAM	CEPHALOSPORIN	EXACTP	100	WP_005795628.1	CepA family class A extended-spectrum beta-lactamase	NF033102.1	CepA family class A extended-spectrum beta-lactamase
GCA_014893755	division I	cepA	CepA family class A extended-spectrum beta-lactamase	AMR	AMR	BETA-LACTAM	CEPHALOSPORIN	EXACTP	100	WP_005795628.1	CepA family class A extended-spectrum beta-lactamase	NF033102.1	CepA family class A extended-spectrum beta-lactamase
GCA_014893755	division I	tet(Q)	tetracycline resistance ribosomal protection protein Tet(Q)	AMR	AMR	TETRACYCLINE	TETRACYCLINE	EXACTP	100	WP_002560998.1	tetracycline resistance ribosomal protection protein Tet(Q)	NF012154.0	tetracycline resistance ribosomal protection protein Tet(Q)
GCA_000598945	division I	cepA-49	class A extended-spectrum beta-lactamase CepA-49	AMR	AMR	BETA-LACTAM	CEPHALOSPORIN	ALLELEP	100	WP_008659027.1	class A extended-spectrum beta-lactamase CepA-49	NF033102.1	CepA family class A extended-spectrum beta-lactamase
GCA_000601115	division I	cepA-49	class A extended-spectrum beta-lactamase CepA-49	AMR	AMR	BETA-LACTAM	CEPHALOSPORIN	ALLELEP	100	WP_008659027.1	class A extended-spectrum beta-lactamase CepA-49	NF033102.1	CepA family class A extended-spectrum beta-lactamase
GCA_000598965	division I	cepA-49	class A extended-spectrum beta-lactamase CepA-49	AMR	AMR	BETA-LACTAM	CEPHALOSPORIN	ALLELEP	100	WP_008659027.1	class A extended-spectrum beta-lactamase CepA-49	NF033102.1	CepA family class A extended-spectrum beta-lactamase
GCA_021411075	division I	cepA	CepA family class A extended-spectrum beta-lactamase	AMR	AMR	BETA-LACTAM	CEPHALOSPORIN	EXACTP	100	WP_005795628.1	CepA family class A extended-spectrum beta-lactamase	NF033102.1	CepA family class A extended-spectrum beta-lactamase
GCA_015551365	division I	cepA	CepA family class A extended-spectrum beta-lactamase	AMR	AMR	BETA-LACTAM	CEPHALOSPORIN	EXACTP	100	WP_005795628.1	CepA family class A extended-spectrum beta-lactamase	NF033102.1	CepA family class A extended-spectrum beta-lactamase
GCA_015551365	division I	erm(F)	23S rRNA (adenine(2058)-N(6))-methyltransferase Erm(F)	AMR	AMR	MACROLIDE	MACROLIDE	BLASTP	99.62	WP_002682030.1	23S rRNA (adenine(2058)-N(6))-methyltransferase Erm(F)	NF012223.0	23S rRNA (adenine(2058)-N(6))-methyltransferase Erm(F)
GCA_021412805	division I	cepA	CepA family class A extended-spectrum beta-lactamase	AMR	AMR	BETA-LACTAM	CEPHALOSPORIN	EXACTP	100	WP_005795628.1	CepA family class A extended-spectrum beta-lactamase	NF033102.1	CepA family class A extended-spectrum beta-lactamase
GCA_021412975	division I	cepA	CepA family class A extended-spectrum beta-lactamase	AMR	AMR	BETA-LACTAM	CEPHALOSPORIN	EXACTP	100	WP_005816369.1	CepA family class A extended-spectrum beta-lactamase	NF033102.1	CepA family class A extended-spectrum beta-lactamase
GCA_007896745	division I	cepA	CepA family class A extended-spectrum beta-lactamase	AMR	AMR	BETA-LACTAM	CEPHALOSPORIN	BLASTP	99.67	WP_063865204.1	class A extended-spectrum beta-lactamase CepA-29	NF033102.1	CepA family class A extended-spectrum beta-lactamase
GCA_009025695	division I	cepA	CepA family class A extended-spectrum beta-lactamase	AMR	AMR	BETA-LACTAM	CEPHALOSPORIN	BLASTP	99.67	WP_063865204.1	class A extended-spectrum beta-lactamase CepA-29	NF033102.1	CepA family class A extended-spectrum beta-lactamase
GCA_009025705	division I	cepA	CepA family class A extended-spectrum beta-lactamase	AMR	AMR	BETA-LACTAM	CEPHALOSPORIN	BLASTP	99.67	WP_063865204.1	class A extended-spectrum beta-lactamase CepA-29	NF033102.1	CepA family class A extended-spectrum beta-lactamase
GCA_022716295	division I	cfxA	CfxA family class A broad-spectrum beta-lactamase	AMR	AMR	BETA-LACTAM	BETA-LACTAM	EXACTP	100	WP_004339683.1	CfxA family class A broad-spectrum beta-lactamase	NF033100.1	CfxA family class A broad-spectrum beta-lactamase
GCA_022716295	division I	tet(Q)	tetracycline resistance ribosomal protection protein Tet(Q)	AMR	AMR	TETRACYCLINE	TETRACYCLINE	BLASTP	98.9	WP_002560998.1	tetracycline resistance ribosomal protection protein Tet(Q)	NF012154.0	tetracycline resistance ribosomal protection protein Tet(Q)
GCA_022716295	division I	cepA	CepA family class A extended-spectrum beta-lactamase	AMR	AMR	BETA-LACTAM	CEPHALOSPORIN	BLASTP	99.33	WP_032579291.1	class A extended-spectrum beta-lactamase CepA-44	NF033102.1	CepA family class A extended-spectrum beta-lactamase
GCA_018369215	division I	cepA	CepA family class A extended-spectrum beta-lactamase	AMR	AMR	BETA-LACTAM	CEPHALOSPORIN	EXACTP	100	WP_005816369.1	CepA family class A extended-spectrum beta-lactamase	NF033102.1	CepA family class A extended-spectrum beta-lactamase
GCA_000210835	division I	cepA	CepA family class A extended-spectrum beta-lactamase	AMR	AMR	BETA-LACTAM	CEPHALOSPORIN	EXACTP	100	WP_005816369.1	CepA family class A extended-spectrum beta-lactamase	NF033102.1	CepA family class A extended-spectrum beta-lactamase
GCA_001286525	division I	cepA	CepA family class A extended-spectrum beta-lactamase	AMR	AMR	BETA-LACTAM	CEPHALOSPORIN	EXACTP	100	WP_005795628.1	CepA family class A extended-spectrum beta-lactamase	NF033102.1	CepA family class A extended-spectrum beta-lactamase
GCA_021202455	division I	cepA	CepA family class A extended-spectrum beta-lactamase	AMR	AMR	BETA-LACTAM	CEPHALOSPORIN	BLASTP	99.67	WP_005795628.1	CepA family class A extended-spectrum beta-lactamase	NF033102.1	CepA family class A extended-spectrum beta-lactamase
GCA_008569225	division I	cepA	CepA family class A extended-spectrum beta-lactamase	AMR	AMR	BETA-LACTAM	CEPHALOSPORIN	EXACTP	100	WP_005816369.1	CepA family class A extended-spectrum beta-lactamase	NF033102.1	CepA family class A extended-spectrum beta-lactamase
GCA_008569335	division I	cepA	CepA family class A extended-spectrum beta-lactamase	AMR	AMR	BETA-LACTAM	CEPHALOSPORIN	EXACTP	100	WP_005816369.1	CepA family class A extended-spectrum beta-lactamase	NF033102.1	CepA family class A extended-spectrum beta-lactamase
GCA_008569365	division I	cepA	CepA family class A extended-spectrum beta-lactamase	AMR	AMR	BETA-LACTAM	CEPHALOSPORIN	EXACTP	100	WP_005816369.1	CepA family class A extended-spectrum beta-lactamase	NF033102.1	CepA family class A extended-spectrum beta-lactamase
GCA_008569305	division I	cepA	CepA family class A extended-spectrum beta-lactamase	AMR	AMR	BETA-LACTAM	CEPHALOSPORIN	EXACTP	100	WP_005816369.1	CepA family class A extended-spectrum beta-lactamase	NF033102.1	CepA family class A extended-spectrum beta-lactamase
GCA_003469705	division I	tet(Q)	tetracycline resistance ribosomal protection protein Tet(Q)	AMR	AMR	TETRACYCLINE	TETRACYCLINE	BLASTP	98.44	WP_063856407.1	tetracycline resistance ribosomal protection protein Tet(Q)	NF012154.0	tetracycline resistance ribosomal protection protein Tet(Q)
GCA_003469705	division I	cepA	CepA family class A extended-spectrum beta-lactamase	AMR	AMR	BETA-LACTAM	CEPHALOSPORIN	BLASTP	99.67	WP_032579291.1	class A extended-spectrum beta-lactamase CepA-44	NF033102.1	CepA family class A extended-spectrum beta-lactamase
GCA_000965785	division I	cepA	CepA family class A extended-spectrum beta-lactamase	AMR	AMR	BETA-LACTAM	CEPHALOSPORIN	BLASTP	99.67	WP_032579291.1	class A extended-spectrum beta-lactamase CepA-44	NF033102.1	CepA family class A extended-spectrum beta-lactamase
GCA_015831745	division I	cepA	CepA family class A extended-spectrum beta-lactamase	AMR	AMR	BETA-LACTAM	CEPHALOSPORIN	BLASTP	99.67	WP_010992371.1	CepA family class A extended-spectrum beta-lactamase	NF033102.1	CepA family class A extended-spectrum beta-lactamase
GCA_015831765	division I	cepA	CepA family class A extended-spectrum beta-lactamase	AMR	AMR	BETA-LACTAM	CEPHALOSPORIN	BLASTP	99.67	WP_010992371.1	CepA family class A extended-spectrum beta-lactamase	NF033102.1	CepA family class A extended-spectrum beta-lactamase
GCA_021413065	division I	cepA	CepA family class A extended-spectrum beta-lactamase	AMR	AMR	BETA-LACTAM	CEPHALOSPORIN	EXACTP	100	WP_005816369.1	CepA family class A extended-spectrum beta-lactamase	NF033102.1	CepA family class A extended-spectrum beta-lactamase
GCA_000599325	division I	cepA	CepA family class A extended-spectrum beta-lactamase	AMR	AMR	BETA-LACTAM	CEPHALOSPORIN	BLASTP	99.67	WP_005816369.1	CepA family class A extended-spectrum beta-lactamase	NF033102.1	CepA family class A extended-spectrum beta-lactamase
GCA_000598745	division I	cepA	CepA family class A extended-spectrum beta-lactamase	AMR	AMR	BETA-LACTAM	CEPHALOSPORIN	BLASTP	99.67	WP_005816369.1	CepA family class A extended-spectrum beta-lactamase	NF033102.1	CepA family class A extended-spectrum beta-lactamase
GCA_021410865	division I	cepA	CepA family class A extended-spectrum beta-lactamase	AMR	AMR	BETA-LACTAM	CEPHALOSPORIN	BLASTP	99.67	WP_032579291.1	class A extended-spectrum beta-lactamase CepA-44	NF033102.1	CepA family class A extended-spectrum beta-lactamase
GCA_022725225	division I	cepA	CepA family class A extended-spectrum beta-lactamase	AMR	AMR	BETA-LACTAM	CEPHALOSPORIN	EXACTP	100	WP_005795628.1	CepA family class A extended-spectrum beta-lactamase	NF033102.1	CepA family class A extended-spectrum beta-lactamase
GCA_021409965	division I	cepA	CepA family class A extended-spectrum beta-lactamase	AMR	AMR	BETA-LACTAM	CEPHALOSPORIN	BLASTP	99.67	WP_032579291.1	class A extended-spectrum beta-lactamase CepA-44	NF033102.1	CepA family class A extended-spectrum beta-lactamase
GCA_022745625	division I	cepA	CepA family class A extended-spectrum beta-lactamase	AMR	AMR	BETA-LACTAM	CEPHALOSPORIN	EXACTP	100	WP_005795628.1	CepA family class A extended-spectrum beta-lactamase	NF033102.1	CepA family class A extended-spectrum beta-lactamase
GCA_022745625	division I	tet(M)	tetracycline resistance ribosomal protection protein Tet(M)	AMR	AMR	TETRACYCLINE	TETRACYCLINE	BLASTP	99.69	WP_000691736.1	tetracycline resistance ribosomal protection protein Tet(M)	NF012155.1	tetracycline resistance ribosomal protection protein Tet(M)
GCA_004798515	division I	cepA	CepA family class A extended-spectrum beta-lactamase	AMR	AMR	BETA-LACTAM	CEPHALOSPORIN	EXACTP	100	WP_005816369.1	CepA family class A extended-spectrum beta-lactamase	NF033102.1	CepA family class A extended-spectrum beta-lactamase
GCA_022744835	division I	cfxA	CfxA family class A broad-spectrum beta-lactamase	AMR	AMR	BETA-LACTAM	BETA-LACTAM	EXACTP	100	WP_004339683.1	CfxA family class A broad-spectrum beta-lactamase	NF033100.1	CfxA family class A broad-spectrum beta-lactamase
GCA_022744835	division I	cepA	CepA family class A extended-spectrum beta-lactamase	AMR	AMR	BETA-LACTAM	CEPHALOSPORIN	BLASTP	99.67	WP_005795628.1	CepA family class A extended-spectrum beta-lactamase	NF033102.1	CepA family class A extended-spectrum beta-lactamase
GCA_022733395	division I	cepA	CepA family class A extended-spectrum beta-lactamase	AMR	AMR	BETA-LACTAM	CEPHALOSPORIN	EXACTP	100	WP_005816369.1	CepA family class A extended-spectrum beta-lactamase	NF033102.1	CepA family class A extended-spectrum beta-lactamase
GCA_022747335	division I	cepA	CepA family class A extended-spectrum beta-lactamase	AMR	AMR	BETA-LACTAM	CEPHALOSPORIN	BLASTP	99.67	WP_005795628.1	CepA family class A extended-spectrum beta-lactamase	NF033102.1	CepA family class A extended-spectrum beta-lactamase
GCA_022734965	division I	cepA	CepA family class A extended-spectrum beta-lactamase	AMR	AMR	BETA-LACTAM	CEPHALOSPORIN	BLASTP	99.67	WP_005816369.1	CepA family class A extended-spectrum beta-lactamase	NF033102.1	CepA family class A extended-spectrum beta-lactamase
GCA_000599365	division I	cepA	CepA family class A extended-spectrum beta-lactamase	AMR	AMR	BETA-LACTAM	CEPHALOSPORIN	BLASTP	99.67	WP_005795628.1	CepA family class A extended-spectrum beta-lactamase	NF033102.1	CepA family class A extended-spectrum beta-lactamase
GCA_000599365	division I	tet(Q)	tetracycline resistance ribosomal protection protein Tet(Q)	AMR	AMR	TETRACYCLINE	TETRACYCLINE	BLASTP	97.97	WP_002560998.1	tetracycline resistance ribosomal protection protein Tet(Q)	NF012154.0	tetracycline resistance ribosomal protection protein Tet(Q)
GCA_000598765	division I	cepA	CepA family class A extended-spectrum beta-lactamase	AMR	AMR	BETA-LACTAM	CEPHALOSPORIN	BLASTP	99.67	WP_005795628.1	CepA family class A extended-spectrum beta-lactamase	NF033102.1	CepA family class A extended-spectrum beta-lactamase
GCA_000598765	division I	tet(Q)	tetracycline resistance ribosomal protection protein Tet(Q)	AMR	AMR	TETRACYCLINE	TETRACYCLINE	BLASTP	97.97	WP_002560998.1	tetracycline resistance ribosomal protection protein Tet(Q)	NF012154.0	tetracycline resistance ribosomal protection protein Tet(Q)
GCA_021412185	division I	cfxA	CfxA family class A broad-spectrum beta-lactamase	AMR	AMR	BETA-LACTAM	BETA-LACTAM	EXACTP	100	WP_004339683.1	CfxA family class A broad-spectrum beta-lactamase	NF033100.1	CfxA family class A broad-spectrum beta-lactamase
GCA_021412185	division I	cepA	CepA family class A extended-spectrum beta-lactamase	AMR	AMR	BETA-LACTAM	CEPHALOSPORIN	BLASTP	99.67	WP_005795628.1	CepA family class A extended-spectrum beta-lactamase	NF033102.1	CepA family class A extended-spectrum beta-lactamase
GCA_021412085	division I	cfxA	CfxA family class A broad-spectrum beta-lactamase	AMR	AMR	BETA-LACTAM	BETA-LACTAM	EXACTP	100	WP_004339683.1	CfxA family class A broad-spectrum beta-lactamase	NF033100.1	CfxA family class A broad-spectrum beta-lactamase
GCA_021412085	division I	cepA	CepA family class A extended-spectrum beta-lactamase	AMR	AMR	BETA-LACTAM	CEPHALOSPORIN	BLASTP	99.67	WP_005795628.1	CepA family class A extended-spectrum beta-lactamase	NF033102.1	CepA family class A extended-spectrum beta-lactamase
GCA_015548825	division I	cepA	CepA family class A extended-spectrum beta-lactamase	AMR	AMR	BETA-LACTAM	CEPHALOSPORIN	BLASTP	99.33	WP_005795628.1	CepA family class A extended-spectrum beta-lactamase	NF033102.1	CepA family class A extended-spectrum beta-lactamase
GCA_015548825	division I	cfxA	CfxA family class A broad-spectrum beta-lactamase	AMR	AMR	BETA-LACTAM	BETA-LACTAM	EXACTP	100	WP_004339683.1	CfxA family class A broad-spectrum beta-lactamase	NF033100.1	CfxA family class A broad-spectrum beta-lactamase
GCA_021411545	division I	cepA	CepA family class A extended-spectrum beta-lactamase	AMR	AMR	BETA-LACTAM	CEPHALOSPORIN	BLASTP	99.33	WP_010992371.1	CepA family class A extended-spectrum beta-lactamase	NF033102.1	CepA family class A extended-spectrum beta-lactamase
GCA_021411545	division I	mef(En2)	macrolide efflux MFS transporter Mef(En2)	AMR	AMR	MACROLIDE	MACROLIDE	BLASTP	99.5	WP_063853729.1	macrolide efflux MFS transporter Mef(En2)	NF000154.1	macrolide efflux MFS transporter Mef(En2)
GCA_021411545	division I	lnu(AN2)	lincosamide nucleotidyltransferase Lnu(AN2)	AMR	AMR	LINCOSAMIDE	LINCOSAMIDE	BLASTP	99.41	WP_004308783.1	lincosamide nucleotidyltransferase Lnu(AN2)	NF000153.1	lincosamide nucleotidyltransferase Lnu(AN2)
GCA_021411545	division I	tet(Q)	tetracycline resistance ribosomal protection protein Tet(Q)	AMR	AMR	TETRACYCLINE	TETRACYCLINE	BLASTP	97.19	WP_002560998.1	tetracycline resistance ribosomal protection protein Tet(Q)	NF012154.0	tetracycline resistance ribosomal protection protein Tet(Q)
GCA_001682215	division I	cepA	CepA family class A extended-spectrum beta-lactamase	AMR	AMR	BETA-LACTAM	CEPHALOSPORIN	BLASTP	99.33	WP_005795628.1	CepA family class A extended-spectrum beta-lactamase	NF033102.1	CepA family class A extended-spectrum beta-lactamase
GCA_020026255	division I	cepA	CepA family class A extended-spectrum beta-lactamase	AMR	AMR	BETA-LACTAM	CEPHALOSPORIN	BLASTP	99.67	WP_005795628.1	CepA family class A extended-spectrum beta-lactamase	NF033102.1	CepA family class A extended-spectrum beta-lactamase
GCA_023274895	division I	tet(X2)	tetracycline-inactivating monooxygenase Tet(X2)	AMR	AMR	TETRACYCLINE	TETRACYCLINE	BLASTP	99.48	WP_008651082.1	tetracycline-inactivating monooxygenase Tet(X2)	NF033111.2	tetracycline-inactivating monooxygenase Tet(X)
GCA_023274895	division I	erm(F)	23S rRNA (adenine(2058)-N(6))-methyltransferase Erm(F)	AMR	AMR	MACROLIDE	MACROLIDE	BLASTP	99.62	WP_002682030.1	23S rRNA (adenine(2058)-N(6))-methyltransferase Erm(F)	NF012223.0	23S rRNA (adenine(2058)-N(6))-methyltransferase Erm(F)
GCA_023274895	division I	cepA	CepA family class A extended-spectrum beta-lactamase	AMR	AMR	BETA-LACTAM	CEPHALOSPORIN	EXACTP	100	WP_005795628.1	CepA family class A extended-spectrum beta-lactamase	NF033102.1	CepA family class A extended-spectrum beta-lactamase
GCA_023274895	division I	mef(En2)	macrolide efflux MFS transporter Mef(En2)	AMR	AMR	MACROLIDE	MACROLIDE	BLASTP	99.25	WP_063853729.1	macrolide efflux MFS transporter Mef(En2)	NF000154.1	macrolide efflux MFS transporter Mef(En2)
GCA_023274895	division I	lnu(AN2)	lincosamide nucleotidyltransferase Lnu(AN2)	AMR	AMR	LINCOSAMIDE	LINCOSAMIDE	EXACTP	100	WP_004308783.1	lincosamide nucleotidyltransferase Lnu(AN2)	NF000153.1	lincosamide nucleotidyltransferase Lnu(AN2)
GCA_023274895	division I	tet(Q)	tetracycline resistance ribosomal protection protein Tet(Q)	AMR	AMR	TETRACYCLINE	TETRACYCLINE	BLASTP	97.19	WP_002560998.1	tetracycline resistance ribosomal protection protein Tet(Q)	NF012154.0	tetracycline resistance ribosomal protection protein Tet(Q)
GCA_023274775	division I	tet(X2)	tetracycline-inactivating monooxygenase Tet(X2)	AMR	AMR	TETRACYCLINE	TETRACYCLINE	BLASTP	99.48	WP_008651082.1	tetracycline-inactivating monooxygenase Tet(X2)	NF033111.2	tetracycline-inactivating monooxygenase Tet(X)
GCA_023274775	division I	erm(F)	23S rRNA (adenine(2058)-N(6))-methyltransferase Erm(F)	AMR	AMR	MACROLIDE	MACROLIDE	BLASTP	99.62	WP_002682030.1	23S rRNA (adenine(2058)-N(6))-methyltransferase Erm(F)	NF012223.0	23S rRNA (adenine(2058)-N(6))-methyltransferase Erm(F)
GCA_023274775	division I	cepA	CepA family class A extended-spectrum beta-lactamase	AMR	AMR	BETA-LACTAM	CEPHALOSPORIN	EXACTP	100	WP_005795628.1	CepA family class A extended-spectrum beta-lactamase	NF033102.1	CepA family class A extended-spectrum beta-lactamase
GCA_023274775	division I	mef(En2)	macrolide efflux MFS transporter Mef(En2)	AMR	AMR	MACROLIDE	MACROLIDE	BLASTP	99.25	WP_063853729.1	macrolide efflux MFS transporter Mef(En2)	NF000154.1	macrolide efflux MFS transporter Mef(En2)
GCA_023274775	division I	lnu(AN2)	lincosamide nucleotidyltransferase Lnu(AN2)	AMR	AMR	LINCOSAMIDE	LINCOSAMIDE	EXACTP	100	WP_004308783.1	lincosamide nucleotidyltransferase Lnu(AN2)	NF000153.1	lincosamide nucleotidyltransferase Lnu(AN2)
GCA_023274775	division I	tet(Q)	tetracycline resistance ribosomal protection protein Tet(Q)	AMR	AMR	TETRACYCLINE	TETRACYCLINE	BLASTP	97.19	WP_002560998.1	tetracycline resistance ribosomal protection protein Tet(Q)	NF012154.0	tetracycline resistance ribosomal protection protein Tet(Q)
GCA_023274245	division I	tet(X2)	tetracycline-inactivating monooxygenase Tet(X2)	AMR	AMR	TETRACYCLINE	TETRACYCLINE	BLASTP	99.47	WP_008651082.1	tetracycline-inactivating monooxygenase Tet(X2)	NF033111.2	tetracycline-inactivating monooxygenase Tet(X)
GCA_023274245	division I	erm(F)	23S rRNA (adenine(2058)-N(6))-methyltransferase Erm(F)	AMR	AMR	MACROLIDE	MACROLIDE	BLASTP	99.62	WP_002682030.1	23S rRNA (adenine(2058)-N(6))-methyltransferase Erm(F)	NF012223.0	23S rRNA (adenine(2058)-N(6))-methyltransferase Erm(F)
GCA_023274245	division I	cepA	CepA family class A extended-spectrum beta-lactamase	AMR	AMR	BETA-LACTAM	CEPHALOSPORIN	EXACTP	100	WP_005795628.1	CepA family class A extended-spectrum beta-lactamase	NF033102.1	CepA family class A extended-spectrum beta-lactamase
GCA_023274245	division I	mef(En2)	macrolide efflux MFS transporter Mef(En2)	AMR	AMR	MACROLIDE	MACROLIDE	BLASTP	99.25	WP_063853729.1	macrolide efflux MFS transporter Mef(En2)	NF000154.1	macrolide efflux MFS transporter Mef(En2)
GCA_023274245	division I	lnu(AN2)	lincosamide nucleotidyltransferase Lnu(AN2)	AMR	AMR	LINCOSAMIDE	LINCOSAMIDE	EXACTP	100	WP_004308783.1	lincosamide nucleotidyltransferase Lnu(AN2)	NF000153.1	lincosamide nucleotidyltransferase Lnu(AN2)
GCA_023274245	division I	tet(Q)	tetracycline resistance ribosomal protection protein Tet(Q)	AMR	AMR	TETRACYCLINE	TETRACYCLINE	BLASTP	97.19	WP_002560998.1	tetracycline resistance ribosomal protection protein Tet(Q)	NF012154.0	tetracycline resistance ribosomal protection protein Tet(Q)
GCA_023276335	division I	cepA	CepA family class A extended-spectrum beta-lactamase	AMR	AMR	BETA-LACTAM	CEPHALOSPORIN	EXACTP	100	WP_005795628.1	CepA family class A extended-spectrum beta-lactamase	NF033102.1	CepA family class A extended-spectrum beta-lactamase
GCA_023276335	division I	mef(En2)	macrolide efflux MFS transporter Mef(En2)	AMR	AMR	MACROLIDE	MACROLIDE	BLASTP	99.25	WP_063853729.1	macrolide efflux MFS transporter Mef(En2)	NF000154.1	macrolide efflux MFS transporter Mef(En2)
GCA_023276335	division I	lnu(AN2)	lincosamide nucleotidyltransferase Lnu(AN2)	AMR	AMR	LINCOSAMIDE	LINCOSAMIDE	EXACTP	100	WP_004308783.1	lincosamide nucleotidyltransferase Lnu(AN2)	NF000153.1	lincosamide nucleotidyltransferase Lnu(AN2)
GCA_023276335	division I	erm(F)	23S rRNA (adenine(2058)-N(6))-methyltransferase Erm(F)	AMR	AMR	MACROLIDE	MACROLIDE	BLASTP	99.62	WP_002682030.1	23S rRNA (adenine(2058)-N(6))-methyltransferase Erm(F)	NF012223.0	23S rRNA (adenine(2058)-N(6))-methyltransferase Erm(F)
GCA_023276335	division I	tet(X2)	tetracycline-inactivating monooxygenase Tet(X2)	AMR	AMR	TETRACYCLINE	TETRACYCLINE	BLASTP	99.47	WP_008651082.1	tetracycline-inactivating monooxygenase Tet(X2)	NF033111.2	tetracycline-inactivating monooxygenase Tet(X)
GCA_023276335	division I	tet(Q)	tetracycline resistance ribosomal protection protein Tet(Q)	AMR	AMR	TETRACYCLINE	TETRACYCLINE	BLASTP	97.19	WP_002560998.1	tetracycline resistance ribosomal protection protein Tet(Q)	NF012154.0	tetracycline resistance ribosomal protection protein Tet(Q)
GCA_023274315	division I	lnu(AN2)	lincosamide nucleotidyltransferase Lnu(AN2)	AMR	AMR	LINCOSAMIDE	LINCOSAMIDE	EXACTP	100	WP_004308783.1	lincosamide nucleotidyltransferase Lnu(AN2)	NF000153.1	lincosamide nucleotidyltransferase Lnu(AN2)
GCA_023274315	division I	mef(En2)	macrolide efflux MFS transporter Mef(En2)	AMR	AMR	MACROLIDE	MACROLIDE	BLASTP	99.25	WP_063853729.1	macrolide efflux MFS transporter Mef(En2)	NF000154.1	macrolide efflux MFS transporter Mef(En2)
GCA_023274315	division I	cepA	CepA family class A extended-spectrum beta-lactamase	AMR	AMR	BETA-LACTAM	CEPHALOSPORIN	EXACTP	100	WP_005795628.1	CepA family class A extended-spectrum beta-lactamase	NF033102.1	CepA family class A extended-spectrum beta-lactamase
GCA_023274315	division I	tet(X2)	tetracycline-inactivating monooxygenase Tet(X2)	AMR	AMR	TETRACYCLINE	TETRACYCLINE	BLASTP	99.48	WP_008651082.1	tetracycline-inactivating monooxygenase Tet(X2)	NF033111.2	tetracycline-inactivating monooxygenase Tet(X)
GCA_023274315	division I	erm(F)	23S rRNA (adenine(2058)-N(6))-methyltransferase Erm(F)	AMR	AMR	MACROLIDE	MACROLIDE	BLASTP	99.62	WP_002682030.1	23S rRNA (adenine(2058)-N(6))-methyltransferase Erm(F)	NF012223.0	23S rRNA (adenine(2058)-N(6))-methyltransferase Erm(F)
GCA_023274315	division I	tet(Q)	tetracycline resistance ribosomal protection protein Tet(Q)	AMR	AMR	TETRACYCLINE	TETRACYCLINE	BLASTP	97.19	WP_002560998.1	tetracycline resistance ribosomal protection protein Tet(Q)	NF012154.0	tetracycline resistance ribosomal protection protein Tet(Q)
GCA_023274495	division I	cepA	CepA family class A extended-spectrum beta-lactamase	AMR	AMR	BETA-LACTAM	CEPHALOSPORIN	EXACTP	100	WP_005795628.1	CepA family class A extended-spectrum beta-lactamase	NF033102.1	CepA family class A extended-spectrum beta-lactamase
GCA_023274495	division I	mef(En2)	macrolide efflux MFS transporter Mef(En2)	AMR	AMR	MACROLIDE	MACROLIDE	BLASTP	99.25	WP_063853729.1	macrolide efflux MFS transporter Mef(En2)	NF000154.1	macrolide efflux MFS transporter Mef(En2)
GCA_023274495	division I	lnu(AN2)	lincosamide nucleotidyltransferase Lnu(AN2)	AMR	AMR	LINCOSAMIDE	LINCOSAMIDE	EXACTP	100	WP_004308783.1	lincosamide nucleotidyltransferase Lnu(AN2)	NF000153.1	lincosamide nucleotidyltransferase Lnu(AN2)
GCA_023274495	division I	tet(X2)	tetracycline-inactivating monooxygenase Tet(X2)	AMR	AMR	TETRACYCLINE	TETRACYCLINE	BLASTP	99.47	WP_008651082.1	tetracycline-inactivating monooxygenase Tet(X2)	NF033111.2	tetracycline-inactivating monooxygenase Tet(X)
GCA_023274495	division I	erm(F)	23S rRNA (adenine(2058)-N(6))-methyltransferase Erm(F)	AMR	AMR	MACROLIDE	MACROLIDE	BLASTP	99.62	WP_002682030.1	23S rRNA (adenine(2058)-N(6))-methyltransferase Erm(F)	NF012223.0	23S rRNA (adenine(2058)-N(6))-methyltransferase Erm(F)
GCA_023274495	division I	tet(Q)	tetracycline resistance ribosomal protection protein Tet(Q)	AMR	AMR	TETRACYCLINE	TETRACYCLINE	BLASTP	97.19	WP_002560998.1	tetracycline resistance ribosomal protection protein Tet(Q)	NF012154.0	tetracycline resistance ribosomal protection protein Tet(Q)
GCA_023274715	division I	tet(X2)	tetracycline-inactivating monooxygenase Tet(X2)	AMR	AMR	TETRACYCLINE	TETRACYCLINE	BLASTP	99.48	WP_008651082.1	tetracycline-inactivating monooxygenase Tet(X2)	NF033111.2	tetracycline-inactivating monooxygenase Tet(X)
GCA_023274715	division I	erm(F)	23S rRNA (adenine(2058)-N(6))-methyltransferase Erm(F)	AMR	AMR	MACROLIDE	MACROLIDE	BLASTP	99.62	WP_002682030.1	23S rRNA (adenine(2058)-N(6))-methyltransferase Erm(F)	NF012223.0	23S rRNA (adenine(2058)-N(6))-methyltransferase Erm(F)
GCA_023274715	division I	lnu(AN2)	lincosamide nucleotidyltransferase Lnu(AN2)	AMR	AMR	LINCOSAMIDE	LINCOSAMIDE	EXACTP	100	WP_004308783.1	lincosamide nucleotidyltransferase Lnu(AN2)	NF000153.1	lincosamide nucleotidyltransferase Lnu(AN2)
GCA_023274715	division I	mef(En2)	macrolide efflux MFS transporter Mef(En2)	AMR	AMR	MACROLIDE	MACROLIDE	BLASTP	99.25	WP_063853729.1	macrolide efflux MFS transporter Mef(En2)	NF000154.1	macrolide efflux MFS transporter Mef(En2)
GCA_023274715	division I	cepA	CepA family class A extended-spectrum beta-lactamase	AMR	AMR	BETA-LACTAM	CEPHALOSPORIN	EXACTP	100	WP_005795628.1	CepA family class A extended-spectrum beta-lactamase	NF033102.1	CepA family class A extended-spectrum beta-lactamase
GCA_023274715	division I	tet(Q)	tetracycline resistance ribosomal protection protein Tet(Q)	AMR	AMR	TETRACYCLINE	TETRACYCLINE	BLASTP	97.19	WP_002560998.1	tetracycline resistance ribosomal protection protein Tet(Q)	NF012154.0	tetracycline resistance ribosomal protection protein Tet(Q)
GCA_023276265	division I	cepA	CepA family class A extended-spectrum beta-lactamase	AMR	AMR	BETA-LACTAM	CEPHALOSPORIN	EXACTP	100	WP_005795628.1	CepA family class A extended-spectrum beta-lactamase	NF033102.1	CepA family class A extended-spectrum beta-lactamase
GCA_023276265	division I	mef(En2)	macrolide efflux MFS transporter Mef(En2)	AMR	AMR	MACROLIDE	MACROLIDE	BLASTP	99.25	WP_063853729.1	macrolide efflux MFS transporter Mef(En2)	NF000154.1	macrolide efflux MFS transporter Mef(En2)
GCA_023276265	division I	lnu(AN2)	lincosamide nucleotidyltransferase Lnu(AN2)	AMR	AMR	LINCOSAMIDE	LINCOSAMIDE	EXACTP	100	WP_004308783.1	lincosamide nucleotidyltransferase Lnu(AN2)	NF000153.1	lincosamide nucleotidyltransferase Lnu(AN2)
GCA_023276265	division I	erm(F)	23S rRNA (adenine(2058)-N(6))-methyltransferase Erm(F)	AMR	AMR	MACROLIDE	MACROLIDE	BLASTP	99.62	WP_002682030.1	23S rRNA (adenine(2058)-N(6))-methyltransferase Erm(F)	NF012223.0	23S rRNA (adenine(2058)-N(6))-methyltransferase Erm(F)
GCA_023276265	division I	tet(X2)	tetracycline-inactivating monooxygenase Tet(X2)	AMR	AMR	TETRACYCLINE	TETRACYCLINE	BLASTP	99.47	WP_008651082.1	tetracycline-inactivating monooxygenase Tet(X2)	NF033111.2	tetracycline-inactivating monooxygenase Tet(X)
GCA_023276265	division I	tet(Q)	tetracycline resistance ribosomal protection protein Tet(Q)	AMR	AMR	TETRACYCLINE	TETRACYCLINE	BLASTP	97.19	WP_002560998.1	tetracycline resistance ribosomal protection protein Tet(Q)	NF012154.0	tetracycline resistance ribosomal protection protein Tet(Q)
GCA_023276305	division I	lnu(AN2)	lincosamide nucleotidyltransferase Lnu(AN2)	AMR	AMR	LINCOSAMIDE	LINCOSAMIDE	EXACTP	100	WP_004308783.1	lincosamide nucleotidyltransferase Lnu(AN2)	NF000153.1	lincosamide nucleotidyltransferase Lnu(AN2)
GCA_023276305	division I	mef(En2)	macrolide efflux MFS transporter Mef(En2)	AMR	AMR	MACROLIDE	MACROLIDE	BLASTP	99.25	WP_063853729.1	macrolide efflux MFS transporter Mef(En2)	NF000154.1	macrolide efflux MFS transporter Mef(En2)
GCA_023276305	division I	cepA	CepA family class A extended-spectrum beta-lactamase	AMR	AMR	BETA-LACTAM	CEPHALOSPORIN	EXACTP	100	WP_005795628.1	CepA family class A extended-spectrum beta-lactamase	NF033102.1	CepA family class A extended-spectrum beta-lactamase
GCA_023276305	division I	erm(F)	23S rRNA (adenine(2058)-N(6))-methyltransferase Erm(F)	AMR	AMR	MACROLIDE	MACROLIDE	BLASTP	99.62	WP_002682030.1	23S rRNA (adenine(2058)-N(6))-methyltransferase Erm(F)	NF012223.0	23S rRNA (adenine(2058)-N(6))-methyltransferase Erm(F)
GCA_023276305	division I	tet(X2)	tetracycline-inactivating monooxygenase Tet(X2)	AMR	AMR	TETRACYCLINE	TETRACYCLINE	BLASTP	99.48	WP_008651082.1	tetracycline-inactivating monooxygenase Tet(X2)	NF033111.2	tetracycline-inactivating monooxygenase Tet(X)
GCA_023276305	division I	tet(Q)	tetracycline resistance ribosomal protection protein Tet(Q)	AMR	AMR	TETRACYCLINE	TETRACYCLINE	BLASTP	97.19	WP_002560998.1	tetracycline resistance ribosomal protection protein Tet(Q)	NF012154.0	tetracycline resistance ribosomal protection protein Tet(Q)
GCA_023274755	division I	erm(F)	23S rRNA (adenine(2058)-N(6))-methyltransferase Erm(F)	AMR	AMR	MACROLIDE	MACROLIDE	BLASTP	99.62	WP_002682030.1	23S rRNA (adenine(2058)-N(6))-methyltransferase Erm(F)	NF012223.0	23S rRNA (adenine(2058)-N(6))-methyltransferase Erm(F)
GCA_023274755	division I	tet(X2)	tetracycline-inactivating monooxygenase Tet(X2)	AMR	AMR	TETRACYCLINE	TETRACYCLINE	BLASTP	99.48	WP_008651082.1	tetracycline-inactivating monooxygenase Tet(X2)	NF033111.2	tetracycline-inactivating monooxygenase Tet(X)
GCA_023274755	division I	mef(En2)	macrolide efflux MFS transporter Mef(En2)	AMR	AMR	MACROLIDE	MACROLIDE	BLASTP	99.25	WP_063853729.1	macrolide efflux MFS transporter Mef(En2)	NF000154.1	macrolide efflux MFS transporter Mef(En2)
GCA_023274755	division I	lnu(AN2)	lincosamide nucleotidyltransferase Lnu(AN2)	AMR	AMR	LINCOSAMIDE	LINCOSAMIDE	EXACTP	100	WP_004308783.1	lincosamide nucleotidyltransferase Lnu(AN2)	NF000153.1	lincosamide nucleotidyltransferase Lnu(AN2)
GCA_023274755	division I	cepA	CepA family class A extended-spectrum beta-lactamase	AMR	AMR	BETA-LACTAM	CEPHALOSPORIN	EXACTP	100	WP_005795628.1	CepA family class A extended-spectrum beta-lactamase	NF033102.1	CepA family class A extended-spectrum beta-lactamase
GCA_023274755	division I	tet(Q)	tetracycline resistance ribosomal protection protein Tet(Q)	AMR	AMR	TETRACYCLINE	TETRACYCLINE	BLASTP	97.19	WP_002560998.1	tetracycline resistance ribosomal protection protein Tet(Q)	NF012154.0	tetracycline resistance ribosomal protection protein Tet(Q)
GCA_023275035	division I	lnu(AN2)	lincosamide nucleotidyltransferase Lnu(AN2)	AMR	AMR	LINCOSAMIDE	LINCOSAMIDE	EXACTP	100	WP_004308783.1	lincosamide nucleotidyltransferase Lnu(AN2)	NF000153.1	lincosamide nucleotidyltransferase Lnu(AN2)
GCA_023275035	division I	mef(En2)	macrolide efflux MFS transporter Mef(En2)	AMR	AMR	MACROLIDE	MACROLIDE	BLASTP	99.25	WP_063853729.1	macrolide efflux MFS transporter Mef(En2)	NF000154.1	macrolide efflux MFS transporter Mef(En2)
GCA_023275035	division I	cepA	CepA family class A extended-spectrum beta-lactamase	AMR	AMR	BETA-LACTAM	CEPHALOSPORIN	EXACTP	100	WP_005795628.1	CepA family class A extended-spectrum beta-lactamase	NF033102.1	CepA family class A extended-spectrum beta-lactamase
GCA_023275035	division I	tet(X2)	tetracycline-inactivating monooxygenase Tet(X2)	AMR	AMR	TETRACYCLINE	TETRACYCLINE	BLASTP	99.47	WP_008651082.1	tetracycline-inactivating monooxygenase Tet(X2)	NF033111.2	tetracycline-inactivating monooxygenase Tet(X)
GCA_023275035	division I	erm(F)	23S rRNA (adenine(2058)-N(6))-methyltransferase Erm(F)	AMR	AMR	MACROLIDE	MACROLIDE	BLASTP	99.62	WP_002682030.1	23S rRNA (adenine(2058)-N(6))-methyltransferase Erm(F)	NF012223.0	23S rRNA (adenine(2058)-N(6))-methyltransferase Erm(F)
GCA_023275035	division I	tet(Q)	tetracycline resistance ribosomal protection protein Tet(Q)	AMR	AMR	TETRACYCLINE	TETRACYCLINE	BLASTP	97.19	WP_002560998.1	tetracycline resistance ribosomal protection protein Tet(Q)	NF012154.0	tetracycline resistance ribosomal protection protein Tet(Q)
GCA_022722555	division I	cepA	CepA family class A extended-spectrum beta-lactamase	AMR	AMR	BETA-LACTAM	CEPHALOSPORIN	EXACTP	100	WP_010992371.1	CepA family class A extended-spectrum beta-lactamase	NF033102.1	CepA family class A extended-spectrum beta-lactamase
GCA_022722555	division I	arsD	arsenite efflux transporter metallochaperone ArsD	STRESS	METAL	ARSENIC	ARSENITE	HMM	44.23	KAA9473340.1	arsenite efflux transporter metallochaperone ArsD	NF033727.1	arsenite efflux transporter metallochaperone ArsD
GCA_001580095	division I	cepA	CepA family class A extended-spectrum beta-lactamase	AMR	AMR	BETA-LACTAM	CEPHALOSPORIN	EXACTP	100	WP_010992371.1	CepA family class A extended-spectrum beta-lactamase	NF033102.1	CepA family class A extended-spectrum beta-lactamase
GCA_001580105	division I	cepA	CepA family class A extended-spectrum beta-lactamase	AMR	AMR	BETA-LACTAM	CEPHALOSPORIN	EXACTP	100	WP_010992371.1	CepA family class A extended-spectrum beta-lactamase	NF033102.1	CepA family class A extended-spectrum beta-lactamase
GCA_005706655	division I	cepA	CepA family class A extended-spectrum beta-lactamase	AMR	AMR	BETA-LACTAM	CEPHALOSPORIN	EXACTP	100	WP_010992371.1	CepA family class A extended-spectrum beta-lactamase	NF033102.1	CepA family class A extended-spectrum beta-lactamase
GCA_000025985	division I	cepA	CepA family class A extended-spectrum beta-lactamase	AMR	AMR	BETA-LACTAM	CEPHALOSPORIN	EXACTP	100	WP_010992371.1	CepA family class A extended-spectrum beta-lactamase	NF033102.1	CepA family class A extended-spectrum beta-lactamase
GCA_020097275	division I	cepA	CepA family class A extended-spectrum beta-lactamase	AMR	AMR	BETA-LACTAM	CEPHALOSPORIN	EXACTP	100	WP_010992371.1	CepA family class A extended-spectrum beta-lactamase	NF033102.1	CepA family class A extended-spectrum beta-lactamase
GCA_016623685	division I	cepA	CepA family class A extended-spectrum beta-lactamase	AMR	AMR	BETA-LACTAM	CEPHALOSPORIN	EXACTP	100	WP_010992371.1	CepA family class A extended-spectrum beta-lactamase	NF033102.1	CepA family class A extended-spectrum beta-lactamase
GCA_020297585	division I	cepA	CepA family class A extended-spectrum beta-lactamase	AMR	AMR	BETA-LACTAM	CEPHALOSPORIN	EXACTP	100	WP_010992371.1	CepA family class A extended-spectrum beta-lactamase	NF033102.1	CepA family class A extended-spectrum beta-lactamase
GCA_002810995	division I	cepA	CepA family class A extended-spectrum beta-lactamase	AMR	AMR	BETA-LACTAM	CEPHALOSPORIN	EXACTP	100	WP_010992371.1	CepA family class A extended-spectrum beta-lactamase	NF033102.1	CepA family class A extended-spectrum beta-lactamase
GCA_008569345	division I	tet	tetracycline resistance ribosomal protection protein	AMR	AMR	TETRACYCLINE	TETRACYCLINE	HMM	89.55	WP_063856407.1	tetracycline resistance ribosomal protection protein	NF012153.1	tetracycline resistance ribosomal protection protein
GCA_008569345	division I	cepA	CepA family class A extended-spectrum beta-lactamase	AMR	AMR	BETA-LACTAM	CEPHALOSPORIN	EXACTP	100	WP_005795628.1	CepA family class A extended-spectrum beta-lactamase	NF033102.1	CepA family class A extended-spectrum beta-lactamase
GCA_008569415	division I	cepA	CepA family class A extended-spectrum beta-lactamase	AMR	AMR	BETA-LACTAM	CEPHALOSPORIN	EXACTP	100	WP_005795628.1	CepA family class A extended-spectrum beta-lactamase	NF033102.1	CepA family class A extended-spectrum beta-lactamase
GCA_008569415	division I	tet	tetracycline resistance ribosomal protection protein	AMR	AMR	TETRACYCLINE	TETRACYCLINE	HMM	89.55	WP_063856407.1	tetracycline resistance ribosomal protection protein	NF012153.1	tetracycline resistance ribosomal protection protein
GCA_008569445	division I	cepA	CepA family class A extended-spectrum beta-lactamase	AMR	AMR	BETA-LACTAM	CEPHALOSPORIN	EXACTP	100	WP_005795628.1	CepA family class A extended-spectrum beta-lactamase	NF033102.1	CepA family class A extended-spectrum beta-lactamase
GCA_008569445	division I	tet	tetracycline resistance ribosomal protection protein	AMR	AMR	TETRACYCLINE	TETRACYCLINE	HMM	89.55	WP_063856407.1	tetracycline resistance ribosomal protection protein	NF012153.1	tetracycline resistance ribosomal protection protein
GCA_008569395	division I	cepA	CepA family class A extended-spectrum beta-lactamase	AMR	AMR	BETA-LACTAM	CEPHALOSPORIN	EXACTP	100	WP_005795628.1	CepA family class A extended-spectrum beta-lactamase	NF033102.1	CepA family class A extended-spectrum beta-lactamase
GCA_008569395	division I	tet	tetracycline resistance ribosomal protection protein	AMR	AMR	TETRACYCLINE	TETRACYCLINE	HMM	89.55	WP_063856407.1	tetracycline resistance ribosomal protection protein	NF012153.1	tetracycline resistance ribosomal protection protein
GCA_020297435	division I	tet(Q)	tetracycline resistance ribosomal protection protein Tet(Q)	AMR	AMR	TETRACYCLINE	TETRACYCLINE	BLASTP	99.53	WP_063856407.1	tetracycline resistance ribosomal protection protein Tet(Q)	NF012154.0	tetracycline resistance ribosomal protection protein Tet(Q)
GCA_020297435	division I	cepA	CepA family class A extended-spectrum beta-lactamase	AMR	AMR	BETA-LACTAM	CEPHALOSPORIN	EXACTP	100	WP_005795628.1	CepA family class A extended-spectrum beta-lactamase	NF033102.1	CepA family class A extended-spectrum beta-lactamase
GCA_014042465	division I	tet	tetracycline resistance ribosomal protection protein	AMR	AMR	TETRACYCLINE	TETRACYCLINE	HMM	89.55	WP_063856407.1	tetracycline resistance ribosomal protection protein	NF012153.1	tetracycline resistance ribosomal protection protein
GCA_014042465	division I	cepA	CepA family class A extended-spectrum beta-lactamase	AMR	AMR	BETA-LACTAM	CEPHALOSPORIN	EXACTP	100	WP_005795628.1	CepA family class A extended-spectrum beta-lactamase	NF033102.1	CepA family class A extended-spectrum beta-lactamase
GCA_000598585	division I	cepA	CepA family class A extended-spectrum beta-lactamase	AMR	AMR	BETA-LACTAM	CEPHALOSPORIN	BLASTP	99.33	WP_005795628.1	CepA family class A extended-spectrum beta-lactamase	NF033102.1	CepA family class A extended-spectrum beta-lactamase
GCA_000598585	division I	mef(En2)	macrolide efflux MFS transporter Mef(En2)	AMR	AMR	MACROLIDE	MACROLIDE	BLASTP	99.5	WP_063853729.1	macrolide efflux MFS transporter Mef(En2)	NF000154.1	macrolide efflux MFS transporter Mef(En2)
GCA_000598585	division I	lnu(AN2)	lincosamide nucleotidyltransferase Lnu(AN2)	AMR	AMR	LINCOSAMIDE	LINCOSAMIDE	EXACTP	100	WP_004308783.1	lincosamide nucleotidyltransferase Lnu(AN2)	NF000153.1	lincosamide nucleotidyltransferase Lnu(AN2)
GCA_000598585	division I	tet(Q)	tetracycline resistance ribosomal protection protein Tet(Q)	AMR	AMR	TETRACYCLINE	TETRACYCLINE	EXACTP	100	WP_002560998.1	tetracycline resistance ribosomal protection protein Tet(Q)	NF012154.0	tetracycline resistance ribosomal protection protein Tet(Q)
GCA_021409905	division I	tet(Q)	tetracycline resistance ribosomal protection protein Tet(Q)	AMR	AMR	TETRACYCLINE	TETRACYCLINE	EXACTP	100	WP_004293868.1	tetracycline resistance ribosomal protection protein Tet(Q)	NF012154.0	tetracycline resistance ribosomal protection protein Tet(Q)
GCA_021409905	division I	erm(F)	23S rRNA (adenine(2058)-N(6))-methyltransferase Erm(F)	AMR	AMR	MACROLIDE	MACROLIDE	BLASTP	99.62	WP_063844771.1	23S rRNA (adenine(2058)-N(6))-methyltransferase Erm(F)	NF012223.0	23S rRNA (adenine(2058)-N(6))-methyltransferase Erm(F)
GCA_021409905	division I	tet(X1)	tetracycline-inactivating monooxygenase Tet(X1)	AMR	AMR	TETRACYCLINE	TETRACYCLINE	BLASTP	99.74	WP_204376222.1	tetracycline-inactivating monooxygenase Tet(X1)	NA	NA
GCA_021409905	division I	tet(X2)	tetracycline-inactivating monooxygenase Tet(X2)	AMR	AMR	TETRACYCLINE	TETRACYCLINE	EXACTX	100	WP_008651082.1	tetracycline-inactivating monooxygenase Tet(X2)	NF033111.2	tetracycline-inactivating monooxygenase Tet(X)
GCA_021409905	division I	aadS	aminoglycoside 6-adenylyltransferase AadS	AMR	AMR	AMINOGLYCOSIDE	STREPTOMYCIN	EXACTP	100	WP_003013318.1	aminoglycoside 6-adenylyltransferase AadS	NF033387.1	AadS family aminoglycoside 6-adenylyltransferase
GCA_021409905	division I	cepA	CepA family class A extended-spectrum beta-lactamase	AMR	AMR	BETA-LACTAM	CEPHALOSPORIN	BLASTP	99.33	WP_032579291.1	class A extended-spectrum beta-lactamase CepA-44	NF033102.1	CepA family class A extended-spectrum beta-lactamase
GCA_021411225	division I	cepA	CepA family class A extended-spectrum beta-lactamase	AMR	AMR	BETA-LACTAM	CEPHALOSPORIN	BLASTP	99.67	WP_005795628.1	CepA family class A extended-spectrum beta-lactamase	NF033102.1	CepA family class A extended-spectrum beta-lactamase
GCA_021411225	division I	tet(Q)	tetracycline resistance ribosomal protection protein Tet(Q)	AMR	AMR	TETRACYCLINE	TETRACYCLINE	EXACTP	100	WP_004293868.1	tetracycline resistance ribosomal protection protein Tet(Q)	NF012154.0	tetracycline resistance ribosomal protection protein Tet(Q)
GCA_021411225	division I	erm(F)	23S rRNA (adenine(2058)-N(6))-methyltransferase Erm(F)	AMR	AMR	MACROLIDE	MACROLIDE	BLASTP	99.25	WP_002682030.1	23S rRNA (adenine(2058)-N(6))-methyltransferase Erm(F)	NF012223.0	23S rRNA (adenine(2058)-N(6))-methyltransferase Erm(F)
GCA_000599165	division I	cepA	CepA family class A extended-spectrum beta-lactamase	AMR	AMR	BETA-LACTAM	CEPHALOSPORIN	BLASTP	99.67	WP_005795628.1	CepA family class A extended-spectrum beta-lactamase	NF033102.1	CepA family class A extended-spectrum beta-lactamase
GCA_000599165	division I	tet(Q)	tetracycline resistance ribosomal protection protein Tet(Q)	AMR	AMR	TETRACYCLINE	TETRACYCLINE	BLASTP	97.81	WP_004293868.1	tetracycline resistance ribosomal protection protein Tet(Q)	NF012154.0	tetracycline resistance ribosomal protection protein Tet(Q)
GCA_000598565	division I	cepA	CepA family class A extended-spectrum beta-lactamase	AMR	AMR	BETA-LACTAM	CEPHALOSPORIN	BLASTP	99.67	WP_005795628.1	CepA family class A extended-spectrum beta-lactamase	NF033102.1	CepA family class A extended-spectrum beta-lactamase
GCA_000598565	division I	tet(Q)	tetracycline resistance ribosomal protection protein Tet(Q)	AMR	AMR	TETRACYCLINE	TETRACYCLINE	BLASTP	97.81	WP_004293868.1	tetracycline resistance ribosomal protection protein Tet(Q)	NF012154.0	tetracycline resistance ribosomal protection protein Tet(Q)
GCA_003458215	division I	cepA	CepA family class A extended-spectrum beta-lactamase	AMR	AMR	BETA-LACTAM	CEPHALOSPORIN	BLASTP	99.67	WP_005816369.1	CepA family class A extended-spectrum beta-lactamase	NF033102.1	CepA family class A extended-spectrum beta-lactamase
GCA_003458215	division I	erm(F)	23S rRNA (adenine(2058)-N(6))-methyltransferase Erm(F)	AMR	AMR	MACROLIDE	MACROLIDE	BLASTP	98.87	WP_002682030.1	23S rRNA (adenine(2058)-N(6))-methyltransferase Erm(F)	NF012223.0	23S rRNA (adenine(2058)-N(6))-methyltransferase Erm(F)
GCA_003458215	division I	tet	tetracycline resistance ribosomal protection protein	AMR	AMR	TETRACYCLINE	TETRACYCLINE	HMM	89.55	WP_063856407.1	tetracycline resistance ribosomal protection protein	NF012153.1	tetracycline resistance ribosomal protection protein
GCA_003458215	division I	tet(Q)	tetracycline resistance ribosomal protection protein Tet(Q)	AMR	AMR	TETRACYCLINE	TETRACYCLINE	PARTIALP	98.31	WP_004293868.1	tetracycline resistance ribosomal protection protein Tet(Q)	NA	NA
GCA_008369705	division I	cepA	CepA family class A extended-spectrum beta-lactamase	AMR	AMR	BETA-LACTAM	CEPHALOSPORIN	BLASTP	99.67	WP_005816369.1	CepA family class A extended-spectrum beta-lactamase	NF033102.1	CepA family class A extended-spectrum beta-lactamase
GCA_008369705	division I	tet(Q)	tetracycline resistance ribosomal protection protein Tet(Q)	AMR	AMR	TETRACYCLINE	TETRACYCLINE	BLASTP	99.84	WP_002560998.1	tetracycline resistance ribosomal protection protein Tet(Q)	NF012154.0	tetracycline resistance ribosomal protection protein Tet(Q)
GCA_000218345	division I	cepA	CepA family class A extended-spectrum beta-lactamase	AMR	AMR	BETA-LACTAM	CEPHALOSPORIN	BLASTP	99.33	WP_005816369.1	CepA family class A extended-spectrum beta-lactamase	NF033102.1	CepA family class A extended-spectrum beta-lactamase
GCA_000218345	division I	cfxA	CfxA family class A broad-spectrum beta-lactamase	AMR	AMR	BETA-LACTAM	BETA-LACTAM	HMM	83.65	WP_004348227.1	CfxA family class A broad-spectrum beta-lactamase	NF033100.1	CfxA family class A broad-spectrum beta-lactamase
GCA_000218345	division I	tet(Q)	tetracycline resistance ribosomal protection protein Tet(Q)	AMR	AMR	TETRACYCLINE	TETRACYCLINE	BLASTP	98.75	WP_063856409.1	tetracycline resistance ribosomal protection protein Tet(Q)	NF012154.0	tetracycline resistance ribosomal protection protein Tet(Q)
GCA_000218345	division I	erm(F)	23S rRNA (adenine(2058)-N(6))-methyltransferase Erm(F)	AMR	AMR	MACROLIDE	MACROLIDE	EXACTP	100	WP_002682030.1	23S rRNA (adenine(2058)-N(6))-methyltransferase Erm(F)	NF012223.0	23S rRNA (adenine(2058)-N(6))-methyltransferase Erm(F)
GCA_003439675	division I	cepA	CepA family class A extended-spectrum beta-lactamase	AMR	AMR	BETA-LACTAM	CEPHALOSPORIN	BLASTP	99.67	WP_005816369.1	CepA family class A extended-spectrum beta-lactamase	NF033102.1	CepA family class A extended-spectrum beta-lactamase
GCA_003439675	division I	erm(G)	23S rRNA (adenine(2058)-N(6))-methyltransferase Erm(G)	AMR	AMR	MACROLIDE	MACROLIDE	PARTIALP	96.65	WP_014387027.1	23S rRNA (adenine(2058)-N(6))-methyltransferase Erm(G)	NF000499.1	23S ribosomal RNA methyltransferase Erm
GCA_003439675	division I	tet(Q)	tetracycline resistance ribosomal protection protein Tet(Q)	AMR	AMR	TETRACYCLINE	TETRACYCLINE	EXACTP	100	WP_002560998.1	tetracycline resistance ribosomal protection protein Tet(Q)	NF012154.0	tetracycline resistance ribosomal protection protein Tet(Q)
GCA_003439635	division I	cepA	CepA family class A extended-spectrum beta-lactamase	AMR	AMR	BETA-LACTAM	CEPHALOSPORIN	BLASTP	99.67	WP_005816369.1	CepA family class A extended-spectrum beta-lactamase	NF033102.1	CepA family class A extended-spectrum beta-lactamase
GCA_003439635	division I	erm(G)	23S rRNA (adenine(2058)-N(6))-methyltransferase Erm(G)	AMR	AMR	MACROLIDE	MACROLIDE	BLASTP	98.36	WP_063844791.1	23S rRNA (adenine(2058)-N(6))-methyltransferase Erm(G)	NF000499.1	23S ribosomal RNA methyltransferase Erm
GCA_003439635	division I	tet(Q)	tetracycline resistance ribosomal protection protein Tet(Q)	AMR	AMR	TETRACYCLINE	TETRACYCLINE	EXACTP	100	WP_002560998.1	tetracycline resistance ribosomal protection protein Tet(Q)	NF012154.0	tetracycline resistance ribosomal protection protein Tet(Q)
GCA_000009925	division I	tet(Q)	tetracycline resistance ribosomal protection protein Tet(Q)	AMR	AMR	TETRACYCLINE	TETRACYCLINE	BLASTP	99.53	WP_063856407.1	tetracycline resistance ribosomal protection protein Tet(Q)	NF012154.0	tetracycline resistance ribosomal protection protein Tet(Q)
GCA_000009925	division I	cepA	CepA family class A extended-spectrum beta-lactamase	AMR	AMR	BETA-LACTAM	CEPHALOSPORIN	BLASTP	99.33	WP_005795628.1	CepA family class A extended-spectrum beta-lactamase	NF033102.1	CepA family class A extended-spectrum beta-lactamase
GCA_003436285	division I	erm	23S ribosomal RNA methyltransferase Erm	AMR	AMR	MACROLIDE	MACROLIDE	HMM	63.53	WP_032488512.1	23S ribosomal RNA methyltransferase Erm	NF000499.1	23S ribosomal RNA methyltransferase Erm
GCA_003436285	division I	cepA	CepA family class A extended-spectrum beta-lactamase	AMR	AMR	BETA-LACTAM	CEPHALOSPORIN	BLASTP	99.67	WP_005816369.1	CepA family class A extended-spectrum beta-lactamase	NF033102.1	CepA family class A extended-spectrum beta-lactamase
GCA_003436285	division I	tet(Q)	tetracycline resistance ribosomal protection protein Tet(Q)	AMR	AMR	TETRACYCLINE	TETRACYCLINE	EXACTP	100	WP_002560998.1	tetracycline resistance ribosomal protection protein Tet(Q)	NF012154.0	tetracycline resistance ribosomal protection protein Tet(Q)
GCA_015560515	division I	cepA	CepA family class A extended-spectrum beta-lactamase	AMR	AMR	BETA-LACTAM	CEPHALOSPORIN	EXACTP	100	WP_005795628.1	CepA family class A extended-spectrum beta-lactamase	NF033102.1	CepA family class A extended-spectrum beta-lactamase
GCA_015560515	division I	tet(Q)	tetracycline resistance ribosomal protection protein Tet(Q)	AMR	AMR	TETRACYCLINE	TETRACYCLINE	BLASTP	99.37	WP_063856407.1	tetracycline resistance ribosomal protection protein Tet(Q)	NF012154.0	tetracycline resistance ribosomal protection protein Tet(Q)
GCA_015560515	division I	cfxA	CfxA family class A broad-spectrum beta-lactamase	AMR	AMR	BETA-LACTAM	BETA-LACTAM	EXACTP	100	WP_004339683.1	CfxA family class A broad-spectrum beta-lactamase	NF033100.1	CfxA family class A broad-spectrum beta-lactamase
GCA_000613425	division I	tet(Q)	tetracycline resistance ribosomal protection protein Tet(Q)	AMR	AMR	TETRACYCLINE	TETRACYCLINE	INTERNAL_STOP	100	WP_004293868.1	tetracycline resistance ribosomal protection protein Tet(Q)	NA	NA
GCA_000613425	division I	cepA	CepA family class A extended-spectrum beta-lactamase	AMR	AMR	BETA-LACTAM	CEPHALOSPORIN	PARTIALP	99.46	WP_032579291.1	class A extended-spectrum beta-lactamase CepA-44	NA	NA
GCA_021410465	division I	tet(Q)	tetracycline resistance ribosomal protection protein Tet(Q)	AMR	AMR	TETRACYCLINE	TETRACYCLINE	BLASTP	99.53	WP_063856407.1	tetracycline resistance ribosomal protection protein Tet(Q)	NF012154.0	tetracycline resistance ribosomal protection protein Tet(Q)
GCA_021410465	division I	cepA	CepA family class A extended-spectrum beta-lactamase	AMR	AMR	BETA-LACTAM	CEPHALOSPORIN	BLASTP	99.67	WP_005816369.1	CepA family class A extended-spectrum beta-lactamase	NF033102.1	CepA family class A extended-spectrum beta-lactamase
GCA_021410465	division I	cfxA	CfxA family class A broad-spectrum beta-lactamase	AMR	AMR	BETA-LACTAM	BETA-LACTAM	HMM	83.33	WP_057280848.1	CfxA family class A broad-spectrum beta-lactamase	NF033100.1	CfxA family class A broad-spectrum beta-lactamase
GCA_021410465	division I	cfxA3	class A extended-spectrum beta-lactamase CfxA3	AMR	AMR	BETA-LACTAM	BETA-LACTAM	EXACTP	100	WP_004348227.1	class A extended-spectrum beta-lactamase CfxA3	NF033100.1	CfxA family class A broad-spectrum beta-lactamase
GCA_021410105	division I	tet(Q)	tetracycline resistance ribosomal protection protein Tet(Q)	AMR	AMR	TETRACYCLINE	TETRACYCLINE	EXACTP	100	WP_004293868.1	tetracycline resistance ribosomal protection protein Tet(Q)	NF012154.0	tetracycline resistance ribosomal protection protein Tet(Q)
GCA_021410105	division I	cepA	CepA family class A extended-spectrum beta-lactamase	AMR	AMR	BETA-LACTAM	CEPHALOSPORIN	BLASTP	99.67	WP_005816369.1	CepA family class A extended-spectrum beta-lactamase	NF033102.1	CepA family class A extended-spectrum beta-lactamase
GCA_021410105	division I	erm(F)	23S rRNA (adenine(2058)-N(6))-methyltransferase Erm(F)	AMR	AMR	MACROLIDE	MACROLIDE	EXACTP	100	WP_002682030.1	23S rRNA (adenine(2058)-N(6))-methyltransferase Erm(F)	NF012223.0	23S rRNA (adenine(2058)-N(6))-methyltransferase Erm(F)
GCA_021410105	division I	cfxA5	class A broad-spectrum beta-lactamase CfxA5	AMR	AMR	BETA-LACTAM	BETA-LACTAM	BLASTP	100	WP_032946415.1	class A broad-spectrum beta-lactamase CfxA5	NF033100.1	CfxA family class A broad-spectrum beta-lactamase
GCA_015548595	division I	cepA	CepA family class A extended-spectrum beta-lactamase	AMR	AMR	BETA-LACTAM	CEPHALOSPORIN	EXACTP	100	WP_005795628.1	CepA family class A extended-spectrum beta-lactamase	NF033102.1	CepA family class A extended-spectrum beta-lactamase
GCA_015548595	division I	erm(B)	23S rRNA (adenine(2058)-N(6))-methyltransferase Erm(B)	AMR	AMR	MACROLIDE	MACROLIDE	BLASTP	99.18	WP_002292226.1	23S rRNA (adenine(2058)-N(6))-methyltransferase Erm(B)	NF012220.1	23S rRNA (adenine(2058)-N(6))-methyltransferase Erm(B)
GCA_015548595	division I	tet(Q)	tetracycline resistance ribosomal protection protein Tet(Q)	AMR	AMR	TETRACYCLINE	TETRACYCLINE	BLASTP	99.38	WP_004293868.1	tetracycline resistance ribosomal protection protein Tet(Q)	NF012154.0	tetracycline resistance ribosomal protection protein Tet(Q)
GCA_015548595	division I	erm(F)	23S rRNA (adenine(2058)-N(6))-methyltransferase Erm(F)	AMR	AMR	MACROLIDE	MACROLIDE	EXACTP	100	WP_002682030.1	23S rRNA (adenine(2058)-N(6))-methyltransferase Erm(F)	NF012223.0	23S rRNA (adenine(2058)-N(6))-methyltransferase Erm(F)
GCA_015548595	division I	erm(F)	23S rRNA (adenine(2058)-N(6))-methyltransferase Erm(F)	AMR	AMR	MACROLIDE	MACROLIDE	EXACTX	100	WP_002682030.1	23S rRNA (adenine(2058)-N(6))-methyltransferase Erm(F)	NA	NA
GCA_015548595	division I	tet(X2)	tetracycline-inactivating monooxygenase Tet(X2)	AMR	AMR	TETRACYCLINE	TETRACYCLINE	BLASTP	99.74	WP_008651082.1	tetracycline-inactivating monooxygenase Tet(X2)	NF033111.2	tetracycline-inactivating monooxygenase Tet(X)
GCA_015548595	division I	cfxA	CfxA family class A broad-spectrum beta-lactamase	AMR	AMR	BETA-LACTAM	BETA-LACTAM	EXACTP	100	WP_004339683.1	CfxA family class A broad-spectrum beta-lactamase	NF033100.1	CfxA family class A broad-spectrum beta-lactamase
GCA_005844845	division I	cepA	CepA family class A extended-spectrum beta-lactamase	AMR	AMR	BETA-LACTAM	CEPHALOSPORIN	EXACTP	100	WP_005795628.1	CepA family class A extended-spectrum beta-lactamase	NF033102.1	CepA family class A extended-spectrum beta-lactamase
GCA_005844845	division I	erm(B)	23S rRNA (adenine(2058)-N(6))-methyltransferase Erm(B)	AMR	AMR	MACROLIDE	MACROLIDE	BLASTP	99.18	WP_002292226.1	23S rRNA (adenine(2058)-N(6))-methyltransferase Erm(B)	NF012220.1	23S rRNA (adenine(2058)-N(6))-methyltransferase Erm(B)
GCA_005844845	division I	tet(Q)	tetracycline resistance ribosomal protection protein Tet(Q)	AMR	AMR	TETRACYCLINE	TETRACYCLINE	BLASTP	99.38	WP_004293868.1	tetracycline resistance ribosomal protection protein Tet(Q)	NF012154.0	tetracycline resistance ribosomal protection protein Tet(Q)
GCA_005844845	division I	erm(F)	23S rRNA (adenine(2058)-N(6))-methyltransferase Erm(F)	AMR	AMR	MACROLIDE	MACROLIDE	EXACTP	100	WP_002682030.1	23S rRNA (adenine(2058)-N(6))-methyltransferase Erm(F)	NF012223.0	23S rRNA (adenine(2058)-N(6))-methyltransferase Erm(F)
GCA_005844845	division I	erm(F)	23S rRNA (adenine(2058)-N(6))-methyltransferase Erm(F)	AMR	AMR	MACROLIDE	MACROLIDE	EXACTX	100	WP_002682030.1	23S rRNA (adenine(2058)-N(6))-methyltransferase Erm(F)	NA	NA
GCA_005844845	division I	tet(X2)	tetracycline-inactivating monooxygenase Tet(X2)	AMR	AMR	TETRACYCLINE	TETRACYCLINE	BLASTP	99.74	WP_008651082.1	tetracycline-inactivating monooxygenase Tet(X2)	NF033111.2	tetracycline-inactivating monooxygenase Tet(X)
GCA_005844845	division I	cfxA	CfxA family class A broad-spectrum beta-lactamase	AMR	AMR	BETA-LACTAM	BETA-LACTAM	EXACTP	100	WP_004339683.1	CfxA family class A broad-spectrum beta-lactamase	NF033100.1	CfxA family class A broad-spectrum beta-lactamase
GCA_021410785	division I	cepA	CepA family class A extended-spectrum beta-lactamase	AMR	AMR	BETA-LACTAM	CEPHALOSPORIN	EXACTP	100	WP_005795628.1	CepA family class A extended-spectrum beta-lactamase	NF033102.1	CepA family class A extended-spectrum beta-lactamase
GCA_021410785	division I	tet(Q)	tetracycline resistance ribosomal protection protein Tet(Q)	AMR	AMR	TETRACYCLINE	TETRACYCLINE	BLASTP	99.53	WP_063856407.1	tetracycline resistance ribosomal protection protein Tet(Q)	NF012154.0	tetracycline resistance ribosomal protection protein Tet(Q)
GCA_021410945	division I	cepA	CepA family class A extended-spectrum beta-lactamase	AMR	AMR	BETA-LACTAM	CEPHALOSPORIN	EXACTP	100	WP_005795628.1	CepA family class A extended-spectrum beta-lactamase	NF033102.1	CepA family class A extended-spectrum beta-lactamase
GCA_021410945	division I	tet(Q)	tetracycline resistance ribosomal protection protein Tet(Q)	AMR	AMR	TETRACYCLINE	TETRACYCLINE	BLASTP	99.53	WP_063856407.1	tetracycline resistance ribosomal protection protein Tet(Q)	NF012154.0	tetracycline resistance ribosomal protection protein Tet(Q)
GCA_021410805	division I	tet(Q)	tetracycline resistance ribosomal protection protein Tet(Q)	AMR	AMR	TETRACYCLINE	TETRACYCLINE	BLASTP	99.53	WP_063856407.1	tetracycline resistance ribosomal protection protein Tet(Q)	NF012154.0	tetracycline resistance ribosomal protection protein Tet(Q)
GCA_021410805	division I	cepA	CepA family class A extended-spectrum beta-lactamase	AMR	AMR	BETA-LACTAM	CEPHALOSPORIN	EXACTP	100	WP_005795628.1	CepA family class A extended-spectrum beta-lactamase	NF033102.1	CepA family class A extended-spectrum beta-lactamase
GCA_014042415	division I	tet(Q)	tetracycline resistance ribosomal protection protein Tet(Q)	AMR	AMR	TETRACYCLINE	TETRACYCLINE	EXACTP	100	WP_004293868.1	tetracycline resistance ribosomal protection protein Tet(Q)	NF012154.0	tetracycline resistance ribosomal protection protein Tet(Q)
GCA_014042415	division I	cepA	CepA family class A extended-spectrum beta-lactamase	AMR	AMR	BETA-LACTAM	CEPHALOSPORIN	EXACTP	100	WP_005795628.1	CepA family class A extended-spectrum beta-lactamase	NF033102.1	CepA family class A extended-spectrum beta-lactamase
GCA_007896595	division I	erm(F)	23S rRNA (adenine(2058)-N(6))-methyltransferase Erm(F)	AMR	AMR	MACROLIDE	MACROLIDE	BLASTP	99.62	WP_063844771.1	23S rRNA (adenine(2058)-N(6))-methyltransferase Erm(F)	NF012223.0	23S rRNA (adenine(2058)-N(6))-methyltransferase Erm(F)
GCA_007896595	division I	tet(X1)	tetracycline-inactivating monooxygenase Tet(X1)	AMR	AMR	TETRACYCLINE	TETRACYCLINE	BLASTP	99.74	WP_204376222.1	tetracycline-inactivating monooxygenase Tet(X1)	NA	NA
GCA_007896595	division I	tet(X2)	tetracycline-inactivating monooxygenase Tet(X2)	AMR	AMR	TETRACYCLINE	TETRACYCLINE	EXACTX	100	WP_008651082.1	tetracycline-inactivating monooxygenase Tet(X2)	NF033111.2	tetracycline-inactivating monooxygenase Tet(X)
GCA_007896595	division I	aadS	aminoglycoside 6-adenylyltransferase AadS	AMR	AMR	AMINOGLYCOSIDE	STREPTOMYCIN	EXACTP	100	WP_003013318.1	aminoglycoside 6-adenylyltransferase AadS	NF033387.1	AadS family aminoglycoside 6-adenylyltransferase
GCA_007896595	division I	bla	class A beta-lactamase	AMR	AMR	BETA-LACTAM	BETA-LACTAM	HMM	41.61	WP_032494759.1	class A beta-lactamase	NF033103.1	class A beta-lactamase
GCA_007896595	division I	cepA	CepA family class A extended-spectrum beta-lactamase	AMR	AMR	BETA-LACTAM	CEPHALOSPORIN	EXACTP	100	WP_005795628.1	CepA family class A extended-spectrum beta-lactamase	NF033102.1	CepA family class A extended-spectrum beta-lactamase
GCA_007896595	division I	mef(En2)	macrolide efflux MFS transporter Mef(En2)	AMR	AMR	MACROLIDE	MACROLIDE	BLASTP	99.25	WP_063853729.1	macrolide efflux MFS transporter Mef(En2)	NF000154.1	macrolide efflux MFS transporter Mef(En2)
GCA_007896595	division I	lnu(AN2)	lincosamide nucleotidyltransferase Lnu(AN2)	AMR	AMR	LINCOSAMIDE	LINCOSAMIDE	EXACTP	100	WP_004308783.1	lincosamide nucleotidyltransferase Lnu(AN2)	NF000153.1	lincosamide nucleotidyltransferase Lnu(AN2)
GCA_007896595	division I	tet(Q)	tetracycline resistance ribosomal protection protein Tet(Q)	AMR	AMR	TETRACYCLINE	TETRACYCLINE	BLASTP	100	WP_004293868.1	tetracycline resistance ribosomal protection protein Tet(Q)	NF012153.1	tetracycline resistance ribosomal protection protein
GCA_003471925	division I	tet(Q)	tetracycline resistance ribosomal protection protein Tet(Q)	AMR	AMR	TETRACYCLINE	TETRACYCLINE	EXACTP	100	WP_002560998.1	tetracycline resistance ribosomal protection protein Tet(Q)	NF012154.0	tetracycline resistance ribosomal protection protein Tet(Q)
GCA_003471925	division I	erm(F)	23S rRNA (adenine(2058)-N(6))-methyltransferase Erm(F)	AMR	AMR	MACROLIDE	MACROLIDE	BLASTP	98.87	WP_002682030.1	23S rRNA (adenine(2058)-N(6))-methyltransferase Erm(F)	NF012223.0	23S rRNA (adenine(2058)-N(6))-methyltransferase Erm(F)
GCA_003471925	division I	lnu(AN2)	lincosamide nucleotidyltransferase Lnu(AN2)	AMR	AMR	LINCOSAMIDE	LINCOSAMIDE	BLASTP	99.41	WP_004308783.1	lincosamide nucleotidyltransferase Lnu(AN2)	NF000153.1	lincosamide nucleotidyltransferase Lnu(AN2)
GCA_003471925	division I	mef(En2)	macrolide efflux MFS transporter Mef(En2)	AMR	AMR	MACROLIDE	MACROLIDE	BLASTP	99.5	WP_063853729.1	macrolide efflux MFS transporter Mef(En2)	NF000154.1	macrolide efflux MFS transporter Mef(En2)
GCA_003471925	division I	cepA	CepA family class A extended-spectrum beta-lactamase	AMR	AMR	BETA-LACTAM	CEPHALOSPORIN	EXACTP	100	WP_005795628.1	CepA family class A extended-spectrum beta-lactamase	NF033102.1	CepA family class A extended-spectrum beta-lactamase
GCA_003472025	division I	tet(Q)	tetracycline resistance ribosomal protection protein Tet(Q)	AMR	AMR	TETRACYCLINE	TETRACYCLINE	EXACTP	100	WP_002560998.1	tetracycline resistance ribosomal protection protein Tet(Q)	NF012154.0	tetracycline resistance ribosomal protection protein Tet(Q)
GCA_003472025	division I	lnu(AN2)	lincosamide nucleotidyltransferase Lnu(AN2)	AMR	AMR	LINCOSAMIDE	LINCOSAMIDE	BLASTP	99.41	WP_004308783.1	lincosamide nucleotidyltransferase Lnu(AN2)	NF000153.1	lincosamide nucleotidyltransferase Lnu(AN2)
GCA_003472025	division I	mef(En2)	macrolide efflux MFS transporter Mef(En2)	AMR	AMR	MACROLIDE	MACROLIDE	BLASTP	99.5	WP_063853729.1	macrolide efflux MFS transporter Mef(En2)	NF000154.1	macrolide efflux MFS transporter Mef(En2)
GCA_003472025	division I	cepA	CepA family class A extended-spectrum beta-lactamase	AMR	AMR	BETA-LACTAM	CEPHALOSPORIN	EXACTP	100	WP_005795628.1	CepA family class A extended-spectrum beta-lactamase	NF033102.1	CepA family class A extended-spectrum beta-lactamase
GCA_003472025	division I	erm(F)	23S rRNA (adenine(2058)-N(6))-methyltransferase Erm(F)	AMR	AMR	MACROLIDE	MACROLIDE	BLASTP	98.87	WP_002682030.1	23S rRNA (adenine(2058)-N(6))-methyltransferase Erm(F)	NF012223.0	23S rRNA (adenine(2058)-N(6))-methyltransferase Erm(F)
GCA_003475385	division I	tet(Q)	tetracycline resistance ribosomal protection protein Tet(Q)	AMR	AMR	TETRACYCLINE	TETRACYCLINE	EXACTP	100	WP_002560998.1	tetracycline resistance ribosomal protection protein Tet(Q)	NF012154.0	tetracycline resistance ribosomal protection protein Tet(Q)
GCA_003475385	division I	cepA	CepA family class A extended-spectrum beta-lactamase	AMR	AMR	BETA-LACTAM	CEPHALOSPORIN	BLASTP	99.67	WP_005816369.1	CepA family class A extended-spectrum beta-lactamase	NF033102.1	CepA family class A extended-spectrum beta-lactamase
GCA_003475385	division I	erm(F)	23S rRNA (adenine(2058)-N(6))-methyltransferase Erm(F)	AMR	AMR	MACROLIDE	MACROLIDE	BLASTP	98.87	WP_002682030.1	23S rRNA (adenine(2058)-N(6))-methyltransferase Erm(F)	NF012223.0	23S rRNA (adenine(2058)-N(6))-methyltransferase Erm(F)
GCA_003475385	division I	tet	tetracycline resistance ribosomal protection protein	AMR	AMR	TETRACYCLINE	TETRACYCLINE	HMM	89.55	WP_063856407.1	tetracycline resistance ribosomal protection protein	NF012153.1	tetracycline resistance ribosomal protection protein
GCA_021412125	division I	tet(Q)	tetracycline resistance ribosomal protection protein Tet(Q)	AMR	AMR	TETRACYCLINE	TETRACYCLINE	BLASTP	99.53	WP_063856407.1	tetracycline resistance ribosomal protection protein Tet(Q)	NF012154.0	tetracycline resistance ribosomal protection protein Tet(Q)
GCA_021412125	division I	lnu(AN2)	lincosamide nucleotidyltransferase Lnu(AN2)	AMR	AMR	LINCOSAMIDE	LINCOSAMIDE	EXACTP	100	WP_004308783.1	lincosamide nucleotidyltransferase Lnu(AN2)	NF000153.1	lincosamide nucleotidyltransferase Lnu(AN2)
GCA_021412125	division I	mef(En2)	macrolide efflux MFS transporter Mef(En2)	AMR	AMR	MACROLIDE	MACROLIDE	BLASTP	99.25	WP_063853729.1	macrolide efflux MFS transporter Mef(En2)	NF000154.1	macrolide efflux MFS transporter Mef(En2)
GCA_021412125	division I	cepA	CepA family class A extended-spectrum beta-lactamase	AMR	AMR	BETA-LACTAM	CEPHALOSPORIN	BLASTP	99.67	WP_005816369.1	CepA family class A extended-spectrum beta-lactamase	NF033102.1	CepA family class A extended-spectrum beta-lactamase
GCA_021412125	division I	erm(F)	23S rRNA (adenine(2058)-N(6))-methyltransferase Erm(F)	AMR	AMR	MACROLIDE	MACROLIDE	EXACTP	100	WP_002682030.1	23S rRNA (adenine(2058)-N(6))-methyltransferase Erm(F)	NF012223.0	23S rRNA (adenine(2058)-N(6))-methyltransferase Erm(F)
GCA_021412125	division I	cfxA3	class A extended-spectrum beta-lactamase CfxA3	AMR	AMR	BETA-LACTAM	BETA-LACTAM	EXACTP	100	WP_004348227.1	class A extended-spectrum beta-lactamase CfxA3	NF033100.1	CfxA family class A broad-spectrum beta-lactamase
GCA_021412025	division I	tet(Q)	tetracycline resistance ribosomal protection protein Tet(Q)	AMR	AMR	TETRACYCLINE	TETRACYCLINE	BLASTP	99.53	WP_063856407.1	tetracycline resistance ribosomal protection protein Tet(Q)	NF012154.0	tetracycline resistance ribosomal protection protein Tet(Q)
GCA_021412025	division I	cepA	CepA family class A extended-spectrum beta-lactamase	AMR	AMR	BETA-LACTAM	CEPHALOSPORIN	BLASTP	99.67	WP_005816369.1	CepA family class A extended-spectrum beta-lactamase	NF033102.1	CepA family class A extended-spectrum beta-lactamase
GCA_021412025	division I	mef(En2)	macrolide efflux MFS transporter Mef(En2)	AMR	AMR	MACROLIDE	MACROLIDE	BLASTP	99.25	WP_063853729.1	macrolide efflux MFS transporter Mef(En2)	NF000154.1	macrolide efflux MFS transporter Mef(En2)
GCA_021412025	division I	lnu(AN2)	lincosamide nucleotidyltransferase Lnu(AN2)	AMR	AMR	LINCOSAMIDE	LINCOSAMIDE	EXACTP	100	WP_004308783.1	lincosamide nucleotidyltransferase Lnu(AN2)	NF000153.1	lincosamide nucleotidyltransferase Lnu(AN2)
GCA_021412025	division I	cfxA3	class A extended-spectrum beta-lactamase CfxA3	AMR	AMR	BETA-LACTAM	BETA-LACTAM	EXACTP	100	WP_004348227.1	class A extended-spectrum beta-lactamase CfxA3	NF033100.1	CfxA family class A broad-spectrum beta-lactamase
GCA_021412025	division I	erm(F)	23S rRNA (adenine(2058)-N(6))-methyltransferase Erm(F)	AMR	AMR	MACROLIDE	MACROLIDE	EXACTP	100	WP_002682030.1	23S rRNA (adenine(2058)-N(6))-methyltransferase Erm(F)	NF012223.0	23S rRNA (adenine(2058)-N(6))-methyltransferase Erm(F)
GCA_002811035	division I	cepA	CepA family class A extended-spectrum beta-lactamase	AMR	AMR	BETA-LACTAM	CEPHALOSPORIN	EXACTP	100	WP_005795628.1	CepA family class A extended-spectrum beta-lactamase	NF033102.1	CepA family class A extended-spectrum beta-lactamase
GCA_002811035	division I	tet(Q)	tetracycline resistance ribosomal protection protein Tet(Q)	AMR	AMR	TETRACYCLINE	TETRACYCLINE	EXACTP	100	WP_004293868.1	tetracycline resistance ribosomal protection protein Tet(Q)	NF012154.0	tetracycline resistance ribosomal protection protein Tet(Q)
GCA_003438895	division I	tet(Q)	tetracycline resistance ribosomal protection protein Tet(Q)	AMR	AMR	TETRACYCLINE	TETRACYCLINE	EXACTP	100	WP_002560998.1	tetracycline resistance ribosomal protection protein Tet(Q)	NF012154.0	tetracycline resistance ribosomal protection protein Tet(Q)
GCA_003438895	division I	cepA	CepA family class A extended-spectrum beta-lactamase	AMR	AMR	BETA-LACTAM	CEPHALOSPORIN	EXACTP	100	WP_005795628.1	CepA family class A extended-spectrum beta-lactamase	NF033102.1	CepA family class A extended-spectrum beta-lactamase
GCA_003438895	division I	erm	23S ribosomal RNA methyltransferase Erm	AMR	AMR	MACROLIDE	MACROLIDE	HMM	89.85	WP_002682030.1	23S ribosomal RNA methyltransferase Erm	NF000499.1	23S ribosomal RNA methyltransferase Erm
GCA_003438775	division I	tet(Q)	tetracycline resistance ribosomal protection protein Tet(Q)	AMR	AMR	TETRACYCLINE	TETRACYCLINE	EXACTP	100	WP_002560998.1	tetracycline resistance ribosomal protection protein Tet(Q)	NF012154.0	tetracycline resistance ribosomal protection protein Tet(Q)
GCA_003438775	division I	cepA	CepA family class A extended-spectrum beta-lactamase	AMR	AMR	BETA-LACTAM	CEPHALOSPORIN	EXACTP	100	WP_005795628.1	CepA family class A extended-spectrum beta-lactamase	NF033102.1	CepA family class A extended-spectrum beta-lactamase
GCA_003438775	division I	erm	23S ribosomal RNA methyltransferase Erm	AMR	AMR	MACROLIDE	MACROLIDE	HMM	89.85	WP_002682030.1	23S ribosomal RNA methyltransferase Erm	NF000499.1	23S ribosomal RNA methyltransferase Erm
GCA_000599245	division I	cepA	CepA family class A extended-spectrum beta-lactamase	AMR	AMR	BETA-LACTAM	CEPHALOSPORIN	EXACTP	100	WP_005795628.1	CepA family class A extended-spectrum beta-lactamase	NF033102.1	CepA family class A extended-spectrum beta-lactamase
GCA_021413145	division I	tet(Q)	tetracycline resistance ribosomal protection protein Tet(Q)	AMR	AMR	TETRACYCLINE	TETRACYCLINE	EXACTP	100	WP_004293868.1	tetracycline resistance ribosomal protection protein Tet(Q)	NF012154.0	tetracycline resistance ribosomal protection protein Tet(Q)
GCA_021413145	division I	cepA	CepA family class A extended-spectrum beta-lactamase	AMR	AMR	BETA-LACTAM	CEPHALOSPORIN	EXACTP	100	WP_005795628.1	CepA family class A extended-spectrum beta-lactamase	NF033102.1	CepA family class A extended-spectrum beta-lactamase
GCA_021413145	division I	erm(F)	23S rRNA (adenine(2058)-N(6))-methyltransferase Erm(F)	AMR	AMR	MACROLIDE	MACROLIDE	EXACTP	100	WP_002682030.1	23S rRNA (adenine(2058)-N(6))-methyltransferase Erm(F)	NF012223.0	23S rRNA (adenine(2058)-N(6))-methyltransferase Erm(F)
GCA_021413145	division I	erm(F)	23S rRNA (adenine(2058)-N(6))-methyltransferase Erm(F)	AMR	AMR	MACROLIDE	MACROLIDE	EXACTX	100	WP_002682030.1	23S rRNA (adenine(2058)-N(6))-methyltransferase Erm(F)	NA	NA
GCA_021413145	division I	tet(X2)	tetracycline-inactivating monooxygenase Tet(X2)	AMR	AMR	TETRACYCLINE	TETRACYCLINE	BLASTP	99.74	WP_008651082.1	tetracycline-inactivating monooxygenase Tet(X2)	NF033111.2	tetracycline-inactivating monooxygenase Tet(X)
GCA_021410595	division I	cepA	CepA family class A extended-spectrum beta-lactamase	AMR	AMR	BETA-LACTAM	CEPHALOSPORIN	EXACTP	100	WP_005795628.1	CepA family class A extended-spectrum beta-lactamase	NF033102.1	CepA family class A extended-spectrum beta-lactamase
GCA_021410595	division I	tet(Q)	tetracycline resistance ribosomal protection protein Tet(Q)	AMR	AMR	TETRACYCLINE	TETRACYCLINE	EXACTP	100	WP_004293868.1	tetracycline resistance ribosomal protection protein Tet(Q)	NF012154.0	tetracycline resistance ribosomal protection protein Tet(Q)
GCA_021410595	division I	erm(F)	23S rRNA (adenine(2058)-N(6))-methyltransferase Erm(F)	AMR	AMR	MACROLIDE	MACROLIDE	BLASTP	99.62	WP_063844771.1	23S rRNA (adenine(2058)-N(6))-methyltransferase Erm(F)	NF012223.0	23S rRNA (adenine(2058)-N(6))-methyltransferase Erm(F)
GCA_021410595	division I	tet(X1)	tetracycline-inactivating monooxygenase Tet(X1)	AMR	AMR	TETRACYCLINE	TETRACYCLINE	BLASTP	99.74	WP_204376222.1	tetracycline-inactivating monooxygenase Tet(X1)	NA	NA
GCA_021410595	division I	tet(X2)	tetracycline-inactivating monooxygenase Tet(X2)	AMR	AMR	TETRACYCLINE	TETRACYCLINE	EXACTX	100	WP_008651082.1	tetracycline-inactivating monooxygenase Tet(X2)	NF033111.2	tetracycline-inactivating monooxygenase Tet(X)
GCA_021410595	division I	aadS	aminoglycoside 6-adenylyltransferase AadS	AMR	AMR	AMINOGLYCOSIDE	STREPTOMYCIN	EXACTP	100	WP_003013318.1	aminoglycoside 6-adenylyltransferase AadS	NF033387.1	AadS family aminoglycoside 6-adenylyltransferase
GCA_009025495	division I	cepA	CepA family class A extended-spectrum beta-lactamase	AMR	AMR	BETA-LACTAM	CEPHALOSPORIN	EXACTP	100	WP_005795628.1	CepA family class A extended-spectrum beta-lactamase	NF033102.1	CepA family class A extended-spectrum beta-lactamase
GCA_007896795	division I	cepA	CepA family class A extended-spectrum beta-lactamase	AMR	AMR	BETA-LACTAM	CEPHALOSPORIN	EXACTP	100	WP_005795628.1	CepA family class A extended-spectrum beta-lactamase	NF033102.1	CepA family class A extended-spectrum beta-lactamase
GCA_022832315	division I	cepA	CepA family class A extended-spectrum beta-lactamase	AMR	AMR	BETA-LACTAM	CEPHALOSPORIN	EXACTP	100	WP_005795628.1	CepA family class A extended-spectrum beta-lactamase	NF033102.1	CepA family class A extended-spectrum beta-lactamase
GCA_000599385	division I	cepA	CepA family class A extended-spectrum beta-lactamase	AMR	AMR	BETA-LACTAM	CEPHALOSPORIN	EXACTP	100	WP_005795628.1	CepA family class A extended-spectrum beta-lactamase	NF033102.1	CepA family class A extended-spectrum beta-lactamase
GCA_000599045	division I	cepA	CepA family class A extended-spectrum beta-lactamase	AMR	AMR	BETA-LACTAM	CEPHALOSPORIN	EXACTP	100	WP_005795628.1	CepA family class A extended-spectrum beta-lactamase	NF033102.1	CepA family class A extended-spectrum beta-lactamase
GCA_001816225	division I	cfxA3	class A extended-spectrum beta-lactamase CfxA3	AMR	AMR	BETA-LACTAM	BETA-LACTAM	EXACTP	100	WP_004348227.1	class A extended-spectrum beta-lactamase CfxA3	NF033100.1	CfxA family class A broad-spectrum beta-lactamase
GCA_001816225	division I	tet(Q)	tetracycline resistance ribosomal protection protein Tet(Q)	AMR	AMR	TETRACYCLINE	TETRACYCLINE	BLASTP	97.81	WP_004293868.1	tetracycline resistance ribosomal protection protein Tet(Q)	NF012154.0	tetracycline resistance ribosomal protection protein Tet(Q)
GCA_001816225	division I	nimE	nitroimidazole resistance protein NimE	AMR	AMR	NITROIMIDAZOLE	NITROIMIDAZOLE	BLASTP	98.24	WP_005812773.1	nitroimidazole resistance protein NimE	NF000261.1	NimABCDEF family nitroimidazole resistance protein
GCA_001816225	division I	cepA	CepA family class A extended-spectrum beta-lactamase	AMR	AMR	BETA-LACTAM	CEPHALOSPORIN	BLASTP	99.67	WP_063865204.1	class A extended-spectrum beta-lactamase CepA-29	NF033102.1	CepA family class A extended-spectrum beta-lactamase
GCA_001816225	division I	sul2	sulfonamide-resistant dihydropteroate synthase Sul2	AMR	AMR	SULFONAMIDE	SULFONAMIDE	EXACTP	100	WP_001043260.1	sulfonamide-resistant dihydropteroate synthase Sul2	NF000295.1	sulfonamide-resistant dihydropteroate synthase Sul2
GCA_020257085	division I	cepA	CepA family class A extended-spectrum beta-lactamase	AMR	AMR	BETA-LACTAM	CEPHALOSPORIN	BLASTP	99.67	WP_063865204.1	class A extended-spectrum beta-lactamase CepA-29	NF033102.1	CepA family class A extended-spectrum beta-lactamase
GCA_020257085	division I	tet(Q)	tetracycline resistance ribosomal protection protein Tet(Q)	AMR	AMR	TETRACYCLINE	TETRACYCLINE	BLASTP	99.53	WP_063856407.1	tetracycline resistance ribosomal protection protein Tet(Q)	NF012154.0	tetracycline resistance ribosomal protection protein Tet(Q)
GCA_020256935	division I	cepA	CepA family class A extended-spectrum beta-lactamase	AMR	AMR	BETA-LACTAM	CEPHALOSPORIN	BLASTP	99.67	WP_063865204.1	class A extended-spectrum beta-lactamase CepA-29	NF033102.1	CepA family class A extended-spectrum beta-lactamase
GCA_020256935	division I	tet(Q)	tetracycline resistance ribosomal protection protein Tet(Q)	AMR	AMR	TETRACYCLINE	TETRACYCLINE	BLASTP	99.53	WP_063856407.1	tetracycline resistance ribosomal protection protein Tet(Q)	NF012154.0	tetracycline resistance ribosomal protection protein Tet(Q)
GCA_020257125	division I	cepA	CepA family class A extended-spectrum beta-lactamase	AMR	AMR	BETA-LACTAM	CEPHALOSPORIN	BLASTP	99.67	WP_063865204.1	class A extended-spectrum beta-lactamase CepA-29	NF033102.1	CepA family class A extended-spectrum beta-lactamase
GCA_020257125	division I	tet(Q)	tetracycline resistance ribosomal protection protein Tet(Q)	AMR	AMR	TETRACYCLINE	TETRACYCLINE	BLASTP	99.53	WP_063856407.1	tetracycline resistance ribosomal protection protein Tet(Q)	NF012154.0	tetracycline resistance ribosomal protection protein Tet(Q)
GCA_020257155	division I	cepA	CepA family class A extended-spectrum beta-lactamase	AMR	AMR	BETA-LACTAM	CEPHALOSPORIN	BLASTP	99.67	WP_063865204.1	class A extended-spectrum beta-lactamase CepA-29	NF033102.1	CepA family class A extended-spectrum beta-lactamase
GCA_020257155	division I	tet(Q)	tetracycline resistance ribosomal protection protein Tet(Q)	AMR	AMR	TETRACYCLINE	TETRACYCLINE	BLASTP	99.53	WP_063856407.1	tetracycline resistance ribosomal protection protein Tet(Q)	NF012154.0	tetracycline resistance ribosomal protection protein Tet(Q)
GCA_020256835	division I	cepA	CepA family class A extended-spectrum beta-lactamase	AMR	AMR	BETA-LACTAM	CEPHALOSPORIN	BLASTP	99.67	WP_063865204.1	class A extended-spectrum beta-lactamase CepA-29	NF033102.1	CepA family class A extended-spectrum beta-lactamase
GCA_020256835	division I	tet(Q)	tetracycline resistance ribosomal protection protein Tet(Q)	AMR	AMR	TETRACYCLINE	TETRACYCLINE	BLASTP	99.53	WP_063856407.1	tetracycline resistance ribosomal protection protein Tet(Q)	NF012154.0	tetracycline resistance ribosomal protection protein Tet(Q)
GCA_020256985	division I	cepA	CepA family class A extended-spectrum beta-lactamase	AMR	AMR	BETA-LACTAM	CEPHALOSPORIN	BLASTP	99.67	WP_063865204.1	class A extended-spectrum beta-lactamase CepA-29	NF033102.1	CepA family class A extended-spectrum beta-lactamase
GCA_020256985	division I	tet(Q)	tetracycline resistance ribosomal protection protein Tet(Q)	AMR	AMR	TETRACYCLINE	TETRACYCLINE	BLASTP	99.53	WP_063856407.1	tetracycline resistance ribosomal protection protein Tet(Q)	NF012154.0	tetracycline resistance ribosomal protection protein Tet(Q)
GCA_020256925	division I	cepA	CepA family class A extended-spectrum beta-lactamase	AMR	AMR	BETA-LACTAM	CEPHALOSPORIN	BLASTP	99.67	WP_063865204.1	class A extended-spectrum beta-lactamase CepA-29	NF033102.1	CepA family class A extended-spectrum beta-lactamase
GCA_020256925	division I	tet(Q)	tetracycline resistance ribosomal protection protein Tet(Q)	AMR	AMR	TETRACYCLINE	TETRACYCLINE	BLASTP	99.53	WP_063856407.1	tetracycline resistance ribosomal protection protein Tet(Q)	NF012154.0	tetracycline resistance ribosomal protection protein Tet(Q)
GCA_020256545	division I	cepA	CepA family class A extended-spectrum beta-lactamase	AMR	AMR	BETA-LACTAM	CEPHALOSPORIN	BLASTP	99.67	WP_063865204.1	class A extended-spectrum beta-lactamase CepA-29	NF033102.1	CepA family class A extended-spectrum beta-lactamase
GCA_020256545	division I	tet(Q)	tetracycline resistance ribosomal protection protein Tet(Q)	AMR	AMR	TETRACYCLINE	TETRACYCLINE	BLASTP	99.53	WP_063856407.1	tetracycline resistance ribosomal protection protein Tet(Q)	NF012154.0	tetracycline resistance ribosomal protection protein Tet(Q)
GCA_020256775	division I	cepA	CepA family class A extended-spectrum beta-lactamase	AMR	AMR	BETA-LACTAM	CEPHALOSPORIN	BLASTP	99.67	WP_063865204.1	class A extended-spectrum beta-lactamase CepA-29	NF033102.1	CepA family class A extended-spectrum beta-lactamase
GCA_020256775	division I	tet(Q)	tetracycline resistance ribosomal protection protein Tet(Q)	AMR	AMR	TETRACYCLINE	TETRACYCLINE	BLASTP	99.53	WP_063856407.1	tetracycline resistance ribosomal protection protein Tet(Q)	NF012154.0	tetracycline resistance ribosomal protection protein Tet(Q)
GCA_020256805	division I	cepA	CepA family class A extended-spectrum beta-lactamase	AMR	AMR	BETA-LACTAM	CEPHALOSPORIN	BLASTP	99.67	WP_063865204.1	class A extended-spectrum beta-lactamase CepA-29	NF033102.1	CepA family class A extended-spectrum beta-lactamase
GCA_020256805	division I	tet(Q)	tetracycline resistance ribosomal protection protein Tet(Q)	AMR	AMR	TETRACYCLINE	TETRACYCLINE	BLASTP	99.53	WP_063856407.1	tetracycline resistance ribosomal protection protein Tet(Q)	NF012154.0	tetracycline resistance ribosomal protection protein Tet(Q)
GCA_020256905	division I	cepA	CepA family class A extended-spectrum beta-lactamase	AMR	AMR	BETA-LACTAM	CEPHALOSPORIN	BLASTP	99.67	WP_063865204.1	class A extended-spectrum beta-lactamase CepA-29	NF033102.1	CepA family class A extended-spectrum beta-lactamase
GCA_020256905	division I	tet(Q)	tetracycline resistance ribosomal protection protein Tet(Q)	AMR	AMR	TETRACYCLINE	TETRACYCLINE	BLASTP	99.53	WP_063856407.1	tetracycline resistance ribosomal protection protein Tet(Q)	NF012154.0	tetracycline resistance ribosomal protection protein Tet(Q)
GCA_020256865	division I	cepA	CepA family class A extended-spectrum beta-lactamase	AMR	AMR	BETA-LACTAM	CEPHALOSPORIN	BLASTP	99.67	WP_063865204.1	class A extended-spectrum beta-lactamase CepA-29	NF033102.1	CepA family class A extended-spectrum beta-lactamase
GCA_020256865	division I	tet(Q)	tetracycline resistance ribosomal protection protein Tet(Q)	AMR	AMR	TETRACYCLINE	TETRACYCLINE	BLASTP	99.53	WP_063856407.1	tetracycline resistance ribosomal protection protein Tet(Q)	NF012154.0	tetracycline resistance ribosomal protection protein Tet(Q)
GCA_014042445	division I	arsD	arsenite efflux transporter metallochaperone ArsD	STRESS	METAL	ARSENIC	ARSENITE	HMM	44.23	KAA9473340.1	arsenite efflux transporter metallochaperone ArsD	NF033727.1	arsenite efflux transporter metallochaperone ArsD
GCA_014042445	division I	cepA	CepA family class A extended-spectrum beta-lactamase	AMR	AMR	BETA-LACTAM	CEPHALOSPORIN	EXACTP	100	WP_005795628.1	CepA family class A extended-spectrum beta-lactamase	NF033102.1	CepA family class A extended-spectrum beta-lactamase
GCA_014042445	division I	tet(Q)	tetracycline resistance ribosomal protection protein Tet(Q)	AMR	AMR	TETRACYCLINE	TETRACYCLINE	BLASTP	99.53	WP_063856407.1	tetracycline resistance ribosomal protection protein Tet(Q)	NF012154.0	tetracycline resistance ribosomal protection protein Tet(Q)
GCA_003437815	division I	cepA	CepA family class A extended-spectrum beta-lactamase	AMR	AMR	BETA-LACTAM	CEPHALOSPORIN	EXACTP	100	WP_005795628.1	CepA family class A extended-spectrum beta-lactamase	NF033102.1	CepA family class A extended-spectrum beta-lactamase
GCA_003437815	division I	tet(Q)	tetracycline resistance ribosomal protection protein Tet(Q)	AMR	AMR	TETRACYCLINE	TETRACYCLINE	EXACTP	100	WP_002560998.1	tetracycline resistance ribosomal protection protein Tet(Q)	NF012154.0	tetracycline resistance ribosomal protection protein Tet(Q)
GCA_016889925	division I	cepA	CepA family class A extended-spectrum beta-lactamase	AMR	AMR	BETA-LACTAM	CEPHALOSPORIN	EXACTP	100	WP_005795628.1	CepA family class A extended-spectrum beta-lactamase	NF033102.1	CepA family class A extended-spectrum beta-lactamase
GCA_016889925	division I	tet(Q)	tetracycline resistance ribosomal protection protein Tet(Q)	AMR	AMR	TETRACYCLINE	TETRACYCLINE	BLASTP	99.53	WP_063856407.1	tetracycline resistance ribosomal protection protein Tet(Q)	NF012154.0	tetracycline resistance ribosomal protection protein Tet(Q)
GCA_000162135	division I	cepA	CepA family class A extended-spectrum beta-lactamase	AMR	AMR	BETA-LACTAM	CEPHALOSPORIN	EXACTP	100	WP_005795628.1	CepA family class A extended-spectrum beta-lactamase	NF033102.1	CepA family class A extended-spectrum beta-lactamase
GCA_000162135	division I	tet(Q)	tetracycline resistance ribosomal protection protein Tet(Q)	AMR	AMR	TETRACYCLINE	TETRACYCLINE	BLASTP	99.53	WP_063856407.1	tetracycline resistance ribosomal protection protein Tet(Q)	NF012154.0	tetracycline resistance ribosomal protection protein Tet(Q)
GCA_021411325	division I	cepA	CepA family class A extended-spectrum beta-lactamase	AMR	AMR	BETA-LACTAM	CEPHALOSPORIN	EXACTP	100	WP_005795628.1	CepA family class A extended-spectrum beta-lactamase	NF033102.1	CepA family class A extended-spectrum beta-lactamase
GCA_021411325	division I	cfxA5	class A broad-spectrum beta-lactamase CfxA5	AMR	AMR	BETA-LACTAM	BETA-LACTAM	BLASTP	99.69	WP_032946415.1	class A broad-spectrum beta-lactamase CfxA5	NF033100.1	CfxA family class A broad-spectrum beta-lactamase
GCA_021410505	division I	cfxA5	class A broad-spectrum beta-lactamase CfxA5	AMR	AMR	BETA-LACTAM	BETA-LACTAM	BLASTP	99.69	WP_032946415.1	class A broad-spectrum beta-lactamase CfxA5	NF033100.1	CfxA family class A broad-spectrum beta-lactamase
GCA_021410505	division I	cepA	CepA family class A extended-spectrum beta-lactamase	AMR	AMR	BETA-LACTAM	CEPHALOSPORIN	EXACTP	100	WP_005795628.1	CepA family class A extended-spectrum beta-lactamase	NF033102.1	CepA family class A extended-spectrum beta-lactamase
GCA_021411285	division I	cepA	CepA family class A extended-spectrum beta-lactamase	AMR	AMR	BETA-LACTAM	CEPHALOSPORIN	EXACTP	100	WP_005795628.1	CepA family class A extended-spectrum beta-lactamase	NF033102.1	CepA family class A extended-spectrum beta-lactamase
GCA_021411285	division I	cfxA5	class A broad-spectrum beta-lactamase CfxA5	AMR	AMR	BETA-LACTAM	BETA-LACTAM	BLASTP	99.69	WP_032946415.1	class A broad-spectrum beta-lactamase CfxA5	NF033100.1	CfxA family class A broad-spectrum beta-lactamase
GCA_021410185	division I	cepA	CepA family class A extended-spectrum beta-lactamase	AMR	AMR	BETA-LACTAM	CEPHALOSPORIN	EXACTP	100	WP_005795628.1	CepA family class A extended-spectrum beta-lactamase	NF033102.1	CepA family class A extended-spectrum beta-lactamase
GCA_021410205	division I	cepA	CepA family class A extended-spectrum beta-lactamase	AMR	AMR	BETA-LACTAM	CEPHALOSPORIN	EXACTP	100	WP_005795628.1	CepA family class A extended-spectrum beta-lactamase	NF033102.1	CepA family class A extended-spectrum beta-lactamase
GCA_021411175	division I	tet(Q)	tetracycline resistance ribosomal protection protein Tet(Q)	AMR	AMR	TETRACYCLINE	TETRACYCLINE	BLASTP	97.19	WP_002560998.1	tetracycline resistance ribosomal protection protein Tet(Q)	NF012154.0	tetracycline resistance ribosomal protection protein Tet(Q)
GCA_021411175	division I	mef(A)	macrolide efflux MFS transporter Mef(A)	AMR	AMR	MACROLIDE	ERYTHROMYCIN	BLASTP	96.57	WP_012102963.1	macrolide efflux MFS transporter Mef(A)	NF000245.1	macrolide efflux MFS transporter Mef(A)
GCA_021411175	division I	msr(D)	ABC-F type ribosomal protection protein Msr(D)	AMR	AMR	MACROLIDE	ERYTHROMYCIN	BLASTP	97.13	WP_000420313.1	ABC-F type ribosomal protection protein Msr(D)	NF000168.1	Msr family ABC-F type ribosomal protection protein
GCA_021411175	division I	erm(G)	23S rRNA (adenine(2058)-N(6))-methyltransferase Erm(G)	AMR	AMR	MACROLIDE	MACROLIDE	BLASTP	99.18	WP_063844791.1	23S rRNA (adenine(2058)-N(6))-methyltransferase Erm(G)	NF000499.1	23S ribosomal RNA methyltransferase Erm
GCA_021411175	division I	cepA-49	class A extended-spectrum beta-lactamase CepA-49	AMR	AMR	BETA-LACTAM	CEPHALOSPORIN	ALLELEP	100	WP_008659027.1	class A extended-spectrum beta-lactamase CepA-49	NF033102.1	CepA family class A extended-spectrum beta-lactamase
GCA_021411175	division I	ant(9)	ANT(9) family aminoglycoside nucleotidyltransferase	AMR	AMR	AMINOGLYCOSIDE	SPECTINOMYCIN	HMM	77.34	WP_002578722.1	ANT(9) family aminoglycoside nucleotidyltransferase	NF012212.0	ANT(9) family aminoglycoside nucleotidyltransferase
GCA_021411175	division I	cfxA3	class A extended-spectrum beta-lactamase CfxA3	AMR	AMR	BETA-LACTAM	BETA-LACTAM	EXACTP	100	WP_004348227.1	class A extended-spectrum beta-lactamase CfxA3	NF033100.1	CfxA family class A broad-spectrum beta-lactamase
GCA_021411245	division I	tet(Q)	tetracycline resistance ribosomal protection protein Tet(Q)	AMR	AMR	TETRACYCLINE	TETRACYCLINE	BLASTP	97.19	WP_002560998.1	tetracycline resistance ribosomal protection protein Tet(Q)	NF012154.0	tetracycline resistance ribosomal protection protein Tet(Q)
GCA_021411245	division I	mef(A)	macrolide efflux MFS transporter Mef(A)	AMR	AMR	MACROLIDE	ERYTHROMYCIN	BLASTP	96.57	WP_012102963.1	macrolide efflux MFS transporter Mef(A)	NF000245.1	macrolide efflux MFS transporter Mef(A)
GCA_021411245	division I	msr(D)	ABC-F type ribosomal protection protein Msr(D)	AMR	AMR	MACROLIDE	ERYTHROMYCIN	BLASTP	97.13	WP_000420313.1	ABC-F type ribosomal protection protein Msr(D)	NF000168.1	Msr family ABC-F type ribosomal protection protein
GCA_021411245	division I	erm(G)	23S rRNA (adenine(2058)-N(6))-methyltransferase Erm(G)	AMR	AMR	MACROLIDE	MACROLIDE	BLASTP	99.18	WP_063844791.1	23S rRNA (adenine(2058)-N(6))-methyltransferase Erm(G)	NF000499.1	23S ribosomal RNA methyltransferase Erm
GCA_021411245	division I	cepA-49	class A extended-spectrum beta-lactamase CepA-49	AMR	AMR	BETA-LACTAM	CEPHALOSPORIN	ALLELEP	100	WP_008659027.1	class A extended-spectrum beta-lactamase CepA-49	NF033102.1	CepA family class A extended-spectrum beta-lactamase
GCA_021411245	division I	ant(9)	ANT(9) family aminoglycoside nucleotidyltransferase	AMR	AMR	AMINOGLYCOSIDE	SPECTINOMYCIN	HMM	77.34	WP_002578722.1	ANT(9) family aminoglycoside nucleotidyltransferase	NF012212.0	ANT(9) family aminoglycoside nucleotidyltransferase
GCA_021411245	division I	cfxA3	class A extended-spectrum beta-lactamase CfxA3	AMR	AMR	BETA-LACTAM	BETA-LACTAM	EXACTP	100	WP_004348227.1	class A extended-spectrum beta-lactamase CfxA3	NF033100.1	CfxA family class A broad-spectrum beta-lactamase
GCA_007896685	division I	tet(Q)	tetracycline resistance ribosomal protection protein Tet(Q)	AMR	AMR	TETRACYCLINE	TETRACYCLINE	EXACTP	100	WP_004293868.1	tetracycline resistance ribosomal protection protein Tet(Q)	NF012154.0	tetracycline resistance ribosomal protection protein Tet(Q)
GCA_007896685	division I	cepA-49	class A extended-spectrum beta-lactamase CepA-49	AMR	AMR	BETA-LACTAM	CEPHALOSPORIN	ALLELEP	100	WP_008659027.1	class A extended-spectrum beta-lactamase CepA-49	NF033102.1	CepA family class A extended-spectrum beta-lactamase
GCA_007896685	division I	cfxA	CfxA family class A broad-spectrum beta-lactamase	AMR	AMR	BETA-LACTAM	BETA-LACTAM	EXACTP	100	WP_004339683.1	CfxA family class A broad-spectrum beta-lactamase	NF033100.1	CfxA family class A broad-spectrum beta-lactamase
GCA_007896675	division I	tet(Q)	tetracycline resistance ribosomal protection protein Tet(Q)	AMR	AMR	TETRACYCLINE	TETRACYCLINE	EXACTP	100	WP_004293868.1	tetracycline resistance ribosomal protection protein Tet(Q)	NF012154.0	tetracycline resistance ribosomal protection protein Tet(Q)
GCA_007896675	division I	cepA-49	class A extended-spectrum beta-lactamase CepA-49	AMR	AMR	BETA-LACTAM	CEPHALOSPORIN	ALLELEP	100	WP_008659027.1	class A extended-spectrum beta-lactamase CepA-49	NF033102.1	CepA family class A extended-spectrum beta-lactamase
GCA_007896675	division I	cfxA	CfxA family class A broad-spectrum beta-lactamase	AMR	AMR	BETA-LACTAM	BETA-LACTAM	EXACTP	100	WP_004339683.1	CfxA family class A broad-spectrum beta-lactamase	NF033100.1	CfxA family class A broad-spectrum beta-lactamase
GCA_022832355	division I	cepA-49	class A extended-spectrum beta-lactamase CepA-49	AMR	AMR	BETA-LACTAM	CEPHALOSPORIN	ALLELEP	100	WP_008659027.1	class A extended-spectrum beta-lactamase CepA-49	NF033102.1	CepA family class A extended-spectrum beta-lactamase
GCA_022832355	division I	mef(En2)	macrolide efflux MFS transporter Mef(En2)	AMR	AMR	MACROLIDE	MACROLIDE	BLASTP	99.5	WP_063853729.1	macrolide efflux MFS transporter Mef(En2)	NF000154.1	macrolide efflux MFS transporter Mef(En2)
GCA_022832355	division I	lnu(AN2)	lincosamide nucleotidyltransferase Lnu(AN2)	AMR	AMR	LINCOSAMIDE	LINCOSAMIDE	EXACTP	100	WP_004308783.1	lincosamide nucleotidyltransferase Lnu(AN2)	NF000153.1	lincosamide nucleotidyltransferase Lnu(AN2)
GCA_022832355	division I	tet(Q)	tetracycline resistance ribosomal protection protein Tet(Q)	AMR	AMR	TETRACYCLINE	TETRACYCLINE	EXACTP	100	WP_002560998.1	tetracycline resistance ribosomal protection protein Tet(Q)	NF012154.0	tetracycline resistance ribosomal protection protein Tet(Q)
GCA_020558655	division I	tet(Q)	tetracycline resistance ribosomal protection protein Tet(Q)	AMR	AMR	TETRACYCLINE	TETRACYCLINE	EXACTP	100	WP_002560998.1	tetracycline resistance ribosomal protection protein Tet(Q)	NF012154.0	tetracycline resistance ribosomal protection protein Tet(Q)
GCA_020558655	division I	lnu(AN2)	lincosamide nucleotidyltransferase Lnu(AN2)	AMR	AMR	LINCOSAMIDE	LINCOSAMIDE	BLASTP	99.41	WP_004308783.1	lincosamide nucleotidyltransferase Lnu(AN2)	NF000153.1	lincosamide nucleotidyltransferase Lnu(AN2)
GCA_020558655	division I	mef(En2)	macrolide efflux MFS transporter Mef(En2)	AMR	AMR	MACROLIDE	MACROLIDE	BLASTP	99.25	WP_063853729.1	macrolide efflux MFS transporter Mef(En2)	NF000154.1	macrolide efflux MFS transporter Mef(En2)
GCA_020558655	division I	cepA-49	class A extended-spectrum beta-lactamase CepA-49	AMR	AMR	BETA-LACTAM	CEPHALOSPORIN	ALLELEP	100	WP_008659027.1	class A extended-spectrum beta-lactamase CepA-49	NF033102.1	CepA family class A extended-spectrum beta-lactamase
GCA_020558655	division I	cfxA	CfxA family class A broad-spectrum beta-lactamase	AMR	AMR	BETA-LACTAM	BETA-LACTAM	EXACTP	100	WP_004339683.1	CfxA family class A broad-spectrum beta-lactamase	NF033100.1	CfxA family class A broad-spectrum beta-lactamase
GCA_021412725	division I	tet(Q)	tetracycline resistance ribosomal protection protein Tet(Q)	AMR	AMR	TETRACYCLINE	TETRACYCLINE	EXACTP	100	WP_002560998.1	tetracycline resistance ribosomal protection protein Tet(Q)	NF012154.0	tetracycline resistance ribosomal protection protein Tet(Q)
GCA_021412725	division I	cepA	CepA family class A extended-spectrum beta-lactamase	AMR	AMR	BETA-LACTAM	CEPHALOSPORIN	BLASTP	99.67	WP_032579291.1	class A extended-spectrum beta-lactamase CepA-44	NF033102.1	CepA family class A extended-spectrum beta-lactamase
GCA_021412725	division I	erm(G)	23S rRNA (adenine(2058)-N(6))-methyltransferase Erm(G)	AMR	AMR	MACROLIDE	MACROLIDE	BLASTP	99.59	WP_063844791.1	23S rRNA (adenine(2058)-N(6))-methyltransferase Erm(G)	NF000499.1	23S ribosomal RNA methyltransferase Erm
GCA_021412725	division I	mef(A)	macrolide efflux MFS transporter Mef(A)	AMR	AMR	MACROLIDE	ERYTHROMYCIN	PARTIALP	96.16	WP_012102963.1	macrolide efflux MFS transporter Mef(A)	NF000245.1	macrolide efflux MFS transporter Mef(A)
GCA_021412725	division I	msr(D)	ABC-F type ribosomal protection protein Msr(D)	AMR	AMR	MACROLIDE	ERYTHROMYCIN	BLASTX	97.08	WP_000420313.1	ABC-F type ribosomal protection protein Msr(D)	NA	NA
GCA_022714305	division I	cepA-49	class A extended-spectrum beta-lactamase CepA-49	AMR	AMR	BETA-LACTAM	CEPHALOSPORIN	ALLELEP	100	WP_008659027.1	class A extended-spectrum beta-lactamase CepA-49	NF033102.1	CepA family class A extended-spectrum beta-lactamase
GCA_022714305	division I	mef(En2)	macrolide efflux MFS transporter Mef(En2)	AMR	AMR	MACROLIDE	MACROLIDE	BLASTP	99.5	WP_063853729.1	macrolide efflux MFS transporter Mef(En2)	NF000154.1	macrolide efflux MFS transporter Mef(En2)
GCA_022714305	division I	lnu(AN2)	lincosamide nucleotidyltransferase Lnu(AN2)	AMR	AMR	LINCOSAMIDE	LINCOSAMIDE	BLASTP	99.41	WP_004308783.1	lincosamide nucleotidyltransferase Lnu(AN2)	NF000153.1	lincosamide nucleotidyltransferase Lnu(AN2)
GCA_021406015	division I	tet(Q)	tetracycline resistance ribosomal protection protein Tet(Q)	AMR	AMR	TETRACYCLINE	TETRACYCLINE	EXACTP	100	WP_004293868.1	tetracycline resistance ribosomal protection protein Tet(Q)	NF012154.0	tetracycline resistance ribosomal protection protein Tet(Q)
GCA_021406015	division I	erm(F)	23S rRNA (adenine(2058)-N(6))-methyltransferase Erm(F)	AMR	AMR	MACROLIDE	MACROLIDE	BLASTP	99.25	WP_063844771.1	23S rRNA (adenine(2058)-N(6))-methyltransferase Erm(F)	NF012223.0	23S rRNA (adenine(2058)-N(6))-methyltransferase Erm(F)
GCA_021406015	division I	tet(X1)	tetracycline-inactivating monooxygenase Tet(X1)	AMR	AMR	TETRACYCLINE	TETRACYCLINE	BLASTP	99.74	WP_204376222.1	tetracycline-inactivating monooxygenase Tet(X1)	NA	NA
GCA_021406015	division I	tet(X2)	tetracycline-inactivating monooxygenase Tet(X2)	AMR	AMR	TETRACYCLINE	TETRACYCLINE	EXACTX	100	WP_008651082.1	tetracycline-inactivating monooxygenase Tet(X2)	NF033111.2	tetracycline-inactivating monooxygenase Tet(X)
GCA_021406015	division I	aadS	aminoglycoside 6-adenylyltransferase AadS	AMR	AMR	AMINOGLYCOSIDE	STREPTOMYCIN	EXACTP	100	WP_003013318.1	aminoglycoside 6-adenylyltransferase AadS	NF033387.1	AadS family aminoglycoside 6-adenylyltransferase
GCA_021406015	division I	cepA-49	class A extended-spectrum beta-lactamase CepA-49	AMR	AMR	BETA-LACTAM	CEPHALOSPORIN	ALLELEP	100	WP_008659027.1	class A extended-spectrum beta-lactamase CepA-49	NF033102.1	CepA family class A extended-spectrum beta-lactamase
GCA_021406015	division I	mef(En2)	macrolide efflux MFS transporter Mef(En2)	AMR	AMR	MACROLIDE	MACROLIDE	BLASTP	99.5	WP_063853729.1	macrolide efflux MFS transporter Mef(En2)	NF000154.1	macrolide efflux MFS transporter Mef(En2)
GCA_021406015	division I	lnu(AN2)	lincosamide nucleotidyltransferase Lnu(AN2)	AMR	AMR	LINCOSAMIDE	LINCOSAMIDE	BLASTP	99.41	WP_004308783.1	lincosamide nucleotidyltransferase Lnu(AN2)	NF000153.1	lincosamide nucleotidyltransferase Lnu(AN2)
GCA_021406015	division I	bla	class A beta-lactamase	AMR	AMR	BETA-LACTAM	BETA-LACTAM	HMM	41.61	WP_032494759.1	class A beta-lactamase	NF033103.1	class A beta-lactamase
GCA_021406015	division I	tet(Q)	tetracycline resistance ribosomal protection protein Tet(Q)	AMR	AMR	TETRACYCLINE	TETRACYCLINE	EXACTP	100	WP_004293868.1	tetracycline resistance ribosomal protection protein Tet(Q)	NF012154.0	tetracycline resistance ribosomal protection protein Tet(Q)
GCA_021411605	division I	cfxA3	class A extended-spectrum beta-lactamase CfxA3	AMR	AMR	BETA-LACTAM	BETA-LACTAM	EXACTP	100	WP_004348227.1	class A extended-spectrum beta-lactamase CfxA3	NF033100.1	CfxA family class A broad-spectrum beta-lactamase
GCA_021411605	division I	cepA-49	class A extended-spectrum beta-lactamase CepA-49	AMR	AMR	BETA-LACTAM	CEPHALOSPORIN	ALLELEP	100	WP_008659027.1	class A extended-spectrum beta-lactamase CepA-49	NF033102.1	CepA family class A extended-spectrum beta-lactamase
GCA_021411605	division I	mef(En2)	macrolide efflux MFS transporter Mef(En2)	AMR	AMR	MACROLIDE	MACROLIDE	BLASTP	99.25	WP_063853729.1	macrolide efflux MFS transporter Mef(En2)	NF000154.1	macrolide efflux MFS transporter Mef(En2)
GCA_021411605	division I	lnu(AN2)	lincosamide nucleotidyltransferase Lnu(AN2)	AMR	AMR	LINCOSAMIDE	LINCOSAMIDE	EXACTP	100	WP_004308783.1	lincosamide nucleotidyltransferase Lnu(AN2)	NF000153.1	lincosamide nucleotidyltransferase Lnu(AN2)
GCA_021411605	division I	tet(Q)	tetracycline resistance ribosomal protection protein Tet(Q)	AMR	AMR	TETRACYCLINE	TETRACYCLINE	EXACTP	100	WP_002560998.1	tetracycline resistance ribosomal protection protein Tet(Q)	NF012154.0	tetracycline resistance ribosomal protection protein Tet(Q)
GCA_015553495	division I	cepA-49	class A extended-spectrum beta-lactamase CepA-49	AMR	AMR	BETA-LACTAM	CEPHALOSPORIN	ALLELEP	100	WP_008659027.1	class A extended-spectrum beta-lactamase CepA-49	NF033102.1	CepA family class A extended-spectrum beta-lactamase
GCA_015553495	division I	tet(Q)	tetracycline resistance ribosomal protection protein Tet(Q)	AMR	AMR	TETRACYCLINE	TETRACYCLINE	EXACTP	100	WP_002560998.1	tetracycline resistance ribosomal protection protein Tet(Q)	NF012154.0	tetracycline resistance ribosomal protection protein Tet(Q)
GCA_000724795	division I	cepA-49	class A extended-spectrum beta-lactamase CepA-49	AMR	AMR	BETA-LACTAM	CEPHALOSPORIN	ALLELEP	100	WP_008659027.1	class A extended-spectrum beta-lactamase CepA-49	NF033102.1	CepA family class A extended-spectrum beta-lactamase
GCA_000724795	division I	mef(En2)	macrolide efflux MFS transporter Mef(En2)	AMR	AMR	MACROLIDE	MACROLIDE	BLASTP	99.5	WP_063853729.1	macrolide efflux MFS transporter Mef(En2)	NF000154.1	macrolide efflux MFS transporter Mef(En2)
GCA_000724795	division I	lnu(AN2)	lincosamide nucleotidyltransferase Lnu(AN2)	AMR	AMR	LINCOSAMIDE	LINCOSAMIDE	EXACTP	100	WP_004308783.1	lincosamide nucleotidyltransferase Lnu(AN2)	NF000153.1	lincosamide nucleotidyltransferase Lnu(AN2)
GCA_000724795	division I	tet(Q)	tetracycline resistance ribosomal protection protein Tet(Q)	AMR	AMR	TETRACYCLINE	TETRACYCLINE	EXACTP	100	WP_002560998.1	tetracycline resistance ribosomal protection protein Tet(Q)	NF012154.0	tetracycline resistance ribosomal protection protein Tet(Q)
GCA_000724795	division I	ere(D)	EreD family erythromycin esterase	AMR	AMR	MACROLIDE	ERYTHROMYCIN	BLASTP	95.34	WP_015345560.1	EreD family erythromycin esterase	NF000516.1	EreD family erythromycin esterase
GCA_000724795	division I	aadS	aminoglycoside 6-adenylyltransferase AadS	AMR	AMR	AMINOGLYCOSIDE	STREPTOMYCIN	EXACTP	100	WP_003013318.1	aminoglycoside 6-adenylyltransferase AadS	NF033387.1	AadS family aminoglycoside 6-adenylyltransferase
GCA_000724795	division I	erm(F)	23S rRNA (adenine(2058)-N(6))-methyltransferase Erm(F)	AMR	AMR	MACROLIDE	MACROLIDE	BLASTP	98.87	WP_002682030.1	23S rRNA (adenine(2058)-N(6))-methyltransferase Erm(F)	NF012223.0	23S rRNA (adenine(2058)-N(6))-methyltransferase Erm(F)
GCA_000724795	division I	blaOXA-347	class D beta-lactamase OXA-347	AMR	AMR	BETA-LACTAM	BETA-LACTAM	ALLELEP	100	WP_004295324.1	class D beta-lactamase OXA-347	NF012161.0	class D beta-lactamase
GCA_000724795	division I	nimA	nitroimidazole resistance protein NimA	AMR	AMR	NITROIMIDAZOLE	NITROIMIDAZOLE	BLASTP	97.52	WP_032488596.1	nitroimidazole resistance protein NimA	NF000261.1	NimABCDEF family nitroimidazole resistance protein
GCA_003472195	division I	cepA	CepA family class A extended-spectrum beta-lactamase	AMR	AMR	BETA-LACTAM	CEPHALOSPORIN	EXACTP	100	WP_005795628.1	CepA family class A extended-spectrum beta-lactamase	NF033102.1	CepA family class A extended-spectrum beta-lactamase
GCA_003472195	division I	tet(Q)	tetracycline resistance ribosomal protection protein Tet(Q)	AMR	AMR	TETRACYCLINE	TETRACYCLINE	BLASTP	98.75	WP_063856409.1	tetracycline resistance ribosomal protection protein Tet(Q)	NF012154.0	tetracycline resistance ribosomal protection protein Tet(Q)
GCA_003472195	division I	erm(F)	23S rRNA (adenine(2058)-N(6))-methyltransferase Erm(F)	AMR	AMR	MACROLIDE	MACROLIDE	BLASTP	98.87	WP_002682030.1	23S rRNA (adenine(2058)-N(6))-methyltransferase Erm(F)	NF012223.0	23S rRNA (adenine(2058)-N(6))-methyltransferase Erm(F)
GCA_021412105	division I	erm(F)	23S rRNA (adenine(2058)-N(6))-methyltransferase Erm(F)	AMR	AMR	MACROLIDE	MACROLIDE	BLASTP	99.62	WP_002682030.1	23S rRNA (adenine(2058)-N(6))-methyltransferase Erm(F)	NF012223.0	23S rRNA (adenine(2058)-N(6))-methyltransferase Erm(F)
GCA_021412105	division I	erm(F)	23S rRNA (adenine(2058)-N(6))-methyltransferase Erm(F)	AMR	AMR	MACROLIDE	MACROLIDE	BLASTX	99.62	WP_002682030.1	23S rRNA (adenine(2058)-N(6))-methyltransferase Erm(F)	NA	NA
GCA_021412105	division I	aadS	aminoglycoside 6-adenylyltransferase AadS	AMR	AMR	AMINOGLYCOSIDE	STREPTOMYCIN	EXACTP	100	WP_003013318.1	aminoglycoside 6-adenylyltransferase AadS	NF033387.1	AadS family aminoglycoside 6-adenylyltransferase
GCA_021412105	division I	cepA	CepA family class A extended-spectrum beta-lactamase	AMR	AMR	BETA-LACTAM	CEPHALOSPORIN	BLASTP	99.33	WP_005795628.1	CepA family class A extended-spectrum beta-lactamase	NF033102.1	CepA family class A extended-spectrum beta-lactamase
GCA_021411945	division I	aadS	aminoglycoside 6-adenylyltransferase AadS	AMR	AMR	AMINOGLYCOSIDE	STREPTOMYCIN	EXACTP	100	WP_003013318.1	aminoglycoside 6-adenylyltransferase AadS	NF033387.1	AadS family aminoglycoside 6-adenylyltransferase
GCA_021411945	division I	erm(F)	23S rRNA (adenine(2058)-N(6))-methyltransferase Erm(F)	AMR	AMR	MACROLIDE	MACROLIDE	BLASTP	99.62	WP_002682030.1	23S rRNA (adenine(2058)-N(6))-methyltransferase Erm(F)	NF012223.0	23S rRNA (adenine(2058)-N(6))-methyltransferase Erm(F)
GCA_021411945	division I	erm(F)	23S rRNA (adenine(2058)-N(6))-methyltransferase Erm(F)	AMR	AMR	MACROLIDE	MACROLIDE	BLASTX	99.62	WP_002682030.1	23S rRNA (adenine(2058)-N(6))-methyltransferase Erm(F)	NA	NA
GCA_021411945	division I	cepA	CepA family class A extended-spectrum beta-lactamase	AMR	AMR	BETA-LACTAM	CEPHALOSPORIN	BLASTP	99.33	WP_005795628.1	CepA family class A extended-spectrum beta-lactamase	NF033102.1	CepA family class A extended-spectrum beta-lactamase
GCA_021412885	division I	mef(A)	macrolide efflux MFS transporter Mef(A)	AMR	AMR	MACROLIDE	ERYTHROMYCIN	PARTIALX	96.18	WP_012102963.1	macrolide efflux MFS transporter Mef(A)	NA	NA
GCA_021412885	division I	msr(D)	ABC-F type ribosomal protection protein Msr(D)	AMR	AMR	MACROLIDE	ERYTHROMYCIN	BLASTP	97.13	WP_000420313.1	ABC-F type ribosomal protection protein Msr(D)	NF000168.1	Msr family ABC-F type ribosomal protection protein
GCA_021412885	division I	erm(G)	23S rRNA (adenine(2058)-N(6))-methyltransferase Erm(G)	AMR	AMR	MACROLIDE	MACROLIDE	BLASTP	99.59	WP_063844791.1	23S rRNA (adenine(2058)-N(6))-methyltransferase Erm(G)	NF000499.1	23S ribosomal RNA methyltransferase Erm
GCA_021412885	division I	cepA	CepA family class A extended-spectrum beta-lactamase	AMR	AMR	BETA-LACTAM	CEPHALOSPORIN	BLASTP	99.33	WP_005795628.1	CepA family class A extended-spectrum beta-lactamase	NF033102.1	CepA family class A extended-spectrum beta-lactamase
GCA_021412885	division I	tet(Q)	tetracycline resistance ribosomal protection protein Tet(Q)	AMR	AMR	TETRACYCLINE	TETRACYCLINE	EXACTP	100	WP_002560998.1	tetracycline resistance ribosomal protection protein Tet(Q)	NF012154.0	tetracycline resistance ribosomal protection protein Tet(Q)
GCA_002811025	division I	tet(Q)	tetracycline resistance ribosomal protection protein Tet(Q)	AMR	AMR	TETRACYCLINE	TETRACYCLINE	BLASTP	99.53	WP_063856407.1	tetracycline resistance ribosomal protection protein Tet(Q)	NF012154.0	tetracycline resistance ribosomal protection protein Tet(Q)
GCA_002811025	division I	cepA	CepA family class A extended-spectrum beta-lactamase	AMR	AMR	BETA-LACTAM	CEPHALOSPORIN	BLASTP	99.33	WP_005795628.1	CepA family class A extended-spectrum beta-lactamase	NF033102.1	CepA family class A extended-spectrum beta-lactamase
GCA_021411785	division I	cepA	CepA family class A extended-spectrum beta-lactamase	AMR	AMR	BETA-LACTAM	CEPHALOSPORIN	EXACTP	100	WP_005795628.1	CepA family class A extended-spectrum beta-lactamase	NF033102.1	CepA family class A extended-spectrum beta-lactamase
GCA_021411785	division I	cfxA	CfxA family class A broad-spectrum beta-lactamase	AMR	AMR	BETA-LACTAM	BETA-LACTAM	HMM	83.65	WP_004348227.1	CfxA family class A broad-spectrum beta-lactamase	NF033100.1	CfxA family class A broad-spectrum beta-lactamase
GCA_021411785	division I	erm(F)	23S rRNA (adenine(2058)-N(6))-methyltransferase Erm(F)	AMR	AMR	MACROLIDE	MACROLIDE	PARTIALP	100	WP_063844771.1	23S rRNA (adenine(2058)-N(6))-methyltransferase Erm(F)	NA	NA
GCA_021411785	division I	tet(X1)	tetracycline-inactivating monooxygenase Tet(X1)	AMR	AMR	TETRACYCLINE	TETRACYCLINE	BLASTP	99.74	WP_204376222.1	tetracycline-inactivating monooxygenase Tet(X1)	NA	NA
GCA_021411785	division I	tet(X2)	tetracycline-inactivating monooxygenase Tet(X2)	AMR	AMR	TETRACYCLINE	TETRACYCLINE	EXACTX	100	WP_008651082.1	tetracycline-inactivating monooxygenase Tet(X2)	NF033111.2	tetracycline-inactivating monooxygenase Tet(X)
GCA_021411785	division I	aadS	aminoglycoside 6-adenylyltransferase AadS	AMR	AMR	AMINOGLYCOSIDE	STREPTOMYCIN	EXACTP	100	WP_003013318.1	aminoglycoside 6-adenylyltransferase AadS	NF033387.1	AadS family aminoglycoside 6-adenylyltransferase
GCA_021411785	division I	erm(F)	23S rRNA (adenine(2058)-N(6))-methyltransferase Erm(F)	AMR	AMR	MACROLIDE	MACROLIDE	BLASTP	99.62	WP_002682030.1	23S rRNA (adenine(2058)-N(6))-methyltransferase Erm(F)	NF012223.0	23S rRNA (adenine(2058)-N(6))-methyltransferase Erm(F)
GCA_021411745	division I	cfxA	CfxA family class A broad-spectrum beta-lactamase	AMR	AMR	BETA-LACTAM	BETA-LACTAM	HMM	83.65	WP_004348227.1	CfxA family class A broad-spectrum beta-lactamase	NF033100.1	CfxA family class A broad-spectrum beta-lactamase
GCA_021411745	division I	cepA	CepA family class A extended-spectrum beta-lactamase	AMR	AMR	BETA-LACTAM	CEPHALOSPORIN	EXACTP	100	WP_005795628.1	CepA family class A extended-spectrum beta-lactamase	NF033102.1	CepA family class A extended-spectrum beta-lactamase
GCA_021411745	division I	aadS	aminoglycoside 6-adenylyltransferase AadS	AMR	AMR	AMINOGLYCOSIDE	STREPTOMYCIN	EXACTP	100	WP_003013318.1	aminoglycoside 6-adenylyltransferase AadS	NF033387.1	AadS family aminoglycoside 6-adenylyltransferase
GCA_021411745	division I	tet(X2)	tetracycline-inactivating monooxygenase Tet(X2)	AMR	AMR	TETRACYCLINE	TETRACYCLINE	EXACTX	100	WP_008651082.1	tetracycline-inactivating monooxygenase Tet(X2)	NF033111.2	tetracycline-inactivating monooxygenase Tet(X)
GCA_021411745	division I	tet(X1)	tetracycline-inactivating monooxygenase Tet(X1)	AMR	AMR	TETRACYCLINE	TETRACYCLINE	BLASTP	99.74	WP_204376222.1	tetracycline-inactivating monooxygenase Tet(X1)	NA	NA
GCA_021411745	division I	erm(F)	23S rRNA (adenine(2058)-N(6))-methyltransferase Erm(F)	AMR	AMR	MACROLIDE	MACROLIDE	PARTIALP	100	WP_063844771.1	23S rRNA (adenine(2058)-N(6))-methyltransferase Erm(F)	NA	NA
GCA_021411745	division I	erm(F)	23S rRNA (adenine(2058)-N(6))-methyltransferase Erm(F)	AMR	AMR	MACROLIDE	MACROLIDE	BLASTP	99.62	WP_002682030.1	23S rRNA (adenine(2058)-N(6))-methyltransferase Erm(F)	NF012223.0	23S rRNA (adenine(2058)-N(6))-methyltransferase Erm(F)
GCA_000601095	division I	cepA	CepA family class A extended-spectrum beta-lactamase	AMR	AMR	BETA-LACTAM	CEPHALOSPORIN	EXACTP	100	WP_005795628.1	CepA family class A extended-spectrum beta-lactamase	NF033102.1	CepA family class A extended-spectrum beta-lactamase
GCA_000601095	division I	tet(Q)	tetracycline resistance ribosomal protection protein Tet(Q)	AMR	AMR	TETRACYCLINE	TETRACYCLINE	EXACTP	100	WP_002560998.1	tetracycline resistance ribosomal protection protein Tet(Q)	NF012154.0	tetracycline resistance ribosomal protection protein Tet(Q)
GCA_000598885	division I	cepA	CepA family class A extended-spectrum beta-lactamase	AMR	AMR	BETA-LACTAM	CEPHALOSPORIN	EXACTP	100	WP_005795628.1	CepA family class A extended-spectrum beta-lactamase	NF033102.1	CepA family class A extended-spectrum beta-lactamase
GCA_000598885	division I	tet(Q)	tetracycline resistance ribosomal protection protein Tet(Q)	AMR	AMR	TETRACYCLINE	TETRACYCLINE	EXACTP	100	WP_002560998.1	tetracycline resistance ribosomal protection protein Tet(Q)	NF012154.0	tetracycline resistance ribosomal protection protein Tet(Q)
GCA_000598685	division I	cepA	CepA family class A extended-spectrum beta-lactamase	AMR	AMR	BETA-LACTAM	CEPHALOSPORIN	EXACTP	100	WP_005795628.1	CepA family class A extended-spectrum beta-lactamase	NF033102.1	CepA family class A extended-spectrum beta-lactamase
GCA_000598685	division I	tet(Q)	tetracycline resistance ribosomal protection protein Tet(Q)	AMR	AMR	TETRACYCLINE	TETRACYCLINE	EXACTP	100	WP_002560998.1	tetracycline resistance ribosomal protection protein Tet(Q)	NF012154.0	tetracycline resistance ribosomal protection protein Tet(Q)
GCA_014042505	division I	tet(Q)	tetracycline resistance ribosomal protection protein Tet(Q)	AMR	AMR	TETRACYCLINE	TETRACYCLINE	EXACTP	100	WP_002560998.1	tetracycline resistance ribosomal protection protein Tet(Q)	NF012154.0	tetracycline resistance ribosomal protection protein Tet(Q)
GCA_014042505	division I	lnu(AN2)	lincosamide nucleotidyltransferase Lnu(AN2)	AMR	AMR	LINCOSAMIDE	LINCOSAMIDE	EXACTP	100	WP_004308783.1	lincosamide nucleotidyltransferase Lnu(AN2)	NF000153.1	lincosamide nucleotidyltransferase Lnu(AN2)
GCA_014042505	division I	mef(En2)	macrolide efflux MFS transporter Mef(En2)	AMR	AMR	MACROLIDE	MACROLIDE	BLASTP	99.5	WP_063853729.1	macrolide efflux MFS transporter Mef(En2)	NF000154.1	macrolide efflux MFS transporter Mef(En2)
GCA_014042505	division I	cepA	CepA family class A extended-spectrum beta-lactamase	AMR	AMR	BETA-LACTAM	CEPHALOSPORIN	BLASTP	99.33	WP_005795628.1	CepA family class A extended-spectrum beta-lactamase	NF033102.1	CepA family class A extended-spectrum beta-lactamase
GCA_021412265	division I	tet(Q)	tetracycline resistance ribosomal protection protein Tet(Q)	AMR	AMR	TETRACYCLINE	TETRACYCLINE	EXACTP	100	WP_002560998.1	tetracycline resistance ribosomal protection protein Tet(Q)	NF012154.0	tetracycline resistance ribosomal protection protein Tet(Q)
GCA_021412265	division I	lnu(AN2)	lincosamide nucleotidyltransferase Lnu(AN2)	AMR	AMR	LINCOSAMIDE	LINCOSAMIDE	EXACTP	100	WP_004308783.1	lincosamide nucleotidyltransferase Lnu(AN2)	NF000153.1	lincosamide nucleotidyltransferase Lnu(AN2)
GCA_021412265	division I	mef(En2)	macrolide efflux MFS transporter Mef(En2)	AMR	AMR	MACROLIDE	MACROLIDE	BLASTP	99.5	WP_063853729.1	macrolide efflux MFS transporter Mef(En2)	NF000154.1	macrolide efflux MFS transporter Mef(En2)
GCA_021412265	division I	cepA	CepA family class A extended-spectrum beta-lactamase	AMR	AMR	BETA-LACTAM	CEPHALOSPORIN	BLASTP	99.33	WP_005795628.1	CepA family class A extended-spectrum beta-lactamase	NF033102.1	CepA family class A extended-spectrum beta-lactamase
GCA_019915805	division I	cepA	CepA family class A extended-spectrum beta-lactamase	AMR	AMR	BETA-LACTAM	CEPHALOSPORIN	EXACTP	100	WP_005816369.1	CepA family class A extended-spectrum beta-lactamase	NF033102.1	CepA family class A extended-spectrum beta-lactamase
GCA_019915805	division I	tet(Q)	tetracycline resistance ribosomal protection protein Tet(Q)	AMR	AMR	TETRACYCLINE	TETRACYCLINE	BLASTP	98.75	WP_063856409.1	tetracycline resistance ribosomal protection protein Tet(Q)	NF012154.0	tetracycline resistance ribosomal protection protein Tet(Q)
GCA_001692695	division I	cepA	CepA family class A extended-spectrum beta-lactamase	AMR	AMR	BETA-LACTAM	CEPHALOSPORIN	BLASTP	99.67	WP_005816369.1	CepA family class A extended-spectrum beta-lactamase	NF033102.1	CepA family class A extended-spectrum beta-lactamase
GCA_020297545	division I	cepA-49	class A extended-spectrum beta-lactamase CepA-49	AMR	AMR	BETA-LACTAM	CEPHALOSPORIN	ALLELEP	100	WP_008659027.1	class A extended-spectrum beta-lactamase CepA-49	NF033102.1	CepA family class A extended-spectrum beta-lactamase
GCA_020297545	division I	tet(Q)	tetracycline resistance ribosomal protection protein Tet(Q)	AMR	AMR	TETRACYCLINE	TETRACYCLINE	BLASTP	99.53	WP_063856407.1	tetracycline resistance ribosomal protection protein Tet(Q)	NF012154.0	tetracycline resistance ribosomal protection protein Tet(Q)
GCA_020297545	division I	tet(Q)	tetracycline resistance ribosomal protection protein Tet(Q)	AMR	AMR	TETRACYCLINE	TETRACYCLINE	BLASTP	99.53	WP_063856407.1	tetracycline resistance ribosomal protection protein Tet(Q)	NF012154.0	tetracycline resistance ribosomal protection protein Tet(Q)
GCA_020297545	division I	tet(Q)	tetracycline resistance ribosomal protection protein Tet(Q)	AMR	AMR	TETRACYCLINE	TETRACYCLINE	BLASTP	99.53	WP_063856407.1	tetracycline resistance ribosomal protection protein Tet(Q)	NF012154.0	tetracycline resistance ribosomal protection protein Tet(Q)
GCA_020297545	division I	tet(Q)	tetracycline resistance ribosomal protection protein Tet(Q)	AMR	AMR	TETRACYCLINE	TETRACYCLINE	BLASTP	99.53	WP_063856407.1	tetracycline resistance ribosomal protection protein Tet(Q)	NF012154.0	tetracycline resistance ribosomal protection protein Tet(Q)
GCA_021413125	division I	cepA-49	class A extended-spectrum beta-lactamase CepA-49	AMR	AMR	BETA-LACTAM	CEPHALOSPORIN	ALLELEP	100	WP_008659027.1	class A extended-spectrum beta-lactamase CepA-49	NF033102.1	CepA family class A extended-spectrum beta-lactamase
GCA_902374115	division I	cfxA	CfxA family class A broad-spectrum beta-lactamase	AMR	AMR	BETA-LACTAM	BETA-LACTAM	EXACTP	100	WP_004339683.1	CfxA family class A broad-spectrum beta-lactamase	NF033100.1	CfxA family class A broad-spectrum beta-lactamase
GCA_902374115	division I	cepA-49	class A extended-spectrum beta-lactamase CepA-49	AMR	AMR	BETA-LACTAM	CEPHALOSPORIN	ALLELEP	100	WP_008659027.1	class A extended-spectrum beta-lactamase CepA-49	NF033102.1	CepA family class A extended-spectrum beta-lactamase
GCA_021411365	division I	cepA	CepA family class A extended-spectrum beta-lactamase	AMR	AMR	BETA-LACTAM	CEPHALOSPORIN	BLASTP	99.33	WP_032579291.1	class A extended-spectrum beta-lactamase CepA-44	NF033102.1	CepA family class A extended-spectrum beta-lactamase
GCA_021410035	division I	cepA	CepA family class A extended-spectrum beta-lactamase	AMR	AMR	BETA-LACTAM	CEPHALOSPORIN	BLASTP	99.33	WP_032579291.1	class A extended-spectrum beta-lactamase CepA-44	NF033102.1	CepA family class A extended-spectrum beta-lactamase
GCA_021410035	division I	tet(Q)	tetracycline resistance ribosomal protection protein Tet(Q)	AMR	AMR	TETRACYCLINE	TETRACYCLINE	BLASTP	99.53	WP_063856407.1	tetracycline resistance ribosomal protection protein Tet(Q)	NF012154.0	tetracycline resistance ribosomal protection protein Tet(Q)
GCA_021409985	division I	cepA	CepA family class A extended-spectrum beta-lactamase	AMR	AMR	BETA-LACTAM	CEPHALOSPORIN	BLASTP	99.33	WP_032579291.1	class A extended-spectrum beta-lactamase CepA-44	NF033102.1	CepA family class A extended-spectrum beta-lactamase
GCA_021409985	division I	tet(Q)	tetracycline resistance ribosomal protection protein Tet(Q)	AMR	AMR	TETRACYCLINE	TETRACYCLINE	BLASTP	99.53	WP_063856407.1	tetracycline resistance ribosomal protection protein Tet(Q)	NF012154.0	tetracycline resistance ribosomal protection protein Tet(Q)
GCA_021410965	division I	cfxA3	class A extended-spectrum beta-lactamase CfxA3	AMR	AMR	BETA-LACTAM	BETA-LACTAM	BLASTP	99.69	WP_004348227.1	class A extended-spectrum beta-lactamase CfxA3	NF033100.1	CfxA family class A broad-spectrum beta-lactamase
GCA_021410965	division I	cepA	CepA family class A extended-spectrum beta-lactamase	AMR	AMR	BETA-LACTAM	CEPHALOSPORIN	BLASTP	99.67	WP_032579291.1	class A extended-spectrum beta-lactamase CepA-44	NF033102.1	CepA family class A extended-spectrum beta-lactamase
GCA_021410965	division I	tet(Q)	tetracycline resistance ribosomal protection protein Tet(Q)	AMR	AMR	TETRACYCLINE	TETRACYCLINE	EXACTP	100	WP_004293868.1	tetracycline resistance ribosomal protection protein Tet(Q)	NF012154.0	tetracycline resistance ribosomal protection protein Tet(Q)
GCA_021410965	division I	erm(F)	23S rRNA (adenine(2058)-N(6))-methyltransferase Erm(F)	AMR	AMR	MACROLIDE	MACROLIDE	BLASTP	99.62	WP_063844771.1	23S rRNA (adenine(2058)-N(6))-methyltransferase Erm(F)	NF012223.0	23S rRNA (adenine(2058)-N(6))-methyltransferase Erm(F)
GCA_021410965	division I	tet(X1)	tetracycline-inactivating monooxygenase Tet(X1)	AMR	AMR	TETRACYCLINE	TETRACYCLINE	BLASTP	99.74	WP_204376222.1	tetracycline-inactivating monooxygenase Tet(X1)	NA	NA
GCA_021410965	division I	tet(X2)	tetracycline-inactivating monooxygenase Tet(X2)	AMR	AMR	TETRACYCLINE	TETRACYCLINE	EXACTX	100	WP_008651082.1	tetracycline-inactivating monooxygenase Tet(X2)	NF033111.2	tetracycline-inactivating monooxygenase Tet(X)
GCA_021410965	division I	aadS	aminoglycoside 6-adenylyltransferase AadS	AMR	AMR	AMINOGLYCOSIDE	STREPTOMYCIN	EXACTP	100	WP_003013318.1	aminoglycoside 6-adenylyltransferase AadS	NF033387.1	AadS family aminoglycoside 6-adenylyltransferase
GCA_021411985	division I	cepA	CepA family class A extended-spectrum beta-lactamase	AMR	AMR	BETA-LACTAM	CEPHALOSPORIN	EXACTP	100	WP_005795628.1	CepA family class A extended-spectrum beta-lactamase	NF033102.1	CepA family class A extended-spectrum beta-lactamase
GCA_021411985	division I	erm(F)	23S rRNA (adenine(2058)-N(6))-methyltransferase Erm(F)	AMR	AMR	MACROLIDE	MACROLIDE	BLASTP	99.62	WP_063844771.1	23S rRNA (adenine(2058)-N(6))-methyltransferase Erm(F)	NF012223.0	23S rRNA (adenine(2058)-N(6))-methyltransferase Erm(F)
GCA_021411985	division I	tet(X1)	tetracycline-inactivating monooxygenase Tet(X1)	AMR	AMR	TETRACYCLINE	TETRACYCLINE	BLASTP	99.74	WP_204376222.1	tetracycline-inactivating monooxygenase Tet(X1)	NA	NA
GCA_021411985	division I	tet(X2)	tetracycline-inactivating monooxygenase Tet(X2)	AMR	AMR	TETRACYCLINE	TETRACYCLINE	EXACTX	100	WP_008651082.1	tetracycline-inactivating monooxygenase Tet(X2)	NF033111.2	tetracycline-inactivating monooxygenase Tet(X)
GCA_021411985	division I	aadS	aminoglycoside 6-adenylyltransferase AadS	AMR	AMR	AMINOGLYCOSIDE	STREPTOMYCIN	EXACTP	100	WP_003013318.1	aminoglycoside 6-adenylyltransferase AadS	NF033387.1	AadS family aminoglycoside 6-adenylyltransferase
GCA_021411965	division I	cepA	CepA family class A extended-spectrum beta-lactamase	AMR	AMR	BETA-LACTAM	CEPHALOSPORIN	EXACTP	100	WP_005795628.1	CepA family class A extended-spectrum beta-lactamase	NF033102.1	CepA family class A extended-spectrum beta-lactamase
GCA_021411965	division I	aadS	aminoglycoside 6-adenylyltransferase AadS	AMR	AMR	AMINOGLYCOSIDE	STREPTOMYCIN	EXACTP	100	WP_003013318.1	aminoglycoside 6-adenylyltransferase AadS	NF033387.1	AadS family aminoglycoside 6-adenylyltransferase
GCA_021411965	division I	tet(X2)	tetracycline-inactivating monooxygenase Tet(X2)	AMR	AMR	TETRACYCLINE	TETRACYCLINE	EXACTX	100	WP_008651082.1	tetracycline-inactivating monooxygenase Tet(X2)	NF033111.2	tetracycline-inactivating monooxygenase Tet(X)
GCA_021411965	division I	tet(X1)	tetracycline-inactivating monooxygenase Tet(X1)	AMR	AMR	TETRACYCLINE	TETRACYCLINE	BLASTP	99.74	WP_204376222.1	tetracycline-inactivating monooxygenase Tet(X1)	NA	NA
GCA_021411965	division I	erm(F)	23S rRNA (adenine(2058)-N(6))-methyltransferase Erm(F)	AMR	AMR	MACROLIDE	MACROLIDE	BLASTP	99.62	WP_063844771.1	23S rRNA (adenine(2058)-N(6))-methyltransferase Erm(F)	NF012223.0	23S rRNA (adenine(2058)-N(6))-methyltransferase Erm(F)
GCA_021409855	division I	cepA	CepA family class A extended-spectrum beta-lactamase	AMR	AMR	BETA-LACTAM	CEPHALOSPORIN	BLASTP	99.67	WP_005795628.1	CepA family class A extended-spectrum beta-lactamase	NF033102.1	CepA family class A extended-spectrum beta-lactamase
GCA_021409855	division I	mef(En2)	macrolide efflux MFS transporter Mef(En2)	AMR	AMR	MACROLIDE	MACROLIDE	BLASTP	99.5	WP_063853729.1	macrolide efflux MFS transporter Mef(En2)	NF000154.1	macrolide efflux MFS transporter Mef(En2)
GCA_021409855	division I	lnu(AN2)	lincosamide nucleotidyltransferase Lnu(AN2)	AMR	AMR	LINCOSAMIDE	LINCOSAMIDE	EXACTP	100	WP_004308783.1	lincosamide nucleotidyltransferase Lnu(AN2)	NF000153.1	lincosamide nucleotidyltransferase Lnu(AN2)
GCA_021409855	division I	tet(Q)	tetracycline resistance ribosomal protection protein Tet(Q)	AMR	AMR	TETRACYCLINE	TETRACYCLINE	BLASTP	99.84	WP_004293868.1	tetracycline resistance ribosomal protection protein Tet(Q)	NF012154.0	tetracycline resistance ribosomal protection protein Tet(Q)
GCA_021409855	division I	erm(F)	23S rRNA (adenine(2058)-N(6))-methyltransferase Erm(F)	AMR	AMR	MACROLIDE	MACROLIDE	BLASTP	99.62	WP_063844771.1	23S rRNA (adenine(2058)-N(6))-methyltransferase Erm(F)	NF012223.0	23S rRNA (adenine(2058)-N(6))-methyltransferase Erm(F)
GCA_021409855	division I	tet(X1)	tetracycline-inactivating monooxygenase Tet(X1)	AMR	AMR	TETRACYCLINE	TETRACYCLINE	BLASTP	99.74	WP_204376222.1	tetracycline-inactivating monooxygenase Tet(X1)	NA	NA
GCA_021409855	division I	tet(X2)	tetracycline-inactivating monooxygenase Tet(X2)	AMR	AMR	TETRACYCLINE	TETRACYCLINE	EXACTX	100	WP_008651082.1	tetracycline-inactivating monooxygenase Tet(X2)	NF033111.2	tetracycline-inactivating monooxygenase Tet(X)
GCA_021409855	division I	aadS	aminoglycoside 6-adenylyltransferase AadS	AMR	AMR	AMINOGLYCOSIDE	STREPTOMYCIN	EXACTP	100	WP_003013318.1	aminoglycoside 6-adenylyltransferase AadS	NF033387.1	AadS family aminoglycoside 6-adenylyltransferase
GCA_018292185	division I	cepA	CepA family class A extended-spectrum beta-lactamase	AMR	AMR	BETA-LACTAM	CEPHALOSPORIN	BLASTP	99.67	WP_005795628.1	CepA family class A extended-spectrum beta-lactamase	NF033102.1	CepA family class A extended-spectrum beta-lactamase
GCA_018292185	division I	mef(En2)	macrolide efflux MFS transporter Mef(En2)	AMR	AMR	MACROLIDE	MACROLIDE	BLASTP	99.5	WP_063853729.1	macrolide efflux MFS transporter Mef(En2)	NF000154.1	macrolide efflux MFS transporter Mef(En2)
GCA_018292185	division I	lnu(AN2)	lincosamide nucleotidyltransferase Lnu(AN2)	AMR	AMR	LINCOSAMIDE	LINCOSAMIDE	EXACTP	100	WP_004308783.1	lincosamide nucleotidyltransferase Lnu(AN2)	NF000153.1	lincosamide nucleotidyltransferase Lnu(AN2)
GCA_018292185	division I	tet(Q)	tetracycline resistance ribosomal protection protein Tet(Q)	AMR	AMR	TETRACYCLINE	TETRACYCLINE	EXACTP	100	WP_004293868.1	tetracycline resistance ribosomal protection protein Tet(Q)	NF012154.0	tetracycline resistance ribosomal protection protein Tet(Q)
GCA_018292185	division I	erm(F)	23S rRNA (adenine(2058)-N(6))-methyltransferase Erm(F)	AMR	AMR	MACROLIDE	MACROLIDE	INTERNAL_STOP	100	WP_063844773.1	23S rRNA (adenine(2058)-N(6))-methyltransferase Erm(F)	NA	NA
GCA_018292185	division I	tet(X1)	tetracycline-inactivating monooxygenase Tet(X1)	AMR	AMR	TETRACYCLINE	TETRACYCLINE	BLASTP	99.74	WP_204376222.1	tetracycline-inactivating monooxygenase Tet(X1)	NA	NA
GCA_018292185	division I	tet(X2)	tetracycline-inactivating monooxygenase Tet(X2)	AMR	AMR	TETRACYCLINE	TETRACYCLINE	EXACTX	100	WP_008651082.1	tetracycline-inactivating monooxygenase Tet(X2)	NF033111.2	tetracycline-inactivating monooxygenase Tet(X)
GCA_018292185	division I	aadS	aminoglycoside 6-adenylyltransferase AadS	AMR	AMR	AMINOGLYCOSIDE	STREPTOMYCIN	EXACTP	100	WP_003013318.1	aminoglycoside 6-adenylyltransferase AadS	NF033387.1	AadS family aminoglycoside 6-adenylyltransferase
GCA_000273095	division I	cepA	CepA family class A extended-spectrum beta-lactamase	AMR	AMR	BETA-LACTAM	CEPHALOSPORIN	BLASTP	99.67	WP_005795628.1	CepA family class A extended-spectrum beta-lactamase	NF033102.1	CepA family class A extended-spectrum beta-lactamase
GCA_000273095	division I	mef(En2)	macrolide efflux MFS transporter Mef(En2)	AMR	AMR	MACROLIDE	MACROLIDE	BLASTP	99.5	WP_063853729.1	macrolide efflux MFS transporter Mef(En2)	NF000154.1	macrolide efflux MFS transporter Mef(En2)
GCA_000273095	division I	lnu(AN2)	lincosamide nucleotidyltransferase Lnu(AN2)	AMR	AMR	LINCOSAMIDE	LINCOSAMIDE	EXACTP	100	WP_004308783.1	lincosamide nucleotidyltransferase Lnu(AN2)	NF000153.1	lincosamide nucleotidyltransferase Lnu(AN2)
GCA_000273095	division I	tet(Q)	tetracycline resistance ribosomal protection protein Tet(Q)	AMR	AMR	TETRACYCLINE	TETRACYCLINE	EXACTP	100	WP_004293868.1	tetracycline resistance ribosomal protection protein Tet(Q)	NF012154.0	tetracycline resistance ribosomal protection protein Tet(Q)
GCA_000273095	division I	erm(F)	23S rRNA (adenine(2058)-N(6))-methyltransferase Erm(F)	AMR	AMR	MACROLIDE	MACROLIDE	PARTIALP	99.31	WP_063844773.1	23S rRNA (adenine(2058)-N(6))-methyltransferase Erm(F)	NA	NA
GCA_000273095	division I	tet(X1)	tetracycline-inactivating monooxygenase Tet(X1)	AMR	AMR	TETRACYCLINE	TETRACYCLINE	BLASTP	99.74	WP_204376222.1	tetracycline-inactivating monooxygenase Tet(X1)	NA	NA
GCA_000273095	division I	tet(X2)	tetracycline-inactivating monooxygenase Tet(X2)	AMR	AMR	TETRACYCLINE	TETRACYCLINE	EXACTX	100	WP_008651082.1	tetracycline-inactivating monooxygenase Tet(X2)	NF033111.2	tetracycline-inactivating monooxygenase Tet(X)
GCA_000273095	division I	aadS	aminoglycoside 6-adenylyltransferase AadS	AMR	AMR	AMINOGLYCOSIDE	STREPTOMYCIN	EXACTP	100	WP_003013318.1	aminoglycoside 6-adenylyltransferase AadS	NF033387.1	AadS family aminoglycoside 6-adenylyltransferase
GCA_008571185	division I	tet(Q)	tetracycline resistance ribosomal protection protein Tet(Q)	AMR	AMR	TETRACYCLINE	TETRACYCLINE	EXACTP	100	WP_002560998.1	tetracycline resistance ribosomal protection protein Tet(Q)	NF012154.0	tetracycline resistance ribosomal protection protein Tet(Q)
GCA_008571185	division I	cepA	CepA family class A extended-spectrum beta-lactamase	AMR	AMR	BETA-LACTAM	CEPHALOSPORIN	BLASTP	99.67	WP_063865204.1	class A extended-spectrum beta-lactamase CepA-29	NF033102.1	CepA family class A extended-spectrum beta-lactamase
GCA_008571295	division I	tet(Q)	tetracycline resistance ribosomal protection protein Tet(Q)	AMR	AMR	TETRACYCLINE	TETRACYCLINE	EXACTP	100	WP_002560998.1	tetracycline resistance ribosomal protection protein Tet(Q)	NF012154.0	tetracycline resistance ribosomal protection protein Tet(Q)
GCA_008571295	division I	cepA	CepA family class A extended-spectrum beta-lactamase	AMR	AMR	BETA-LACTAM	CEPHALOSPORIN	BLASTP	99.67	WP_063865204.1	class A extended-spectrum beta-lactamase CepA-29	NF033102.1	CepA family class A extended-spectrum beta-lactamase
GCA_008571215	division I	tet(Q)	tetracycline resistance ribosomal protection protein Tet(Q)	AMR	AMR	TETRACYCLINE	TETRACYCLINE	EXACTP	100	WP_002560998.1	tetracycline resistance ribosomal protection protein Tet(Q)	NF012154.0	tetracycline resistance ribosomal protection protein Tet(Q)
GCA_008571215	division I	cepA	CepA family class A extended-spectrum beta-lactamase	AMR	AMR	BETA-LACTAM	CEPHALOSPORIN	BLASTP	99.67	WP_063865204.1	class A extended-spectrum beta-lactamase CepA-29	NF033102.1	CepA family class A extended-spectrum beta-lactamase
GCA_008571275	division I	tet(Q)	tetracycline resistance ribosomal protection protein Tet(Q)	AMR	AMR	TETRACYCLINE	TETRACYCLINE	EXACTP	100	WP_002560998.1	tetracycline resistance ribosomal protection protein Tet(Q)	NF012154.0	tetracycline resistance ribosomal protection protein Tet(Q)
GCA_008571275	division I	cepA	CepA family class A extended-spectrum beta-lactamase	AMR	AMR	BETA-LACTAM	CEPHALOSPORIN	BLASTP	99.67	WP_063865204.1	class A extended-spectrum beta-lactamase CepA-29	NF033102.1	CepA family class A extended-spectrum beta-lactamase
GCA_012844105	division I	tet(Q)	tetracycline resistance ribosomal protection protein Tet(Q)	AMR	AMR	TETRACYCLINE	TETRACYCLINE	BLASTP	99.53	WP_063856407.1	tetracycline resistance ribosomal protection protein Tet(Q)	NF012154.0	tetracycline resistance ribosomal protection protein Tet(Q)
GCA_012844105	division I	cepA	CepA family class A extended-spectrum beta-lactamase	AMR	AMR	BETA-LACTAM	CEPHALOSPORIN	EXACTP	100	WP_010992371.1	CepA family class A extended-spectrum beta-lactamase	NF033102.1	CepA family class A extended-spectrum beta-lactamase
GCA_015553295	division I	cepA	CepA family class A extended-spectrum beta-lactamase	AMR	AMR	BETA-LACTAM	CEPHALOSPORIN	EXACTP	100	WP_005795628.1	CepA family class A extended-spectrum beta-lactamase	NF033102.1	CepA family class A extended-spectrum beta-lactamase
GCA_015553295	division I	tet(Q)	tetracycline resistance ribosomal protection protein Tet(Q)	AMR	AMR	TETRACYCLINE	TETRACYCLINE	BLASTP	99.53	WP_063856407.1	tetracycline resistance ribosomal protection protein Tet(Q)	NF012154.0	tetracycline resistance ribosomal protection protein Tet(Q)
GCA_015553295	division I	erm(F)	23S rRNA (adenine(2058)-N(6))-methyltransferase Erm(F)	AMR	AMR	MACROLIDE	MACROLIDE	EXACTP	100	WP_002682030.1	23S rRNA (adenine(2058)-N(6))-methyltransferase Erm(F)	NF012223.0	23S rRNA (adenine(2058)-N(6))-methyltransferase Erm(F)
GCA_020091565	division I	cepA	CepA family class A extended-spectrum beta-lactamase	AMR	AMR	BETA-LACTAM	CEPHALOSPORIN	BLASTP	99.67	WP_005816369.1	CepA family class A extended-spectrum beta-lactamase	NF033102.1	CepA family class A extended-spectrum beta-lactamase
GCA_007896605	division I	cepA	CepA family class A extended-spectrum beta-lactamase	AMR	AMR	BETA-LACTAM	CEPHALOSPORIN	BLASTP	99.67	WP_063865204.1	class A extended-spectrum beta-lactamase CepA-29	NF033102.1	CepA family class A extended-spectrum beta-lactamase
GCA_007896605	division I	arsD	arsenite efflux transporter metallochaperone ArsD	STRESS	METAL	ARSENIC	ARSENITE	HMM	43.69	KAA9473342.1	arsenite efflux transporter metallochaperone ArsD	NF033727.1	arsenite efflux transporter metallochaperone ArsD
GCA_007896575	division I	cepA	CepA family class A extended-spectrum beta-lactamase	AMR	AMR	BETA-LACTAM	CEPHALOSPORIN	BLASTP	99.67	WP_063865204.1	class A extended-spectrum beta-lactamase CepA-29	NF033102.1	CepA family class A extended-spectrum beta-lactamase
GCA_007896575	division I	arsD	arsenite efflux transporter metallochaperone ArsD	STRESS	METAL	ARSENIC	ARSENITE	HMM	43.69	KAA9473342.1	arsenite efflux transporter metallochaperone ArsD	NF033727.1	arsenite efflux transporter metallochaperone ArsD
GCA_000599065	division I	cepA	CepA family class A extended-spectrum beta-lactamase	AMR	AMR	BETA-LACTAM	CEPHALOSPORIN	BLASTP	99.33	WP_005816369.1	CepA family class A extended-spectrum beta-lactamase	NF033102.1	CepA family class A extended-spectrum beta-lactamase
GCA_000599065	division I	arsD	arsenite efflux transporter metallochaperone ArsD	STRESS	METAL	ARSENIC	ARSENITE	HMM	43.69	KAA9473342.1	arsenite efflux transporter metallochaperone ArsD	NF033727.1	arsenite efflux transporter metallochaperone ArsD
GCA_015556305	division I	tet(Q)	tetracycline resistance ribosomal protection protein Tet(Q)	AMR	AMR	TETRACYCLINE	TETRACYCLINE	BLASTP	98.75	WP_063856409.1	tetracycline resistance ribosomal protection protein Tet(Q)	NF012154.0	tetracycline resistance ribosomal protection protein Tet(Q)
GCA_015556305	division I	cepA	CepA family class A extended-spectrum beta-lactamase	AMR	AMR	BETA-LACTAM	CEPHALOSPORIN	EXACTP	100	WP_005816369.1	CepA family class A extended-spectrum beta-lactamase	NF033102.1	CepA family class A extended-spectrum beta-lactamase
GCA_015558985	division I	cepA	CepA family class A extended-spectrum beta-lactamase	AMR	AMR	BETA-LACTAM	CEPHALOSPORIN	BLASTP	99.67	WP_005795628.1	CepA family class A extended-spectrum beta-lactamase	NF033102.1	CepA family class A extended-spectrum beta-lactamase
GCA_021410525	division I	cfxA	CfxA family class A broad-spectrum beta-lactamase	AMR	AMR	BETA-LACTAM	BETA-LACTAM	HMM	83.33	WP_057280848.1	CfxA family class A broad-spectrum beta-lactamase	NF033100.1	CfxA family class A broad-spectrum beta-lactamase
GCA_021410525	division I	cepA	CepA family class A extended-spectrum beta-lactamase	AMR	AMR	BETA-LACTAM	CEPHALOSPORIN	BLASTP	99.67	WP_005816369.1	CepA family class A extended-spectrum beta-lactamase	NF033102.1	CepA family class A extended-spectrum beta-lactamase
GCA_021410525	division I	tet(Q)	tetracycline resistance ribosomal protection protein Tet(Q)	AMR	AMR	TETRACYCLINE	TETRACYCLINE	EXACTP	100	WP_004293868.1	tetracycline resistance ribosomal protection protein Tet(Q)	NF012154.0	tetracycline resistance ribosomal protection protein Tet(Q)
GCA_021410525	division I	erm(F)	23S rRNA (adenine(2058)-N(6))-methyltransferase Erm(F)	AMR	AMR	MACROLIDE	MACROLIDE	BLASTP	99.25	WP_002682030.1	23S rRNA (adenine(2058)-N(6))-methyltransferase Erm(F)	NF012223.0	23S rRNA (adenine(2058)-N(6))-methyltransferase Erm(F)
GCA_021412145	division I	tet(Q)	tetracycline resistance ribosomal protection protein Tet(Q)	AMR	AMR	TETRACYCLINE	TETRACYCLINE	BLASTP	99.53	WP_063856407.1	tetracycline resistance ribosomal protection protein Tet(Q)	NF012154.0	tetracycline resistance ribosomal protection protein Tet(Q)
GCA_021412145	division I	cepA	CepA family class A extended-spectrum beta-lactamase	AMR	AMR	BETA-LACTAM	CEPHALOSPORIN	BLASTP	99.67	WP_005795628.1	CepA family class A extended-spectrum beta-lactamase	NF033102.1	CepA family class A extended-spectrum beta-lactamase
GCA_021412005	division I	tet(Q)	tetracycline resistance ribosomal protection protein Tet(Q)	AMR	AMR	TETRACYCLINE	TETRACYCLINE	BLASTP	99.53	WP_063856407.1	tetracycline resistance ribosomal protection protein Tet(Q)	NF012154.0	tetracycline resistance ribosomal protection protein Tet(Q)
GCA_021412005	division I	cepA	CepA family class A extended-spectrum beta-lactamase	AMR	AMR	BETA-LACTAM	CEPHALOSPORIN	BLASTP	99.67	WP_005795628.1	CepA family class A extended-spectrum beta-lactamase	NF033102.1	CepA family class A extended-spectrum beta-lactamase
GCA_003466635	division I	cepA	CepA family class A extended-spectrum beta-lactamase	AMR	AMR	BETA-LACTAM	CEPHALOSPORIN	EXACTP	100	WP_005816369.1	CepA family class A extended-spectrum beta-lactamase	NF033102.1	CepA family class A extended-spectrum beta-lactamase
GCA_000598705	division I	cepA	CepA family class A extended-spectrum beta-lactamase	AMR	AMR	BETA-LACTAM	CEPHALOSPORIN	BLASTP	99.33	WP_005816369.1	CepA family class A extended-spectrum beta-lactamase	NF033102.1	CepA family class A extended-spectrum beta-lactamase
GCA_000598705	division I	tet(Q)	tetracycline resistance ribosomal protection protein Tet(Q)	AMR	AMR	TETRACYCLINE	TETRACYCLINE	BLASTP	98.75	WP_002560998.1	tetracycline resistance ribosomal protection protein Tet(Q)	NF012154.0	tetracycline resistance ribosomal protection protein Tet(Q)
GCA_014042405	division I	tet(Q)	tetracycline resistance ribosomal protection protein Tet(Q)	AMR	AMR	TETRACYCLINE	TETRACYCLINE	BLASTP	99.53	WP_063856407.1	tetracycline resistance ribosomal protection protein Tet(Q)	NF012154.0	tetracycline resistance ribosomal protection protein Tet(Q)
GCA_014042405	division I	cepA	CepA family class A extended-spectrum beta-lactamase	AMR	AMR	BETA-LACTAM	CEPHALOSPORIN	BLASTP	99.67	WP_005795628.1	CepA family class A extended-spectrum beta-lactamase	NF033102.1	CepA family class A extended-spectrum beta-lactamase
GCA_022780605	division I	tet(Q)	tetracycline resistance ribosomal protection protein Tet(Q)	AMR	AMR	TETRACYCLINE	TETRACYCLINE	BLASTP	99.53	WP_063856407.1	tetracycline resistance ribosomal protection protein Tet(Q)	NF012154.0	tetracycline resistance ribosomal protection protein Tet(Q)
GCA_022780605	division I	mef(A)	macrolide efflux MFS transporter Mef(A)	AMR	AMR	MACROLIDE	ERYTHROMYCIN	INTERNAL_STOP	98.77	WP_012102963.1	macrolide efflux MFS transporter Mef(A)	NF000245.1	macrolide efflux MFS transporter Mef(A)
GCA_022780605	division I	cepA	CepA family class A extended-spectrum beta-lactamase	AMR	AMR	BETA-LACTAM	CEPHALOSPORIN	EXACTP	100	WP_005795628.1	CepA family class A extended-spectrum beta-lactamase	NF033102.1	CepA family class A extended-spectrum beta-lactamase
GCA_022780605	division I	mef(En2)	macrolide efflux MFS transporter Mef(En2)	AMR	AMR	MACROLIDE	MACROLIDE	BLASTP	99.5	WP_063853729.1	macrolide efflux MFS transporter Mef(En2)	NF000154.1	macrolide efflux MFS transporter Mef(En2)
GCA_022780605	division I	lnu(AN2)	lincosamide nucleotidyltransferase Lnu(AN2)	AMR	AMR	LINCOSAMIDE	LINCOSAMIDE	EXACTP	100	WP_004308783.1	lincosamide nucleotidyltransferase Lnu(AN2)	NF000153.1	lincosamide nucleotidyltransferase Lnu(AN2)
GCA_000273155	division I	tet(Q)	tetracycline resistance ribosomal protection protein Tet(Q)	AMR	AMR	TETRACYCLINE	TETRACYCLINE	BLASTP	97.97	WP_002560998.1	tetracycline resistance ribosomal protection protein Tet(Q)	NF012154.0	tetracycline resistance ribosomal protection protein Tet(Q)
GCA_000273155	division I	cepA	CepA family class A extended-spectrum beta-lactamase	AMR	AMR	BETA-LACTAM	CEPHALOSPORIN	EXACTP	100	WP_005795628.1	CepA family class A extended-spectrum beta-lactamase	NF033102.1	CepA family class A extended-spectrum beta-lactamase
GCA_000273155	division I	mef(En2)	macrolide efflux MFS transporter Mef(En2)	AMR	AMR	MACROLIDE	MACROLIDE	BLASTP	99.5	WP_063853729.1	macrolide efflux MFS transporter Mef(En2)	NF000154.1	macrolide efflux MFS transporter Mef(En2)
GCA_000273155	division I	lnu(AN2)	lincosamide nucleotidyltransferase Lnu(AN2)	AMR	AMR	LINCOSAMIDE	LINCOSAMIDE	EXACTP	100	WP_004308783.1	lincosamide nucleotidyltransferase Lnu(AN2)	NF000153.1	lincosamide nucleotidyltransferase Lnu(AN2)
GCA_000273155	division I	tet(Q)	tetracycline resistance ribosomal protection protein Tet(Q)	AMR	AMR	TETRACYCLINE	TETRACYCLINE	BLASTP	95.63	WP_063856407.1	tetracycline resistance ribosomal protection protein Tet(Q)	NF012154.0	tetracycline resistance ribosomal protection protein Tet(Q)
GCA_000273155	division I	tet(X2)	tetracycline-inactivating monooxygenase Tet(X2)	AMR	AMR	TETRACYCLINE	TETRACYCLINE	BLASTP	99.74	WP_008651082.1	tetracycline-inactivating monooxygenase Tet(X2)	NF033111.2	tetracycline-inactivating monooxygenase Tet(X)
GCA_000273155	division I	erm(F)	23S rRNA (adenine(2058)-N(6))-methyltransferase Erm(F)	AMR	AMR	MACROLIDE	MACROLIDE	EXACTP	100	WP_002682030.1	23S rRNA (adenine(2058)-N(6))-methyltransferase Erm(F)	NF012223.0	23S rRNA (adenine(2058)-N(6))-methyltransferase Erm(F)
GCA_000263115	division I	erm(F)	23S rRNA (adenine(2058)-N(6))-methyltransferase Erm(F)	AMR	AMR	MACROLIDE	MACROLIDE	EXACTP	100	WP_002682030.1	23S rRNA (adenine(2058)-N(6))-methyltransferase Erm(F)	NF012223.0	23S rRNA (adenine(2058)-N(6))-methyltransferase Erm(F)
GCA_000263115	division I	tet(X2)	tetracycline-inactivating monooxygenase Tet(X2)	AMR	AMR	TETRACYCLINE	TETRACYCLINE	BLASTP	99.74	WP_008651082.1	tetracycline-inactivating monooxygenase Tet(X2)	NF033111.2	tetracycline-inactivating monooxygenase Tet(X)
GCA_000263115	division I	tet(Q)	tetracycline resistance ribosomal protection protein Tet(Q)	AMR	AMR	TETRACYCLINE	TETRACYCLINE	BLASTP	95.79	WP_063856407.1	tetracycline resistance ribosomal protection protein Tet(Q)	NF012154.0	tetracycline resistance ribosomal protection protein Tet(Q)
GCA_000263115	division I	lnu(AN2)	lincosamide nucleotidyltransferase Lnu(AN2)	AMR	AMR	LINCOSAMIDE	LINCOSAMIDE	EXACTP	100	WP_004308783.1	lincosamide nucleotidyltransferase Lnu(AN2)	NF000153.1	lincosamide nucleotidyltransferase Lnu(AN2)
GCA_000263115	division I	mef(En2)	macrolide efflux MFS transporter Mef(En2)	AMR	AMR	MACROLIDE	MACROLIDE	BLASTP	99.5	WP_063853729.1	macrolide efflux MFS transporter Mef(En2)	NF000154.1	macrolide efflux MFS transporter Mef(En2)
GCA_000263115	division I	cepA	CepA family class A extended-spectrum beta-lactamase	AMR	AMR	BETA-LACTAM	CEPHALOSPORIN	EXACTP	100	WP_005795628.1	CepA family class A extended-spectrum beta-lactamase	NF033102.1	CepA family class A extended-spectrum beta-lactamase
GCA_000263115	division I	tet(Q)	tetracycline resistance ribosomal protection protein Tet(Q)	AMR	AMR	TETRACYCLINE	TETRACYCLINE	BLASTP	97.82	WP_002560998.1	tetracycline resistance ribosomal protection protein Tet(Q)	NF012154.0	tetracycline resistance ribosomal protection protein Tet(Q)
GCA_003468145	division I	erm(F)	23S rRNA (adenine(2058)-N(6))-methyltransferase Erm(F)	AMR	AMR	MACROLIDE	MACROLIDE	BLASTP	98.5	WP_002682030.1	23S rRNA (adenine(2058)-N(6))-methyltransferase Erm(F)	NF012223.0	23S rRNA (adenine(2058)-N(6))-methyltransferase Erm(F)
GCA_003468145	division I	cepA	CepA family class A extended-spectrum beta-lactamase	AMR	AMR	BETA-LACTAM	CEPHALOSPORIN	BLASTP	99.33	WP_005795628.1	CepA family class A extended-spectrum beta-lactamase	NF033102.1	CepA family class A extended-spectrum beta-lactamase
GCA_003468145	division I	tet(Q)	tetracycline resistance ribosomal protection protein Tet(Q)	AMR	AMR	TETRACYCLINE	TETRACYCLINE	PARTIAL_CONTIG_ENDX	97.65	WP_063856407.1	tetracycline resistance ribosomal protection protein Tet(Q)	NA	NA
GCA_003468145	division I	tet(Q)	tetracycline resistance ribosomal protection protein Tet(Q)	AMR	AMR	TETRACYCLINE	TETRACYCLINE	BLASTX	99.68	WP_002560998.1	tetracycline resistance ribosomal protection protein Tet(Q)	NA	NA
GCA_020859785	division I	cepA	CepA family class A extended-spectrum beta-lactamase	AMR	AMR	BETA-LACTAM	CEPHALOSPORIN	BLASTP	99.33	WP_005795628.1	CepA family class A extended-spectrum beta-lactamase	NF033102.1	CepA family class A extended-spectrum beta-lactamase
GCA_020859785	division I	tet(Q)	tetracycline resistance ribosomal protection protein Tet(Q)	AMR	AMR	TETRACYCLINE	TETRACYCLINE	BLASTP	97.35	WP_002560998.1	tetracycline resistance ribosomal protection protein Tet(Q)	NF012154.0	tetracycline resistance ribosomal protection protein Tet(Q)
GCA_003464385	division I	lnu(AN2)	lincosamide nucleotidyltransferase Lnu(AN2)	AMR	AMR	LINCOSAMIDE	LINCOSAMIDE	EXACTP	100	WP_004308783.1	lincosamide nucleotidyltransferase Lnu(AN2)	NF000153.1	lincosamide nucleotidyltransferase Lnu(AN2)
GCA_003464385	division I	mef(En2)	macrolide efflux MFS transporter Mef(En2)	AMR	AMR	MACROLIDE	MACROLIDE	BLASTP	99.5	WP_063853729.1	macrolide efflux MFS transporter Mef(En2)	NF000154.1	macrolide efflux MFS transporter Mef(En2)
GCA_003464385	division I	cepA	CepA family class A extended-spectrum beta-lactamase	AMR	AMR	BETA-LACTAM	CEPHALOSPORIN	BLASTP	99.33	WP_005795628.1	CepA family class A extended-spectrum beta-lactamase	NF033102.1	CepA family class A extended-spectrum beta-lactamase
GCA_003464385	division I	tet(Q)	tetracycline resistance ribosomal protection protein Tet(Q)	AMR	AMR	TETRACYCLINE	TETRACYCLINE	PARTIALP	98.14	WP_004293868.1	tetracycline resistance ribosomal protection protein Tet(Q)	NA	NA
GCA_003464385	division I	tet(Q)	tetracycline resistance ribosomal protection protein Tet(Q)	AMR	AMR	TETRACYCLINE	TETRACYCLINE	PARTIALP	99.77	WP_002560998.1	tetracycline resistance ribosomal protection protein Tet(Q)	NA	NA
GCA_003458955	division I	cepA	CepA family class A extended-spectrum beta-lactamase	AMR	AMR	BETA-LACTAM	CEPHALOSPORIN	BLASTP	99.33	WP_005795628.1	CepA family class A extended-spectrum beta-lactamase	NF033102.1	CepA family class A extended-spectrum beta-lactamase
GCA_003458955	division I	tet(Q)	tetracycline resistance ribosomal protection protein Tet(Q)	AMR	AMR	TETRACYCLINE	TETRACYCLINE	BLASTP	98.75	WP_063856409.1	tetracycline resistance ribosomal protection protein Tet(Q)	NF012154.0	tetracycline resistance ribosomal protection protein Tet(Q)
GCA_003458955	division I	erm(F)	23S rRNA (adenine(2058)-N(6))-methyltransferase Erm(F)	AMR	AMR	MACROLIDE	MACROLIDE	BLASTP	98.87	WP_002682030.1	23S rRNA (adenine(2058)-N(6))-methyltransferase Erm(F)	NF012223.0	23S rRNA (adenine(2058)-N(6))-methyltransferase Erm(F)
GCA_013867505	division I	tet(Q)	tetracycline resistance ribosomal protection protein Tet(Q)	AMR	AMR	TETRACYCLINE	TETRACYCLINE	BLASTP	99.53	WP_063856407.1	tetracycline resistance ribosomal protection protein Tet(Q)	NF012154.0	tetracycline resistance ribosomal protection protein Tet(Q)
GCA_013867505	division I	cepA	CepA family class A extended-spectrum beta-lactamase	AMR	AMR	BETA-LACTAM	CEPHALOSPORIN	BLASTP	99.67	WP_005795628.1	CepA family class A extended-spectrum beta-lactamase	NF033102.1	CepA family class A extended-spectrum beta-lactamase
GCA_013867505	division I	bla	class A beta-lactamase, subclass A2	AMR	AMR	BETA-LACTAM	BETA-LACTAM	HMM	80	WP_117664257.1	class A beta-lactamase, subclass A2	NF012099.1	class A beta-lactamase, subclass A2
GCA_008086695	division I	tet(Q)	tetracycline resistance ribosomal protection protein Tet(Q)	AMR	AMR	TETRACYCLINE	TETRACYCLINE	EXACTP	100	WP_002560998.1	tetracycline resistance ribosomal protection protein Tet(Q)	NF012154.0	tetracycline resistance ribosomal protection protein Tet(Q)
GCA_008086695	division I	erm(F)	23S rRNA (adenine(2058)-N(6))-methyltransferase Erm(F)	AMR	AMR	MACROLIDE	MACROLIDE	BLASTP	99.62	WP_002682030.1	23S rRNA (adenine(2058)-N(6))-methyltransferase Erm(F)	NF012223.0	23S rRNA (adenine(2058)-N(6))-methyltransferase Erm(F)
GCA_008086695	division I	nim	NimABCDEF family nitroimidazole resistance protein	AMR	AMR	NITROIMIDAZOLE	NITROIMIDAZOLE	HMM	81.37	WP_063854491.1	NimABCDEF family nitroimidazole resistance protein	NF000261.1	NimABCDEF family nitroimidazole resistance protein
GCA_008086695	division I	cepA	CepA family class A extended-spectrum beta-lactamase	AMR	AMR	BETA-LACTAM	CEPHALOSPORIN	BLASTP	99.33	WP_005816369.1	CepA family class A extended-spectrum beta-lactamase	NF033102.1	CepA family class A extended-spectrum beta-lactamase
GCA_003436935	division I	cepA	CepA family class A extended-spectrum beta-lactamase	AMR	AMR	BETA-LACTAM	CEPHALOSPORIN	BLASTP	99.33	WP_005795628.1	CepA family class A extended-spectrum beta-lactamase	NF033102.1	CepA family class A extended-spectrum beta-lactamase
GCA_003436935	division I	tet(Q)	tetracycline resistance ribosomal protection protein Tet(Q)	AMR	AMR	TETRACYCLINE	TETRACYCLINE	BLASTP	98.75	WP_063856409.1	tetracycline resistance ribosomal protection protein Tet(Q)	NF012154.0	tetracycline resistance ribosomal protection protein Tet(Q)
GCA_015553755	division I	cfxA3	class A extended-spectrum beta-lactamase CfxA3	AMR	AMR	BETA-LACTAM	BETA-LACTAM	EXACTP	100	WP_004348227.1	class A extended-spectrum beta-lactamase CfxA3	NF033100.1	CfxA family class A broad-spectrum beta-lactamase
GCA_015553755	division I	tet(Q)	tetracycline resistance ribosomal protection protein Tet(Q)	AMR	AMR	TETRACYCLINE	TETRACYCLINE	EXACTP	100	WP_004293868.1	tetracycline resistance ribosomal protection protein Tet(Q)	NF012154.0	tetracycline resistance ribosomal protection protein Tet(Q)
GCA_015553755	division I	cepA	CepA family class A extended-spectrum beta-lactamase	AMR	AMR	BETA-LACTAM	CEPHALOSPORIN	BLASTP	99.33	WP_005795628.1	CepA family class A extended-spectrum beta-lactamase	NF033102.1	CepA family class A extended-spectrum beta-lactamase
GCA_021412165	division I	cfxA	CfxA family class A broad-spectrum beta-lactamase	AMR	AMR	BETA-LACTAM	BETA-LACTAM	EXACTP	100	WP_004339683.1	CfxA family class A broad-spectrum beta-lactamase	NF033100.1	CfxA family class A broad-spectrum beta-lactamase
GCA_021412165	division I	tet(Q)	tetracycline resistance ribosomal protection protein Tet(Q)	AMR	AMR	TETRACYCLINE	TETRACYCLINE	EXACTP	100	WP_004293868.1	tetracycline resistance ribosomal protection protein Tet(Q)	NF012154.0	tetracycline resistance ribosomal protection protein Tet(Q)
GCA_021412165	division I	cepA	CepA family class A extended-spectrum beta-lactamase	AMR	AMR	BETA-LACTAM	CEPHALOSPORIN	EXACTP	100	WP_005816369.1	CepA family class A extended-spectrum beta-lactamase	NF033102.1	CepA family class A extended-spectrum beta-lactamase
GCA_021410405	division I	cepA	CepA family class A extended-spectrum beta-lactamase	AMR	AMR	BETA-LACTAM	CEPHALOSPORIN	BLASTP	99.67	WP_005816369.1	CepA family class A extended-spectrum beta-lactamase	NF033102.1	CepA family class A extended-spectrum beta-lactamase
GCA_000598725	division I	cepA	CepA family class A extended-spectrum beta-lactamase	AMR	AMR	BETA-LACTAM	CEPHALOSPORIN	BLASTP	99	WP_005816369.1	CepA family class A extended-spectrum beta-lactamase	NF033102.1	CepA family class A extended-spectrum beta-lactamase
GCA_000598725	division I	mef(En2)	macrolide efflux MFS transporter Mef(En2)	AMR	AMR	MACROLIDE	MACROLIDE	BLASTP	99.5	WP_063853729.1	macrolide efflux MFS transporter Mef(En2)	NF000154.1	macrolide efflux MFS transporter Mef(En2)
GCA_000598725	division I	lnu(AN2)	lincosamide nucleotidyltransferase Lnu(AN2)	AMR	AMR	LINCOSAMIDE	LINCOSAMIDE	BLASTP	99.41	WP_004308783.1	lincosamide nucleotidyltransferase Lnu(AN2)	NF000153.1	lincosamide nucleotidyltransferase Lnu(AN2)
GCA_000598725	division I	tet(Q)	tetracycline resistance ribosomal protection protein Tet(Q)	AMR	AMR	TETRACYCLINE	TETRACYCLINE	EXACTP	100	WP_002560998.1	tetracycline resistance ribosomal protection protein Tet(Q)	NF012154.0	tetracycline resistance ribosomal protection protein Tet(Q)
GCA_000297735	division I	nimJ	nitroimidazole resistance protein NimJ	AMR	AMR	NITROIMIDAZOLE	NITROIMIDAZOLE	EXACTP	100	WP_005812825.1	nitroimidazole resistance protein NimJ	NF000262.1	NimIJ family nitroimidazole resistance protein
GCA_000297735	division I	erm(F)	23S rRNA (adenine(2058)-N(6))-methyltransferase Erm(F)	AMR	AMR	MACROLIDE	MACROLIDE	BLASTP	98.87	WP_002682030.1	23S rRNA (adenine(2058)-N(6))-methyltransferase Erm(F)	NF012223.0	23S rRNA (adenine(2058)-N(6))-methyltransferase Erm(F)
GCA_000297735	division I	blaOXA-347	class D beta-lactamase OXA-347	AMR	AMR	BETA-LACTAM	BETA-LACTAM	ALLELEP	100	WP_004295324.1	class D beta-lactamase OXA-347	NF012161.0	class D beta-lactamase
GCA_000297735	division I	nimJ	nitroimidazole resistance protein NimJ	AMR	AMR	NITROIMIDAZOLE	NITROIMIDAZOLE	EXACTP	100	WP_005812825.1	nitroimidazole resistance protein NimJ	NF000262.1	NimIJ family nitroimidazole resistance protein
GCA_000297735	division I	mef(A)	macrolide efflux MFS transporter Mef(A)	AMR	AMR	MACROLIDE	ERYTHROMYCIN	INTERNAL_STOP	98.77	WP_012102963.1	macrolide efflux MFS transporter Mef(A)	NF000245.1	macrolide efflux MFS transporter Mef(A)
GCA_000297735	division I	aph(3')-IIIa	aminoglycoside O-phosphotransferase APH(3')-IIIa	AMR	AMR	AMINOGLYCOSIDE	AMIKACIN/KANAMYCIN	EXACTP	100	WP_001096887.1	aminoglycoside O-phosphotransferase APH(3')-IIIa	NF033064.0	aminoglycoside O-phosphotransferase APH(3')-IIIa
GCA_000297735	division I	tet(Q)	tetracycline resistance ribosomal protection protein Tet(Q)	AMR	AMR	TETRACYCLINE	TETRACYCLINE	EXACTP	100	WP_002560998.1	tetracycline resistance ribosomal protection protein Tet(Q)	NF012154.0	tetracycline resistance ribosomal protection protein Tet(Q)
GCA_000297735	division I	cepA	CepA family class A extended-spectrum beta-lactamase	AMR	AMR	BETA-LACTAM	CEPHALOSPORIN	EXACTP	100	WP_005816369.1	CepA family class A extended-spectrum beta-lactamase	NF033102.1	CepA family class A extended-spectrum beta-lactamase
GCA_000297735	division I	tet(Q)	tetracycline resistance ribosomal protection protein Tet(Q)	AMR	AMR	TETRACYCLINE	TETRACYCLINE	BLASTP	97.5	WP_063856407.1	tetracycline resistance ribosomal protection protein Tet(Q)	NF012154.0	tetracycline resistance ribosomal protection protein Tet(Q)
GCA_000297735	division I	nimJ	nitroimidazole resistance protein NimJ	AMR	AMR	NITROIMIDAZOLE	NITROIMIDAZOLE	EXACTP	100	WP_005812825.1	nitroimidazole resistance protein NimJ	NF000262.1	NimIJ family nitroimidazole resistance protein
GCA_015669295	division I	cepA	CepA family class A extended-spectrum beta-lactamase	AMR	AMR	BETA-LACTAM	CEPHALOSPORIN	EXACTP	100	WP_005816369.1	CepA family class A extended-spectrum beta-lactamase	NF033102.1	CepA family class A extended-spectrum beta-lactamase
GCA_015669295	division I	erm(F)	23S rRNA (adenine(2058)-N(6))-methyltransferase Erm(F)	AMR	AMR	MACROLIDE	MACROLIDE	BLASTP	98.5	WP_002682030.1	23S rRNA (adenine(2058)-N(6))-methyltransferase Erm(F)	NF012223.0	23S rRNA (adenine(2058)-N(6))-methyltransferase Erm(F)
GCA_015669295	division I	tet(Q)	tetracycline resistance ribosomal protection protein Tet(Q)	AMR	AMR	TETRACYCLINE	TETRACYCLINE	PARTIAL_CONTIG_ENDX	100	WP_004293868.1	tetracycline resistance ribosomal protection protein Tet(Q)	NA	NA
GCA_015669295	division I	tet(Q)	tetracycline resistance ribosomal protection protein Tet(Q)	AMR	AMR	TETRACYCLINE	TETRACYCLINE	PARTIAL_CONTIG_ENDX	99.21	WP_063856409.1	tetracycline resistance ribosomal protection protein Tet(Q)	NA	NA
GCA_014042455	division I	cepA	CepA family class A extended-spectrum beta-lactamase	AMR	AMR	BETA-LACTAM	CEPHALOSPORIN	EXACTP	100	WP_005816369.1	CepA family class A extended-spectrum beta-lactamase	NF033102.1	CepA family class A extended-spectrum beta-lactamase
GCA_022735135	division I	cepA	CepA family class A extended-spectrum beta-lactamase	AMR	AMR	BETA-LACTAM	CEPHALOSPORIN	EXACTP	100	WP_005816369.1	CepA family class A extended-spectrum beta-lactamase	NF033102.1	CepA family class A extended-spectrum beta-lactamase
GCA_008569055	division I	arsD	arsenite efflux transporter metallochaperone ArsD	STRESS	METAL	ARSENIC	ARSENITE	HMM	44.23	KAA9473340.1	arsenite efflux transporter metallochaperone ArsD	NF033727.1	arsenite efflux transporter metallochaperone ArsD
GCA_008569055	division I	cepA	CepA family class A extended-spectrum beta-lactamase	AMR	AMR	BETA-LACTAM	CEPHALOSPORIN	BLASTP	99	WP_032579291.1	class A extended-spectrum beta-lactamase CepA-44	NF033102.1	CepA family class A extended-spectrum beta-lactamase
GCA_008569055	division I	tet(Q)	tetracycline resistance ribosomal protection protein Tet(Q)	AMR	AMR	TETRACYCLINE	TETRACYCLINE	EXACTP	100	WP_002560998.1	tetracycline resistance ribosomal protection protein Tet(Q)	NF012154.0	tetracycline resistance ribosomal protection protein Tet(Q)
GCA_003439505	division I	cfxA	CfxA family class A broad-spectrum beta-lactamase	AMR	AMR	BETA-LACTAM	BETA-LACTAM	EXACTP	100	WP_004339683.1	CfxA family class A broad-spectrum beta-lactamase	NF033100.1	CfxA family class A broad-spectrum beta-lactamase
GCA_003439505	division I	erm(F)	23S rRNA (adenine(2058)-N(6))-methyltransferase Erm(F)	AMR	AMR	MACROLIDE	MACROLIDE	BLASTP	98.87	WP_002682030.1	23S rRNA (adenine(2058)-N(6))-methyltransferase Erm(F)	NF012223.0	23S rRNA (adenine(2058)-N(6))-methyltransferase Erm(F)
GCA_003439505	division I	tet(Q)	tetracycline resistance ribosomal protection protein Tet(Q)	AMR	AMR	TETRACYCLINE	TETRACYCLINE	EXACTP	100	WP_002560998.1	tetracycline resistance ribosomal protection protein Tet(Q)	NF012154.0	tetracycline resistance ribosomal protection protein Tet(Q)
GCA_003439505	division I	cepA	CepA family class A extended-spectrum beta-lactamase	AMR	AMR	BETA-LACTAM	CEPHALOSPORIN	EXACTP	100	WP_005816369.1	CepA family class A extended-spectrum beta-lactamase	NF033102.1	CepA family class A extended-spectrum beta-lactamase
GCA_003439285	division I	cfxA	CfxA family class A broad-spectrum beta-lactamase	AMR	AMR	BETA-LACTAM	BETA-LACTAM	EXACTP	100	WP_004339683.1	CfxA family class A broad-spectrum beta-lactamase	NF033100.1	CfxA family class A broad-spectrum beta-lactamase
GCA_003439285	division I	tet(Q)	tetracycline resistance ribosomal protection protein Tet(Q)	AMR	AMR	TETRACYCLINE	TETRACYCLINE	EXACTP	100	WP_002560998.1	tetracycline resistance ribosomal protection protein Tet(Q)	NF012154.0	tetracycline resistance ribosomal protection protein Tet(Q)
GCA_003439285	division I	cepA	CepA family class A extended-spectrum beta-lactamase	AMR	AMR	BETA-LACTAM	CEPHALOSPORIN	EXACTP	100	WP_005816369.1	CepA family class A extended-spectrum beta-lactamase	NF033102.1	CepA family class A extended-spectrum beta-lactamase
GCA_003439285	division I	erm(F)	23S rRNA (adenine(2058)-N(6))-methyltransferase Erm(F)	AMR	AMR	MACROLIDE	MACROLIDE	BLASTP	98.87	WP_002682030.1	23S rRNA (adenine(2058)-N(6))-methyltransferase Erm(F)	NF012223.0	23S rRNA (adenine(2058)-N(6))-methyltransferase Erm(F)
GCA_021411505	division I	tet(Q)	tetracycline resistance ribosomal protection protein Tet(Q)	AMR	AMR	TETRACYCLINE	TETRACYCLINE	EXACTP	100	WP_004293868.1	tetracycline resistance ribosomal protection protein Tet(Q)	NF012154.0	tetracycline resistance ribosomal protection protein Tet(Q)
GCA_021411505	division I	cepA	CepA family class A extended-spectrum beta-lactamase	AMR	AMR	BETA-LACTAM	CEPHALOSPORIN	BLASTP	99.67	WP_032579291.1	class A extended-spectrum beta-lactamase CepA-44	NF033102.1	CepA family class A extended-spectrum beta-lactamase
GCA_021411505	division I	mef(En2)	macrolide efflux MFS transporter Mef(En2)	AMR	AMR	MACROLIDE	MACROLIDE	BLASTP	99.5	WP_063853729.1	macrolide efflux MFS transporter Mef(En2)	NF000154.1	macrolide efflux MFS transporter Mef(En2)
GCA_021411505	division I	lnu(AN2)	lincosamide nucleotidyltransferase Lnu(AN2)	AMR	AMR	LINCOSAMIDE	LINCOSAMIDE	EXACTP	100	WP_004308783.1	lincosamide nucleotidyltransferase Lnu(AN2)	NF000153.1	lincosamide nucleotidyltransferase Lnu(AN2)
GCA_014042525	division I	cepA	CepA family class A extended-spectrum beta-lactamase	AMR	AMR	BETA-LACTAM	CEPHALOSPORIN	EXACTP	100	WP_005795628.1	CepA family class A extended-spectrum beta-lactamase	NF033102.1	CepA family class A extended-spectrum beta-lactamase
GCA_021413085	division I	cfxA	CfxA family class A broad-spectrum beta-lactamase	AMR	AMR	BETA-LACTAM	BETA-LACTAM	HMM	83.65	WP_004339683.1	CfxA family class A broad-spectrum beta-lactamase	NF033100.1	CfxA family class A broad-spectrum beta-lactamase
GCA_021413085	division I	arsD	arsenite efflux transporter metallochaperone ArsD	STRESS	METAL	ARSENIC	ARSENITE	HMM	45.63	KAA9473342.1	arsenite efflux transporter metallochaperone ArsD	NF033727.1	arsenite efflux transporter metallochaperone ArsD
GCA_021413085	division I	blaOXA-347	class D beta-lactamase OXA-347	AMR	AMR	BETA-LACTAM	BETA-LACTAM	ALLELEP	100	WP_004295324.1	class D beta-lactamase OXA-347	NF012161.0	class D beta-lactamase
GCA_021413085	division I	erm(F)	23S rRNA (adenine(2058)-N(6))-methyltransferase Erm(F)	AMR	AMR	MACROLIDE	MACROLIDE	BLASTP	98.08	WP_002682030.1	23S rRNA (adenine(2058)-N(6))-methyltransferase Erm(F)	NF012223.0	23S rRNA (adenine(2058)-N(6))-methyltransferase Erm(F)
GCA_021413085	division I	cepA	CepA family class A extended-spectrum beta-lactamase	AMR	AMR	BETA-LACTAM	CEPHALOSPORIN	EXACTP	100	WP_005795628.1	CepA family class A extended-spectrum beta-lactamase	NF033102.1	CepA family class A extended-spectrum beta-lactamase
GCA_021413085	division I	tet(Q)	tetracycline resistance ribosomal protection protein Tet(Q)	AMR	AMR	TETRACYCLINE	TETRACYCLINE	BLASTP	99.53	WP_063856407.1	tetracycline resistance ribosomal protection protein Tet(Q)	NF012154.0	tetracycline resistance ribosomal protection protein Tet(Q)
GCA_000599185	division I	cepA	CepA family class A extended-spectrum beta-lactamase	AMR	AMR	BETA-LACTAM	CEPHALOSPORIN	BLASTP	99.67	WP_005816369.1	CepA family class A extended-spectrum beta-lactamase	NF033102.1	CepA family class A extended-spectrum beta-lactamase
GCA_000599185	division I	mef(En2)	macrolide efflux MFS transporter Mef(En2)	AMR	AMR	MACROLIDE	MACROLIDE	BLASTP	99.25	WP_063853729.1	macrolide efflux MFS transporter Mef(En2)	NF000154.1	macrolide efflux MFS transporter Mef(En2)
GCA_000599185	division I	lnu(AN2)	lincosamide nucleotidyltransferase Lnu(AN2)	AMR	AMR	LINCOSAMIDE	LINCOSAMIDE	EXACTP	100	WP_004308783.1	lincosamide nucleotidyltransferase Lnu(AN2)	NF000153.1	lincosamide nucleotidyltransferase Lnu(AN2)
GCA_000599185	division I	tet(Q)	tetracycline resistance ribosomal protection protein Tet(Q)	AMR	AMR	TETRACYCLINE	TETRACYCLINE	EXACTP	100	WP_004293868.1	tetracycline resistance ribosomal protection protein Tet(Q)	NF012154.0	tetracycline resistance ribosomal protection protein Tet(Q)
GCA_900624785	division I	cepA	CepA family class A extended-spectrum beta-lactamase	AMR	AMR	BETA-LACTAM	CEPHALOSPORIN	EXACTP	100	WP_005816369.1	CepA family class A extended-spectrum beta-lactamase	NF033102.1	CepA family class A extended-spectrum beta-lactamase
GCA_900624785	division I	tet(Q)	tetracycline resistance ribosomal protection protein Tet(Q)	AMR	AMR	TETRACYCLINE	TETRACYCLINE	PARTIALP	100	WP_063856409.1	tetracycline resistance ribosomal protection protein Tet(Q)	NA	NA
GCA_900624785	division I	tet(Q)	tetracycline resistance ribosomal protection protein Tet(Q)	AMR	AMR	TETRACYCLINE	TETRACYCLINE	PARTIALX	93.05	WP_063856409.1	tetracycline resistance ribosomal protection protein Tet(Q)	NA	NA
GCA_900624785	division I	erm(F)	23S rRNA (adenine(2058)-N(6))-methyltransferase Erm(F)	AMR	AMR	MACROLIDE	MACROLIDE	PARTIALP	100	WP_002682030.1	23S rRNA (adenine(2058)-N(6))-methyltransferase Erm(F)	NA	NA
GCA_015548495	division I	aadE	aminoglycoside 6-adenylyltransferase AadE	AMR	AMR	AMINOGLYCOSIDE	STREPTOMYCIN	EXACTP	100	WP_001255868.1	aminoglycoside 6-adenylyltransferase AadE	NF033084.2	aminoglycoside 6-nucleotidyltransferase
GCA_015548495	division I	aad9	ANT(9) family aminoglycoside nucleotidyltransferase	AMR	AMR	AMINOGLYCOSIDE	AMINOGLYCOSIDE	EXACTP	100	WP_002578722.1	ANT(9) family aminoglycoside nucleotidyltransferase	NF012212.0	ANT(9) family aminoglycoside nucleotidyltransferase
GCA_015548495	division I	cepA	CepA family class A extended-spectrum beta-lactamase	AMR	AMR	BETA-LACTAM	CEPHALOSPORIN	EXACTP	100	WP_005816369.1	CepA family class A extended-spectrum beta-lactamase	NF033102.1	CepA family class A extended-spectrum beta-lactamase
GCA_015548495	division I	mef(En2)	macrolide efflux MFS transporter Mef(En2)	AMR	AMR	MACROLIDE	MACROLIDE	PARTIALP	99.32	WP_063853729.1	macrolide efflux MFS transporter Mef(En2)	NA	NA
GCA_015548495	division I	lnu(AN2)	lincosamide nucleotidyltransferase Lnu(AN2)	AMR	AMR	LINCOSAMIDE	LINCOSAMIDE	EXACTP	100	WP_004308783.1	lincosamide nucleotidyltransferase Lnu(AN2)	NF000153.1	lincosamide nucleotidyltransferase Lnu(AN2)
GCA_015548495	division I	ant(9)	ANT(9) family aminoglycoside nucleotidyltransferase	AMR	AMR	AMINOGLYCOSIDE	SPECTINOMYCIN	HMM	77.34	WP_002578722.1	ANT(9) family aminoglycoside nucleotidyltransferase	NF012212.0	ANT(9) family aminoglycoside nucleotidyltransferase
GCA_015548495	division I	tet(Q)	tetracycline resistance ribosomal protection protein Tet(Q)	AMR	AMR	TETRACYCLINE	TETRACYCLINE	PARTIAL_CONTIG_ENDX	97.65	WP_002560998.1	tetracycline resistance ribosomal protection protein Tet(Q)	NA	NA
GCA_015548495	division I	catA	type A chloramphenicol O-acetyltransferase	AMR	AMR	PHENICOL	CHLORAMPHENICOL	HMM	53.81	WP_043774378.1	type A chloramphenicol O-acetyltransferase	NF000491.1	type A chloramphenicol O-acetyltransferase
GCA_000273765	division I	arsD	arsenite efflux transporter metallochaperone ArsD	STRESS	METAL	ARSENIC	ARSENITE	HMM	44.23	KAA9473340.1	arsenite efflux transporter metallochaperone ArsD	NF033727.1	arsenite efflux transporter metallochaperone ArsD
GCA_000273765	division I	cepA	CepA family class A extended-spectrum beta-lactamase	AMR	AMR	BETA-LACTAM	CEPHALOSPORIN	BLASTP	99	WP_032579291.1	class A extended-spectrum beta-lactamase CepA-44	NF033102.1	CepA family class A extended-spectrum beta-lactamase
GCA_000273765	division I	tet(Q)	tetracycline resistance ribosomal protection protein Tet(Q)	AMR	AMR	TETRACYCLINE	TETRACYCLINE	BLASTP	97.97	WP_002560998.1	tetracycline resistance ribosomal protection protein Tet(Q)	NF012154.0	tetracycline resistance ribosomal protection protein Tet(Q)
GCA_000273135	division I	cepA	CepA family class A extended-spectrum beta-lactamase	AMR	AMR	BETA-LACTAM	CEPHALOSPORIN	BLASTP	99	WP_032579291.1	class A extended-spectrum beta-lactamase CepA-44	NF033102.1	CepA family class A extended-spectrum beta-lactamase
GCA_000273135	division I	arsD	arsenite efflux transporter metallochaperone ArsD	STRESS	METAL	ARSENIC	ARSENITE	HMM	44.23	KAA9473340.1	arsenite efflux transporter metallochaperone ArsD	NF033727.1	arsenite efflux transporter metallochaperone ArsD
GCA_000273135	division I	tet(Q)	tetracycline resistance ribosomal protection protein Tet(Q)	AMR	AMR	TETRACYCLINE	TETRACYCLINE	BLASTP	97.97	WP_002560998.1	tetracycline resistance ribosomal protection protein Tet(Q)	NF012154.0	tetracycline resistance ribosomal protection protein Tet(Q)
GCA_008571075	division I	cepA	CepA family class A extended-spectrum beta-lactamase	AMR	AMR	BETA-LACTAM	CEPHALOSPORIN	BLASTP	99.67	WP_005816369.1	CepA family class A extended-spectrum beta-lactamase	NF033102.1	CepA family class A extended-spectrum beta-lactamase
GCA_008571075	division I	mef(En2)	macrolide efflux MFS transporter Mef(En2)	AMR	AMR	MACROLIDE	MACROLIDE	BLASTP	99.5	WP_063853729.1	macrolide efflux MFS transporter Mef(En2)	NF000154.1	macrolide efflux MFS transporter Mef(En2)
GCA_008571075	division I	lnu(AN2)	lincosamide nucleotidyltransferase Lnu(AN2)	AMR	AMR	LINCOSAMIDE	LINCOSAMIDE	EXACTP	100	WP_004308783.1	lincosamide nucleotidyltransferase Lnu(AN2)	NF000153.1	lincosamide nucleotidyltransferase Lnu(AN2)
GCA_008571075	division I	tet(Q)	tetracycline resistance ribosomal protection protein Tet(Q)	AMR	AMR	TETRACYCLINE	TETRACYCLINE	BLASTP	99.53	WP_063856407.1	tetracycline resistance ribosomal protection protein Tet(Q)	NF012154.0	tetracycline resistance ribosomal protection protein Tet(Q)
GCA_008571075	division I	tet(X1)	tetracycline-inactivating monooxygenase Tet(X1)	AMR	AMR	TETRACYCLINE	TETRACYCLINE	BLASTP	99.74	WP_204376222.1	tetracycline-inactivating monooxygenase Tet(X1)	NA	NA
GCA_008571075	division I	tet(X2)	tetracycline-inactivating monooxygenase Tet(X2)	AMR	AMR	TETRACYCLINE	TETRACYCLINE	EXACTX	100	WP_008651082.1	tetracycline-inactivating monooxygenase Tet(X2)	NF033111.2	tetracycline-inactivating monooxygenase Tet(X)
GCA_008571075	division I	aadS	aminoglycoside 6-adenylyltransferase AadS	AMR	AMR	AMINOGLYCOSIDE	STREPTOMYCIN	EXACTP	100	WP_003013318.1	aminoglycoside 6-adenylyltransferase AadS	NF033387.1	AadS family aminoglycoside 6-adenylyltransferase
GCA_008570835	division I	cepA	CepA family class A extended-spectrum beta-lactamase	AMR	AMR	BETA-LACTAM	CEPHALOSPORIN	BLASTP	99.67	WP_005816369.1	CepA family class A extended-spectrum beta-lactamase	NF033102.1	CepA family class A extended-spectrum beta-lactamase
GCA_008570835	division I	aadS	aminoglycoside 6-adenylyltransferase AadS	AMR	AMR	AMINOGLYCOSIDE	STREPTOMYCIN	EXACTP	100	WP_003013318.1	aminoglycoside 6-adenylyltransferase AadS	NF033387.1	AadS family aminoglycoside 6-adenylyltransferase
GCA_008570835	division I	tet(X2)	tetracycline-inactivating monooxygenase Tet(X2)	AMR	AMR	TETRACYCLINE	TETRACYCLINE	EXACTX	100	WP_008651082.1	tetracycline-inactivating monooxygenase Tet(X2)	NF033111.2	tetracycline-inactivating monooxygenase Tet(X)
GCA_008570835	division I	tet(X1)	tetracycline-inactivating monooxygenase Tet(X1)	AMR	AMR	TETRACYCLINE	TETRACYCLINE	BLASTP	99.74	WP_204376222.1	tetracycline-inactivating monooxygenase Tet(X1)	NA	NA
GCA_008570835	division I	tet(Q)	tetracycline resistance ribosomal protection protein Tet(Q)	AMR	AMR	TETRACYCLINE	TETRACYCLINE	BLASTP	99.53	WP_063856407.1	tetracycline resistance ribosomal protection protein Tet(Q)	NF012154.0	tetracycline resistance ribosomal protection protein Tet(Q)
GCA_008571155	division I	cepA	CepA family class A extended-spectrum beta-lactamase	AMR	AMR	BETA-LACTAM	CEPHALOSPORIN	BLASTP	99.67	WP_005816369.1	CepA family class A extended-spectrum beta-lactamase	NF033102.1	CepA family class A extended-spectrum beta-lactamase
GCA_008571155	division I	aadS	aminoglycoside 6-adenylyltransferase AadS	AMR	AMR	AMINOGLYCOSIDE	STREPTOMYCIN	EXACTP	100	WP_003013318.1	aminoglycoside 6-adenylyltransferase AadS	NF033387.1	AadS family aminoglycoside 6-adenylyltransferase
GCA_008571155	division I	tet(X2)	tetracycline-inactivating monooxygenase Tet(X2)	AMR	AMR	TETRACYCLINE	TETRACYCLINE	EXACTX	100	WP_008651082.1	tetracycline-inactivating monooxygenase Tet(X2)	NF033111.2	tetracycline-inactivating monooxygenase Tet(X)
GCA_008571155	division I	tet(X1)	tetracycline-inactivating monooxygenase Tet(X1)	AMR	AMR	TETRACYCLINE	TETRACYCLINE	BLASTP	99.74	WP_204376222.1	tetracycline-inactivating monooxygenase Tet(X1)	NA	NA
GCA_008571155	division I	tet(Q)	tetracycline resistance ribosomal protection protein Tet(Q)	AMR	AMR	TETRACYCLINE	TETRACYCLINE	BLASTP	99.53	WP_063856407.1	tetracycline resistance ribosomal protection protein Tet(Q)	NF012154.0	tetracycline resistance ribosomal protection protein Tet(Q)
GCA_008571195	division I	cepA	CepA family class A extended-spectrum beta-lactamase	AMR	AMR	BETA-LACTAM	CEPHALOSPORIN	BLASTP	99.67	WP_005816369.1	CepA family class A extended-spectrum beta-lactamase	NF033102.1	CepA family class A extended-spectrum beta-lactamase
GCA_008571195	division I	aadS	aminoglycoside 6-adenylyltransferase AadS	AMR	AMR	AMINOGLYCOSIDE	STREPTOMYCIN	EXACTP	100	WP_003013318.1	aminoglycoside 6-adenylyltransferase AadS	NF033387.1	AadS family aminoglycoside 6-adenylyltransferase
GCA_008571195	division I	tet(X2)	tetracycline-inactivating monooxygenase Tet(X2)	AMR	AMR	TETRACYCLINE	TETRACYCLINE	EXACTX	100	WP_008651082.1	tetracycline-inactivating monooxygenase Tet(X2)	NF033111.2	tetracycline-inactivating monooxygenase Tet(X)
GCA_008571195	division I	tet(X1)	tetracycline-inactivating monooxygenase Tet(X1)	AMR	AMR	TETRACYCLINE	TETRACYCLINE	BLASTP	99.74	WP_204376222.1	tetracycline-inactivating monooxygenase Tet(X1)	NA	NA
GCA_008571195	division I	tet(Q)	tetracycline resistance ribosomal protection protein Tet(Q)	AMR	AMR	TETRACYCLINE	TETRACYCLINE	BLASTP	99.53	WP_063856407.1	tetracycline resistance ribosomal protection protein Tet(Q)	NF012154.0	tetracycline resistance ribosomal protection protein Tet(Q)
GCA_008570975	division I	cepA	CepA family class A extended-spectrum beta-lactamase	AMR	AMR	BETA-LACTAM	CEPHALOSPORIN	BLASTP	99.67	WP_005816369.1	CepA family class A extended-spectrum beta-lactamase	NF033102.1	CepA family class A extended-spectrum beta-lactamase
GCA_008570975	division I	tet(Q)	tetracycline resistance ribosomal protection protein Tet(Q)	AMR	AMR	TETRACYCLINE	TETRACYCLINE	BLASTP	99.53	WP_063856407.1	tetracycline resistance ribosomal protection protein Tet(Q)	NF012154.0	tetracycline resistance ribosomal protection protein Tet(Q)
GCA_008570975	division I	tet(X1)	tetracycline-inactivating monooxygenase Tet(X1)	AMR	AMR	TETRACYCLINE	TETRACYCLINE	BLASTP	99.74	WP_204376222.1	tetracycline-inactivating monooxygenase Tet(X1)	NA	NA
GCA_008570975	division I	tet(X2)	tetracycline-inactivating monooxygenase Tet(X2)	AMR	AMR	TETRACYCLINE	TETRACYCLINE	EXACTX	100	WP_008651082.1	tetracycline-inactivating monooxygenase Tet(X2)	NF033111.2	tetracycline-inactivating monooxygenase Tet(X)
GCA_008570975	division I	aadS	aminoglycoside 6-adenylyltransferase AadS	AMR	AMR	AMINOGLYCOSIDE	STREPTOMYCIN	EXACTP	100	WP_003013318.1	aminoglycoside 6-adenylyltransferase AadS	NF033387.1	AadS family aminoglycoside 6-adenylyltransferase
GCA_008571095	division I	cepA	CepA family class A extended-spectrum beta-lactamase	AMR	AMR	BETA-LACTAM	CEPHALOSPORIN	BLASTP	99.67	WP_005816369.1	CepA family class A extended-spectrum beta-lactamase	NF033102.1	CepA family class A extended-spectrum beta-lactamase
GCA_008571095	division I	tet(Q)	tetracycline resistance ribosomal protection protein Tet(Q)	AMR	AMR	TETRACYCLINE	TETRACYCLINE	BLASTP	99.53	WP_063856407.1	tetracycline resistance ribosomal protection protein Tet(Q)	NF012154.0	tetracycline resistance ribosomal protection protein Tet(Q)
GCA_008571095	division I	tet(X1)	tetracycline-inactivating monooxygenase Tet(X1)	AMR	AMR	TETRACYCLINE	TETRACYCLINE	BLASTP	99.74	WP_204376222.1	tetracycline-inactivating monooxygenase Tet(X1)	NA	NA
GCA_008571095	division I	tet(X2)	tetracycline-inactivating monooxygenase Tet(X2)	AMR	AMR	TETRACYCLINE	TETRACYCLINE	EXACTX	100	WP_008651082.1	tetracycline-inactivating monooxygenase Tet(X2)	NF033111.2	tetracycline-inactivating monooxygenase Tet(X)
GCA_008571095	division I	aadS	aminoglycoside 6-adenylyltransferase AadS	AMR	AMR	AMINOGLYCOSIDE	STREPTOMYCIN	EXACTP	100	WP_003013318.1	aminoglycoside 6-adenylyltransferase AadS	NF033387.1	AadS family aminoglycoside 6-adenylyltransferase
GCA_008571105	division I	cepA	CepA family class A extended-spectrum beta-lactamase	AMR	AMR	BETA-LACTAM	CEPHALOSPORIN	BLASTP	99.67	WP_005816369.1	CepA family class A extended-spectrum beta-lactamase	NF033102.1	CepA family class A extended-spectrum beta-lactamase
GCA_008571105	division I	tet(Q)	tetracycline resistance ribosomal protection protein Tet(Q)	AMR	AMR	TETRACYCLINE	TETRACYCLINE	BLASTP	99.53	WP_063856407.1	tetracycline resistance ribosomal protection protein Tet(Q)	NF012154.0	tetracycline resistance ribosomal protection protein Tet(Q)
GCA_008571105	division I	tet(X1)	tetracycline-inactivating monooxygenase Tet(X1)	AMR	AMR	TETRACYCLINE	TETRACYCLINE	BLASTP	99.74	WP_204376222.1	tetracycline-inactivating monooxygenase Tet(X1)	NA	NA
GCA_008571105	division I	tet(X2)	tetracycline-inactivating monooxygenase Tet(X2)	AMR	AMR	TETRACYCLINE	TETRACYCLINE	EXACTX	100	WP_008651082.1	tetracycline-inactivating monooxygenase Tet(X2)	NF033111.2	tetracycline-inactivating monooxygenase Tet(X)
GCA_008571105	division I	aadS	aminoglycoside 6-adenylyltransferase AadS	AMR	AMR	AMINOGLYCOSIDE	STREPTOMYCIN	EXACTP	100	WP_003013318.1	aminoglycoside 6-adenylyltransferase AadS	NF033387.1	AadS family aminoglycoside 6-adenylyltransferase
GCA_008570885	division I	cepA	CepA family class A extended-spectrum beta-lactamase	AMR	AMR	BETA-LACTAM	CEPHALOSPORIN	BLASTP	99.67	WP_005816369.1	CepA family class A extended-spectrum beta-lactamase	NF033102.1	CepA family class A extended-spectrum beta-lactamase
GCA_008570885	division I	tet(Q)	tetracycline resistance ribosomal protection protein Tet(Q)	AMR	AMR	TETRACYCLINE	TETRACYCLINE	BLASTP	99.53	WP_063856407.1	tetracycline resistance ribosomal protection protein Tet(Q)	NF012154.0	tetracycline resistance ribosomal protection protein Tet(Q)
GCA_008570885	division I	tet(X1)	tetracycline-inactivating monooxygenase Tet(X1)	AMR	AMR	TETRACYCLINE	TETRACYCLINE	BLASTP	99.74	WP_204376222.1	tetracycline-inactivating monooxygenase Tet(X1)	NA	NA
GCA_008570885	division I	tet(X2)	tetracycline-inactivating monooxygenase Tet(X2)	AMR	AMR	TETRACYCLINE	TETRACYCLINE	EXACTX	100	WP_008651082.1	tetracycline-inactivating monooxygenase Tet(X2)	NF033111.2	tetracycline-inactivating monooxygenase Tet(X)
GCA_008570885	division I	aadS	aminoglycoside 6-adenylyltransferase AadS	AMR	AMR	AMINOGLYCOSIDE	STREPTOMYCIN	EXACTP	100	WP_003013318.1	aminoglycoside 6-adenylyltransferase AadS	NF033387.1	AadS family aminoglycoside 6-adenylyltransferase
GCA_008829725	division I	cepA	CepA family class A extended-spectrum beta-lactamase	AMR	AMR	BETA-LACTAM	CEPHALOSPORIN	BLASTP	99.67	WP_005816369.1	CepA family class A extended-spectrum beta-lactamase	NF033102.1	CepA family class A extended-spectrum beta-lactamase
GCA_008829725	division I	tet(Q)	tetracycline resistance ribosomal protection protein Tet(Q)	AMR	AMR	TETRACYCLINE	TETRACYCLINE	BLASTP	99.53	WP_063856407.1	tetracycline resistance ribosomal protection protein Tet(Q)	NF012154.0	tetracycline resistance ribosomal protection protein Tet(Q)
GCA_008829725	division I	tet(X1)	tetracycline-inactivating monooxygenase Tet(X1)	AMR	AMR	TETRACYCLINE	TETRACYCLINE	BLASTP	99.74	WP_204376222.1	tetracycline-inactivating monooxygenase Tet(X1)	NA	NA
GCA_008829725	division I	tet(X2)	tetracycline-inactivating monooxygenase Tet(X2)	AMR	AMR	TETRACYCLINE	TETRACYCLINE	EXACTX	100	WP_008651082.1	tetracycline-inactivating monooxygenase Tet(X2)	NF033111.2	tetracycline-inactivating monooxygenase Tet(X)
GCA_008829725	division I	aadS	aminoglycoside 6-adenylyltransferase AadS	AMR	AMR	AMINOGLYCOSIDE	STREPTOMYCIN	EXACTP	100	WP_003013318.1	aminoglycoside 6-adenylyltransferase AadS	NF033387.1	AadS family aminoglycoside 6-adenylyltransferase
GCA_008571085	division I	cepA	CepA family class A extended-spectrum beta-lactamase	AMR	AMR	BETA-LACTAM	CEPHALOSPORIN	BLASTP	99.67	WP_005816369.1	CepA family class A extended-spectrum beta-lactamase	NF033102.1	CepA family class A extended-spectrum beta-lactamase
GCA_008571085	division I	tet(X1)	tetracycline-inactivating monooxygenase Tet(X1)	AMR	AMR	TETRACYCLINE	TETRACYCLINE	BLASTP	99.74	WP_204376222.1	tetracycline-inactivating monooxygenase Tet(X1)	NA	NA
GCA_008571085	division I	tet(X2)	tetracycline-inactivating monooxygenase Tet(X2)	AMR	AMR	TETRACYCLINE	TETRACYCLINE	EXACTX	100	WP_008651082.1	tetracycline-inactivating monooxygenase Tet(X2)	NF033111.2	tetracycline-inactivating monooxygenase Tet(X)
GCA_008571085	division I	aadS	aminoglycoside 6-adenylyltransferase AadS	AMR	AMR	AMINOGLYCOSIDE	STREPTOMYCIN	EXACTP	100	WP_003013318.1	aminoglycoside 6-adenylyltransferase AadS	NF033387.1	AadS family aminoglycoside 6-adenylyltransferase
GCA_008571085	division I	tet(Q)	tetracycline resistance ribosomal protection protein Tet(Q)	AMR	AMR	TETRACYCLINE	TETRACYCLINE	BLASTP	99.53	WP_063856407.1	tetracycline resistance ribosomal protection protein Tet(Q)	NF012154.0	tetracycline resistance ribosomal protection protein Tet(Q)
GCA_008571055	division I	cepA	CepA family class A extended-spectrum beta-lactamase	AMR	AMR	BETA-LACTAM	CEPHALOSPORIN	BLASTP	99.67	WP_005816369.1	CepA family class A extended-spectrum beta-lactamase	NF033102.1	CepA family class A extended-spectrum beta-lactamase
GCA_008571055	division I	tet(Q)	tetracycline resistance ribosomal protection protein Tet(Q)	AMR	AMR	TETRACYCLINE	TETRACYCLINE	BLASTP	99.53	WP_063856407.1	tetracycline resistance ribosomal protection protein Tet(Q)	NF012154.0	tetracycline resistance ribosomal protection protein Tet(Q)
GCA_008571055	division I	tet(X1)	tetracycline-inactivating monooxygenase Tet(X1)	AMR	AMR	TETRACYCLINE	TETRACYCLINE	BLASTP	99.74	WP_204376222.1	tetracycline-inactivating monooxygenase Tet(X1)	NA	NA
GCA_008571055	division I	tet(X2)	tetracycline-inactivating monooxygenase Tet(X2)	AMR	AMR	TETRACYCLINE	TETRACYCLINE	EXACTX	100	WP_008651082.1	tetracycline-inactivating monooxygenase Tet(X2)	NF033111.2	tetracycline-inactivating monooxygenase Tet(X)
GCA_008571055	division I	aadS	aminoglycoside 6-adenylyltransferase AadS	AMR	AMR	AMINOGLYCOSIDE	STREPTOMYCIN	EXACTP	100	WP_003013318.1	aminoglycoside 6-adenylyltransferase AadS	NF033387.1	AadS family aminoglycoside 6-adenylyltransferase
GCA_008570815	division I	cepA	CepA family class A extended-spectrum beta-lactamase	AMR	AMR	BETA-LACTAM	CEPHALOSPORIN	BLASTP	99.67	WP_005816369.1	CepA family class A extended-spectrum beta-lactamase	NF033102.1	CepA family class A extended-spectrum beta-lactamase
GCA_008570815	division I	aadS	aminoglycoside 6-adenylyltransferase AadS	AMR	AMR	AMINOGLYCOSIDE	STREPTOMYCIN	EXACTP	100	WP_003013318.1	aminoglycoside 6-adenylyltransferase AadS	NF033387.1	AadS family aminoglycoside 6-adenylyltransferase
GCA_008570815	division I	tet(X2)	tetracycline-inactivating monooxygenase Tet(X2)	AMR	AMR	TETRACYCLINE	TETRACYCLINE	EXACTX	100	WP_008651082.1	tetracycline-inactivating monooxygenase Tet(X2)	NF033111.2	tetracycline-inactivating monooxygenase Tet(X)
GCA_008570815	division I	tet(X1)	tetracycline-inactivating monooxygenase Tet(X1)	AMR	AMR	TETRACYCLINE	TETRACYCLINE	BLASTP	99.74	WP_204376222.1	tetracycline-inactivating monooxygenase Tet(X1)	NA	NA
GCA_008570815	division I	tet(Q)	tetracycline resistance ribosomal protection protein Tet(Q)	AMR	AMR	TETRACYCLINE	TETRACYCLINE	BLASTP	99.53	WP_063856407.1	tetracycline resistance ribosomal protection protein Tet(Q)	NF012154.0	tetracycline resistance ribosomal protection protein Tet(Q)
GCA_008570905	division I	cepA	CepA family class A extended-spectrum beta-lactamase	AMR	AMR	BETA-LACTAM	CEPHALOSPORIN	BLASTP	99.67	WP_005816369.1	CepA family class A extended-spectrum beta-lactamase	NF033102.1	CepA family class A extended-spectrum beta-lactamase
GCA_008570905	division I	tet(Q)	tetracycline resistance ribosomal protection protein Tet(Q)	AMR	AMR	TETRACYCLINE	TETRACYCLINE	BLASTP	99.53	WP_063856407.1	tetracycline resistance ribosomal protection protein Tet(Q)	NF012154.0	tetracycline resistance ribosomal protection protein Tet(Q)
GCA_008570905	division I	aadS	aminoglycoside 6-adenylyltransferase AadS	AMR	AMR	AMINOGLYCOSIDE	STREPTOMYCIN	EXACTP	100	WP_003013318.1	aminoglycoside 6-adenylyltransferase AadS	NF033387.1	AadS family aminoglycoside 6-adenylyltransferase
GCA_008570905	division I	tet(X2)	tetracycline-inactivating monooxygenase Tet(X2)	AMR	AMR	TETRACYCLINE	TETRACYCLINE	EXACTX	100	WP_008651082.1	tetracycline-inactivating monooxygenase Tet(X2)	NF033111.2	tetracycline-inactivating monooxygenase Tet(X)
GCA_008570905	division I	tet(X1)	tetracycline-inactivating monooxygenase Tet(X1)	AMR	AMR	TETRACYCLINE	TETRACYCLINE	BLASTP	99.74	WP_204376222.1	tetracycline-inactivating monooxygenase Tet(X1)	NA	NA
GCA_008570995	division I	cepA	CepA family class A extended-spectrum beta-lactamase	AMR	AMR	BETA-LACTAM	CEPHALOSPORIN	BLASTP	99.67	WP_005816369.1	CepA family class A extended-spectrum beta-lactamase	NF033102.1	CepA family class A extended-spectrum beta-lactamase
GCA_008570995	division I	tet(Q)	tetracycline resistance ribosomal protection protein Tet(Q)	AMR	AMR	TETRACYCLINE	TETRACYCLINE	BLASTP	99.53	WP_063856407.1	tetracycline resistance ribosomal protection protein Tet(Q)	NF012154.0	tetracycline resistance ribosomal protection protein Tet(Q)
GCA_008570995	division I	tet(X1)	tetracycline-inactivating monooxygenase Tet(X1)	AMR	AMR	TETRACYCLINE	TETRACYCLINE	BLASTP	99.74	WP_204376222.1	tetracycline-inactivating monooxygenase Tet(X1)	NA	NA
GCA_008570995	division I	tet(X2)	tetracycline-inactivating monooxygenase Tet(X2)	AMR	AMR	TETRACYCLINE	TETRACYCLINE	EXACTX	100	WP_008651082.1	tetracycline-inactivating monooxygenase Tet(X2)	NF033111.2	tetracycline-inactivating monooxygenase Tet(X)
GCA_008570995	division I	aadS	aminoglycoside 6-adenylyltransferase AadS	AMR	AMR	AMINOGLYCOSIDE	STREPTOMYCIN	EXACTP	100	WP_003013318.1	aminoglycoside 6-adenylyltransferase AadS	NF033387.1	AadS family aminoglycoside 6-adenylyltransferase
GCA_008571265	division I	cepA	CepA family class A extended-spectrum beta-lactamase	AMR	AMR	BETA-LACTAM	CEPHALOSPORIN	BLASTP	99.67	WP_005816369.1	CepA family class A extended-spectrum beta-lactamase	NF033102.1	CepA family class A extended-spectrum beta-lactamase
GCA_008571265	division I	aadS	aminoglycoside 6-adenylyltransferase AadS	AMR	AMR	AMINOGLYCOSIDE	STREPTOMYCIN	EXACTP	100	WP_003013318.1	aminoglycoside 6-adenylyltransferase AadS	NF033387.1	AadS family aminoglycoside 6-adenylyltransferase
GCA_008571265	division I	tet(X2)	tetracycline-inactivating monooxygenase Tet(X2)	AMR	AMR	TETRACYCLINE	TETRACYCLINE	EXACTX	100	WP_008651082.1	tetracycline-inactivating monooxygenase Tet(X2)	NF033111.2	tetracycline-inactivating monooxygenase Tet(X)
GCA_008571265	division I	tet(X1)	tetracycline-inactivating monooxygenase Tet(X1)	AMR	AMR	TETRACYCLINE	TETRACYCLINE	BLASTP	99.74	WP_204376222.1	tetracycline-inactivating monooxygenase Tet(X1)	NA	NA
GCA_008571265	division I	tet(Q)	tetracycline resistance ribosomal protection protein Tet(Q)	AMR	AMR	TETRACYCLINE	TETRACYCLINE	BLASTP	99.53	WP_063856407.1	tetracycline resistance ribosomal protection protein Tet(Q)	NF012154.0	tetracycline resistance ribosomal protection protein Tet(Q)
GCA_021413225	division I	tet(Q)	tetracycline resistance ribosomal protection protein Tet(Q)	AMR	AMR	TETRACYCLINE	TETRACYCLINE	EXACTP	100	WP_004293868.1	tetracycline resistance ribosomal protection protein Tet(Q)	NF012154.0	tetracycline resistance ribosomal protection protein Tet(Q)
GCA_021413225	division I	cfxA3	class A extended-spectrum beta-lactamase CfxA3	AMR	AMR	BETA-LACTAM	BETA-LACTAM	EXACTP	100	WP_004348227.1	class A extended-spectrum beta-lactamase CfxA3	NF033100.1	CfxA family class A broad-spectrum beta-lactamase
GCA_021413225	division I	cepA	CepA family class A extended-spectrum beta-lactamase	AMR	AMR	BETA-LACTAM	CEPHALOSPORIN	EXACTP	100	WP_005795628.1	CepA family class A extended-spectrum beta-lactamase	NF033102.1	CepA family class A extended-spectrum beta-lactamase
GCA_021413225	division I	mef(En2)	macrolide efflux MFS transporter Mef(En2)	AMR	AMR	MACROLIDE	MACROLIDE	BLASTP	99.5	WP_063853729.1	macrolide efflux MFS transporter Mef(En2)	NF000154.1	macrolide efflux MFS transporter Mef(En2)
GCA_021413225	division I	lnu(AN2)	lincosamide nucleotidyltransferase Lnu(AN2)	AMR	AMR	LINCOSAMIDE	LINCOSAMIDE	EXACTP	100	WP_004308783.1	lincosamide nucleotidyltransferase Lnu(AN2)	NF000153.1	lincosamide nucleotidyltransferase Lnu(AN2)
GCA_003469305	division I	cepA	CepA family class A extended-spectrum beta-lactamase	AMR	AMR	BETA-LACTAM	CEPHALOSPORIN	BLASTP	99.33	WP_005795628.1	CepA family class A extended-spectrum beta-lactamase	NF033102.1	CepA family class A extended-spectrum beta-lactamase
GCA_003469305	division I	mef(En2)	macrolide efflux MFS transporter Mef(En2)	AMR	AMR	MACROLIDE	MACROLIDE	BLASTP	99.5	WP_063853729.1	macrolide efflux MFS transporter Mef(En2)	NF000154.1	macrolide efflux MFS transporter Mef(En2)
GCA_003469305	division I	lnu(AN2)	lincosamide nucleotidyltransferase Lnu(AN2)	AMR	AMR	LINCOSAMIDE	LINCOSAMIDE	EXACTP	100	WP_004308783.1	lincosamide nucleotidyltransferase Lnu(AN2)	NF000153.1	lincosamide nucleotidyltransferase Lnu(AN2)
GCA_003469305	division I	tet(Q)	tetracycline resistance ribosomal protection protein Tet(Q)	AMR	AMR	TETRACYCLINE	TETRACYCLINE	EXACTP	100	WP_004293868.1	tetracycline resistance ribosomal protection protein Tet(Q)	NF012154.0	tetracycline resistance ribosomal protection protein Tet(Q)
GCA_003469305	division I	erm(F)	23S rRNA (adenine(2058)-N(6))-methyltransferase Erm(F)	AMR	AMR	MACROLIDE	MACROLIDE	BLASTP	99.62	WP_063844771.1	23S rRNA (adenine(2058)-N(6))-methyltransferase Erm(F)	NF012223.0	23S rRNA (adenine(2058)-N(6))-methyltransferase Erm(F)
GCA_003469305	division I	tet(X1)	tetracycline-inactivating monooxygenase Tet(X1)	AMR	AMR	TETRACYCLINE	TETRACYCLINE	BLASTP	99.74	WP_204376222.1	tetracycline-inactivating monooxygenase Tet(X1)	NA	NA
GCA_003469305	division I	tet(X2)	tetracycline-inactivating monooxygenase Tet(X2)	AMR	AMR	TETRACYCLINE	TETRACYCLINE	EXACTX	100	WP_008651082.1	tetracycline-inactivating monooxygenase Tet(X2)	NF033111.2	tetracycline-inactivating monooxygenase Tet(X)
GCA_003469305	division I	aadS	aminoglycoside 6-adenylyltransferase AadS	AMR	AMR	AMINOGLYCOSIDE	STREPTOMYCIN	EXACTP	100	WP_003013318.1	aminoglycoside 6-adenylyltransferase AadS	NF033387.1	AadS family aminoglycoside 6-adenylyltransferase
GCA_019733435	division I	cepA	CepA family class A extended-spectrum beta-lactamase	AMR	AMR	BETA-LACTAM	CEPHALOSPORIN	BLASTP	99.33	WP_032579291.1	class A extended-spectrum beta-lactamase CepA-44	NF033102.1	CepA family class A extended-spectrum beta-lactamase
GCA_019733435	division I	erm(F)	23S rRNA (adenine(2058)-N(6))-methyltransferase Erm(F)	AMR	AMR	MACROLIDE	MACROLIDE	BLASTP	99.25	WP_002682030.1	23S rRNA (adenine(2058)-N(6))-methyltransferase Erm(F)	NF012223.0	23S rRNA (adenine(2058)-N(6))-methyltransferase Erm(F)
GCA_019733435	division I	tet(Q)	tetracycline resistance ribosomal protection protein Tet(Q)	AMR	AMR	TETRACYCLINE	TETRACYCLINE	BLASTP	99.84	WP_002560998.1	tetracycline resistance ribosomal protection protein Tet(Q)	NF012154.0	tetracycline resistance ribosomal protection protein Tet(Q)
GCA_003363115	division I	cepA	CepA family class A extended-spectrum beta-lactamase	AMR	AMR	BETA-LACTAM	CEPHALOSPORIN	BLASTP	99.33	WP_032579291.1	class A extended-spectrum beta-lactamase CepA-44	NF033102.1	CepA family class A extended-spectrum beta-lactamase
GCA_003363115	division I	erm(F)	23S rRNA (adenine(2058)-N(6))-methyltransferase Erm(F)	AMR	AMR	MACROLIDE	MACROLIDE	BLASTP	99.25	WP_002682030.1	23S rRNA (adenine(2058)-N(6))-methyltransferase Erm(F)	NF012223.0	23S rRNA (adenine(2058)-N(6))-methyltransferase Erm(F)
GCA_003363115	division I	tet(Q)	tetracycline resistance ribosomal protection protein Tet(Q)	AMR	AMR	TETRACYCLINE	TETRACYCLINE	PARTIAL_CONTIG_ENDX	100	WP_002560998.1	tetracycline resistance ribosomal protection protein Tet(Q)	NA	NA
GCA_008569175	division I	cepA	CepA family class A extended-spectrum beta-lactamase	AMR	AMR	BETA-LACTAM	CEPHALOSPORIN	EXACTP	100	WP_005816369.1	CepA family class A extended-spectrum beta-lactamase	NF033102.1	CepA family class A extended-spectrum beta-lactamase
GCA_008569175	division I	tet(Q)	tetracycline resistance ribosomal protection protein Tet(Q)	AMR	AMR	TETRACYCLINE	TETRACYCLINE	BLASTP	97.19	WP_002560998.1	tetracycline resistance ribosomal protection protein Tet(Q)	NF012154.0	tetracycline resistance ribosomal protection protein Tet(Q)
GCA_008569155	division I	cepA	CepA family class A extended-spectrum beta-lactamase	AMR	AMR	BETA-LACTAM	CEPHALOSPORIN	EXACTP	100	WP_005816369.1	CepA family class A extended-spectrum beta-lactamase	NF033102.1	CepA family class A extended-spectrum beta-lactamase
GCA_008569155	division I	tet(Q)	tetracycline resistance ribosomal protection protein Tet(Q)	AMR	AMR	TETRACYCLINE	TETRACYCLINE	BLASTP	97.19	WP_002560998.1	tetracycline resistance ribosomal protection protein Tet(Q)	NF012154.0	tetracycline resistance ribosomal protection protein Tet(Q)
GCA_008569265	division I	cepA	CepA family class A extended-spectrum beta-lactamase	AMR	AMR	BETA-LACTAM	CEPHALOSPORIN	EXACTP	100	WP_005816369.1	CepA family class A extended-spectrum beta-lactamase	NF033102.1	CepA family class A extended-spectrum beta-lactamase
GCA_008569265	division I	tet(Q)	tetracycline resistance ribosomal protection protein Tet(Q)	AMR	AMR	TETRACYCLINE	TETRACYCLINE	BLASTP	97.19	WP_002560998.1	tetracycline resistance ribosomal protection protein Tet(Q)	NF012154.0	tetracycline resistance ribosomal protection protein Tet(Q)
GCA_008569135	division I	tet(Q)	tetracycline resistance ribosomal protection protein Tet(Q)	AMR	AMR	TETRACYCLINE	TETRACYCLINE	BLASTP	97.19	WP_002560998.1	tetracycline resistance ribosomal protection protein Tet(Q)	NF012154.0	tetracycline resistance ribosomal protection protein Tet(Q)
GCA_008569135	division I	cepA	CepA family class A extended-spectrum beta-lactamase	AMR	AMR	BETA-LACTAM	CEPHALOSPORIN	EXACTP	100	WP_005816369.1	CepA family class A extended-spectrum beta-lactamase	NF033102.1	CepA family class A extended-spectrum beta-lactamase
GCA_008569065	division I	cepA	CepA family class A extended-spectrum beta-lactamase	AMR	AMR	BETA-LACTAM	CEPHALOSPORIN	EXACTP	100	WP_005816369.1	CepA family class A extended-spectrum beta-lactamase	NF033102.1	CepA family class A extended-spectrum beta-lactamase
GCA_008569065	division I	tet(Q)	tetracycline resistance ribosomal protection protein Tet(Q)	AMR	AMR	TETRACYCLINE	TETRACYCLINE	BLASTP	97.19	WP_002560998.1	tetracycline resistance ribosomal protection protein Tet(Q)	NF012154.0	tetracycline resistance ribosomal protection protein Tet(Q)
GCA_008569115	division I	tet(Q)	tetracycline resistance ribosomal protection protein Tet(Q)	AMR	AMR	TETRACYCLINE	TETRACYCLINE	BLASTP	97.19	WP_002560998.1	tetracycline resistance ribosomal protection protein Tet(Q)	NF012154.0	tetracycline resistance ribosomal protection protein Tet(Q)
GCA_008569115	division I	cepA	CepA family class A extended-spectrum beta-lactamase	AMR	AMR	BETA-LACTAM	CEPHALOSPORIN	EXACTP	100	WP_005816369.1	CepA family class A extended-spectrum beta-lactamase	NF033102.1	CepA family class A extended-spectrum beta-lactamase
GCA_002810985	division I	tet(Q)	tetracycline resistance ribosomal protection protein Tet(Q)	AMR	AMR	TETRACYCLINE	TETRACYCLINE	EXACTP	100	WP_002560998.1	tetracycline resistance ribosomal protection protein Tet(Q)	NF012154.0	tetracycline resistance ribosomal protection protein Tet(Q)
GCA_002810985	division I	lnu(AN2)	lincosamide nucleotidyltransferase Lnu(AN2)	AMR	AMR	LINCOSAMIDE	LINCOSAMIDE	EXACTP	100	WP_004308783.1	lincosamide nucleotidyltransferase Lnu(AN2)	NF000153.1	lincosamide nucleotidyltransferase Lnu(AN2)
GCA_002810985	division I	mef(En2)	macrolide efflux MFS transporter Mef(En2)	AMR	AMR	MACROLIDE	MACROLIDE	BLASTP	99.25	WP_063853729.1	macrolide efflux MFS transporter Mef(En2)	NF000154.1	macrolide efflux MFS transporter Mef(En2)
GCA_002810985	division I	cepA-44	class A extended-spectrum beta-lactamase CepA-44	AMR	AMR	BETA-LACTAM	CEPHALOSPORIN	ALLELEP	100	WP_032579291.1	class A extended-spectrum beta-lactamase CepA-44	NF033102.1	CepA family class A extended-spectrum beta-lactamase
GCA_001699855	division I	tet(Q)	tetracycline resistance ribosomal protection protein Tet(Q)	AMR	AMR	TETRACYCLINE	TETRACYCLINE	EXACTP	100	WP_002560998.1	tetracycline resistance ribosomal protection protein Tet(Q)	NF012154.0	tetracycline resistance ribosomal protection protein Tet(Q)
GCA_001699855	division I	cepA-44	class A extended-spectrum beta-lactamase CepA-44	AMR	AMR	BETA-LACTAM	CEPHALOSPORIN	ALLELEP	100	WP_032579291.1	class A extended-spectrum beta-lactamase CepA-44	NF033102.1	CepA family class A extended-spectrum beta-lactamase
GCA_001699855	division I	mef(En2)	macrolide efflux MFS transporter Mef(En2)	AMR	AMR	MACROLIDE	MACROLIDE	BLASTP	99.25	WP_063853729.1	macrolide efflux MFS transporter Mef(En2)	NF000154.1	macrolide efflux MFS transporter Mef(En2)
GCA_001699855	division I	lnu(AN2)	lincosamide nucleotidyltransferase Lnu(AN2)	AMR	AMR	LINCOSAMIDE	LINCOSAMIDE	EXACTP	100	WP_004308783.1	lincosamide nucleotidyltransferase Lnu(AN2)	NF000153.1	lincosamide nucleotidyltransferase Lnu(AN2)
GCA_021410005	division I	mef(En2)	macrolide efflux MFS transporter Mef(En2)	AMR	AMR	MACROLIDE	MACROLIDE	BLASTP	99.5	WP_063853729.1	macrolide efflux MFS transporter Mef(En2)	NF000154.1	macrolide efflux MFS transporter Mef(En2)
GCA_021410005	division I	lnu(AN2)	lincosamide nucleotidyltransferase Lnu(AN2)	AMR	AMR	LINCOSAMIDE	LINCOSAMIDE	EXACTP	100	WP_004308783.1	lincosamide nucleotidyltransferase Lnu(AN2)	NF000153.1	lincosamide nucleotidyltransferase Lnu(AN2)
GCA_021410005	division I	aadE	aminoglycoside 6-adenylyltransferase AadE	AMR	AMR	AMINOGLYCOSIDE	STREPTOMYCIN	EXACTP	100	WP_001255868.1	aminoglycoside 6-adenylyltransferase AadE	NF033084.2	aminoglycoside 6-nucleotidyltransferase
GCA_021410005	division I	erm(B)	23S rRNA (adenine(2058)-N(6))-methyltransferase Erm(B)	AMR	AMR	MACROLIDE	MACROLIDE	BLASTP	99.18	WP_002321849.1	23S rRNA (adenine(2058)-N(6))-methyltransferase Erm(B)	NF012220.1	23S rRNA (adenine(2058)-N(6))-methyltransferase Erm(B)
GCA_021410005	division I	erm(B)	23S rRNA (adenine(2058)-N(6))-methyltransferase Erm(B)	AMR	AMR	MACROLIDE	MACROLIDE	BLASTP	99.18	WP_002321849.1	23S rRNA (adenine(2058)-N(6))-methyltransferase Erm(B)	NF012220.1	23S rRNA (adenine(2058)-N(6))-methyltransferase Erm(B)
GCA_021410005	division I	aad9	ANT(9) family aminoglycoside nucleotidyltransferase	AMR	AMR	AMINOGLYCOSIDE	AMINOGLYCOSIDE	EXACTP	100	WP_002578722.1	ANT(9) family aminoglycoside nucleotidyltransferase	NF012212.0	ANT(9) family aminoglycoside nucleotidyltransferase
GCA_021410005	division I	cepA	CepA family class A extended-spectrum beta-lactamase	AMR	AMR	BETA-LACTAM	CEPHALOSPORIN	BLASTP	99.67	WP_032579291.1	class A extended-spectrum beta-lactamase CepA-44	NF033102.1	CepA family class A extended-spectrum beta-lactamase
GCA_021410005	division I	tet(Q)	tetracycline resistance ribosomal protection protein Tet(Q)	AMR	AMR	TETRACYCLINE	TETRACYCLINE	BLASTP	99.53	WP_063856407.1	tetracycline resistance ribosomal protection protein Tet(Q)	NF012154.0	tetracycline resistance ribosomal protection protein Tet(Q)
GCA_021410005	division I	cfxA	CfxA family class A broad-spectrum beta-lactamase	AMR	AMR	BETA-LACTAM	BETA-LACTAM	EXACTP	100	WP_004339683.1	CfxA family class A broad-spectrum beta-lactamase	NF033100.1	CfxA family class A broad-spectrum beta-lactamase
GCA_021410565	division I	cepA	CepA family class A extended-spectrum beta-lactamase	AMR	AMR	BETA-LACTAM	CEPHALOSPORIN	BLASTP	98.67	WP_005816369.1	CepA family class A extended-spectrum beta-lactamase	NF033102.1	CepA family class A extended-spectrum beta-lactamase
GCA_021410565	division I	mef(En2)	macrolide efflux MFS transporter Mef(En2)	AMR	AMR	MACROLIDE	MACROLIDE	BLASTP	99.5	WP_063853729.1	macrolide efflux MFS transporter Mef(En2)	NF000154.1	macrolide efflux MFS transporter Mef(En2)
GCA_021410565	division I	lnu(AN2)	lincosamide nucleotidyltransferase Lnu(AN2)	AMR	AMR	LINCOSAMIDE	LINCOSAMIDE	BLASTP	99.41	WP_004308783.1	lincosamide nucleotidyltransferase Lnu(AN2)	NF000153.1	lincosamide nucleotidyltransferase Lnu(AN2)
GCA_021410565	division I	cfxA	CfxA family class A broad-spectrum beta-lactamase	AMR	AMR	BETA-LACTAM	BETA-LACTAM	EXACTP	100	WP_004339683.1	CfxA family class A broad-spectrum beta-lactamase	NF033100.1	CfxA family class A broad-spectrum beta-lactamase
GCA_021410565	division I	tet(Q)	tetracycline resistance ribosomal protection protein Tet(Q)	AMR	AMR	TETRACYCLINE	TETRACYCLINE	EXACTP	100	WP_004293868.1	tetracycline resistance ribosomal protection protein Tet(Q)	NF012154.0	tetracycline resistance ribosomal protection protein Tet(Q)
GCA_901485015	division II	mef(En2)	macrolide efflux MFS transporter Mef(En2)	AMR	AMR	MACROLIDE	MACROLIDE	PARTIALP	98.81	WP_063853729.1	macrolide efflux MFS transporter Mef(En2)	NA	NA
GCA_901485015	division II	lnu(AN2)	lincosamide nucleotidyltransferase Lnu(AN2)	AMR	AMR	LINCOSAMIDE	LINCOSAMIDE	EXACTP	100	WP_004308783.1	lincosamide nucleotidyltransferase Lnu(AN2)	NF000153.1	lincosamide nucleotidyltransferase Lnu(AN2)
GCA_901485015	division II	mef(A)	macrolide efflux MFS transporter Mef(A)	AMR	AMR	MACROLIDE	ERYTHROMYCIN	BLASTP	98.77	WP_012102963.1	macrolide efflux MFS transporter Mef(A)	NF000245.1	macrolide efflux MFS transporter Mef(A)
GCA_901485015	division II	cfiA	subclass B1 metallo-beta-lactamase CfiA/CcrA	AMR	AMR	BETA-LACTAM	CARBAPENEM	ALLELEP	100	WP_005808062.1	subclass B1 metallo-beta-lactamase CfiA/CcrA	NF000322.2	CfiA family subclass B1 metallo-beta-lactamase
GCA_901485015	division II	tet(Q)	tetracycline resistance ribosomal protection protein Tet(Q)	AMR	AMR	TETRACYCLINE	TETRACYCLINE	EXACTP	100	WP_004293868.1	tetracycline resistance ribosomal protection protein Tet(Q)	NF012154.0	tetracycline resistance ribosomal protection protein Tet(Q)
GCA_901485015	division II	bla	class A beta-lactamase	AMR	AMR	BETA-LACTAM	BETA-LACTAM	HMM	41.61	WP_032494759.1	class A beta-lactamase	NF033103.1	class A beta-lactamase
GCA_901485015	division II	erm(F)	23S rRNA (adenine(2058)-N(6))-methyltransferase Erm(F)	AMR	AMR	MACROLIDE	MACROLIDE	PARTIALP	99.36	WP_063844771.1	23S rRNA (adenine(2058)-N(6))-methyltransferase Erm(F)	NA	NA
GCA_901485015	division II	tet(X2)	tetracycline-inactivating monooxygenase Tet(X2)	AMR	AMR	TETRACYCLINE	TETRACYCLINE	EXACTP	100	WP_008651082.1	tetracycline-inactivating monooxygenase Tet(X2)	NF033111.2	tetracycline-inactivating monooxygenase Tet(X)
GCA_901485015	division II	aadS	aminoglycoside 6-adenylyltransferase AadS	AMR	AMR	AMINOGLYCOSIDE	STREPTOMYCIN	EXACTP	100	WP_003013318.1	aminoglycoside 6-adenylyltransferase AadS	NF033387.1	AadS family aminoglycoside 6-adenylyltransferase
GCA_901485015	division II	tet(X2)	tetracycline-inactivating monooxygenase Tet(X2)	AMR	AMR	TETRACYCLINE	TETRACYCLINE	BLASTP	100	WP_008651082.1	tetracycline-inactivating monooxygenase Tet(X2)	NF033111.2	tetracycline-inactivating monooxygenase Tet(X)
GCA_021406185	division II	mef(A)	macrolide efflux MFS transporter Mef(A)	AMR	AMR	MACROLIDE	ERYTHROMYCIN	INTERNAL_STOP	99.01	WP_012102963.1	macrolide efflux MFS transporter Mef(A)	NF000245.1	macrolide efflux MFS transporter Mef(A)
GCA_021406185	division II	tet(Q)	tetracycline resistance ribosomal protection protein Tet(Q)	AMR	AMR	TETRACYCLINE	TETRACYCLINE	EXACTP	100	WP_002560998.1	tetracycline resistance ribosomal protection protein Tet(Q)	NF012154.0	tetracycline resistance ribosomal protection protein Tet(Q)
GCA_021406185	division II	mef(En2)	macrolide efflux MFS transporter Mef(En2)	AMR	AMR	MACROLIDE	MACROLIDE	BLASTP	99.5	WP_063853729.1	macrolide efflux MFS transporter Mef(En2)	NF000154.1	macrolide efflux MFS transporter Mef(En2)
GCA_021406185	division II	lnu(AN2)	lincosamide nucleotidyltransferase Lnu(AN2)	AMR	AMR	LINCOSAMIDE	LINCOSAMIDE	EXACTP	100	WP_004308783.1	lincosamide nucleotidyltransferase Lnu(AN2)	NF000153.1	lincosamide nucleotidyltransferase Lnu(AN2)
GCA_021406185	division II	aad9	ANT(9) family aminoglycoside nucleotidyltransferase	AMR	AMR	AMINOGLYCOSIDE	AMINOGLYCOSIDE	EXACTP	100	WP_002578722.1	ANT(9) family aminoglycoside nucleotidyltransferase	NF012212.0	ANT(9) family aminoglycoside nucleotidyltransferase
GCA_021406185	division II	aadE	aminoglycoside 6-adenylyltransferase AadE	AMR	AMR	AMINOGLYCOSIDE	STREPTOMYCIN	EXACTP	100	WP_001255868.1	aminoglycoside 6-adenylyltransferase AadE	NF033084.2	aminoglycoside 6-nucleotidyltransferase
GCA_021406185	division II	cfiA	subclass B1 metallo-beta-lactamase CfiA/CcrA	AMR	AMR	BETA-LACTAM	CARBAPENEM	ALLELEP	100	WP_005808062.1	subclass B1 metallo-beta-lactamase CfiA/CcrA	NF000322.2	CfiA family subclass B1 metallo-beta-lactamase
GCA_021405995	division II	tet(Q)	tetracycline resistance ribosomal protection protein Tet(Q)	AMR	AMR	TETRACYCLINE	TETRACYCLINE	EXACTP	100	WP_002560998.1	tetracycline resistance ribosomal protection protein Tet(Q)	NF012154.0	tetracycline resistance ribosomal protection protein Tet(Q)
GCA_021405995	division II	cfiA14	subclass B1 metallo-beta-lactamase CfiA14	AMR	AMR	BETA-LACTAM	CARBAPENEM	ALLELEP	100	WP_005780969.1	subclass B1 metallo-beta-lactamase CfiA14	NF000322.2	CfiA family subclass B1 metallo-beta-lactamase
GCA_021406135	division II	erm(F)	23S rRNA (adenine(2058)-N(6))-methyltransferase Erm(F)	AMR	AMR	MACROLIDE	MACROLIDE	BLASTP	98.87	WP_002682030.1	23S rRNA (adenine(2058)-N(6))-methyltransferase Erm(F)	NF012223.0	23S rRNA (adenine(2058)-N(6))-methyltransferase Erm(F)
GCA_021406135	division II	tet(Q)	tetracycline resistance ribosomal protection protein Tet(Q)	AMR	AMR	TETRACYCLINE	TETRACYCLINE	EXACTP	100	WP_002560998.1	tetracycline resistance ribosomal protection protein Tet(Q)	NF012154.0	tetracycline resistance ribosomal protection protein Tet(Q)
GCA_021406135	division II	mef(En2)	macrolide efflux MFS transporter Mef(En2)	AMR	AMR	MACROLIDE	MACROLIDE	BLASTP	99.5	WP_063853729.1	macrolide efflux MFS transporter Mef(En2)	NF000154.1	macrolide efflux MFS transporter Mef(En2)
GCA_021406135	division II	lnu(AN2)	lincosamide nucleotidyltransferase Lnu(AN2)	AMR	AMR	LINCOSAMIDE	LINCOSAMIDE	EXACTP	100	WP_004308783.1	lincosamide nucleotidyltransferase Lnu(AN2)	NF000153.1	lincosamide nucleotidyltransferase Lnu(AN2)
GCA_021406135	division II	cfiA	subclass B1 metallo-beta-lactamase CfiA/CcrA	AMR	AMR	BETA-LACTAM	CARBAPENEM	ALLELEP	100	WP_005808062.1	subclass B1 metallo-beta-lactamase CfiA/CcrA	NF000322.2	CfiA family subclass B1 metallo-beta-lactamase
GCA_000724805	division II	cfxA	CfxA family class A broad-spectrum beta-lactamase	AMR	AMR	BETA-LACTAM	BETA-LACTAM	BLASTP	99.07	WP_004339683.1	CfxA family class A broad-spectrum beta-lactamase	NF033100.1	CfxA family class A broad-spectrum beta-lactamase
GCA_000724805	division II	mef(En2)	macrolide efflux MFS transporter Mef(En2)	AMR	AMR	MACROLIDE	MACROLIDE	BLASTP	99.25	WP_063853729.1	macrolide efflux MFS transporter Mef(En2)	NF000154.1	macrolide efflux MFS transporter Mef(En2)
GCA_000724805	division II	lnu(AN2)	lincosamide nucleotidyltransferase Lnu(AN2)	AMR	AMR	LINCOSAMIDE	LINCOSAMIDE	EXACTP	100	WP_004308783.1	lincosamide nucleotidyltransferase Lnu(AN2)	NF000153.1	lincosamide nucleotidyltransferase Lnu(AN2)
GCA_000724805	division II	tet(Q)	tetracycline resistance ribosomal protection protein Tet(Q)	AMR	AMR	TETRACYCLINE	TETRACYCLINE	EXACTP	100	WP_004293868.1	tetracycline resistance ribosomal protection protein Tet(Q)	NF012154.0	tetracycline resistance ribosomal protection protein Tet(Q)
GCA_000724805	division II	cfiA	subclass B1 metallo-beta-lactamase CfiA/CcrA	AMR	AMR	BETA-LACTAM	CARBAPENEM	ALLELEP	100	WP_005808062.1	subclass B1 metallo-beta-lactamase CfiA/CcrA	NF000322.2	CfiA family subclass B1 metallo-beta-lactamase
GCA_021406065	division II	tet(Q)	tetracycline resistance ribosomal protection protein Tet(Q)	AMR	AMR	TETRACYCLINE	TETRACYCLINE	BLASTP	98.75	WP_063856409.1	tetracycline resistance ribosomal protection protein Tet(Q)	NF012154.0	tetracycline resistance ribosomal protection protein Tet(Q)
GCA_021406065	division II	cfiA	subclass B1 metallo-beta-lactamase CfiA/CcrA	AMR	AMR	BETA-LACTAM	CARBAPENEM	ALLELEX	100	WP_005808062.1	subclass B1 metallo-beta-lactamase CfiA/CcrA	NF000322.2	CfiA family subclass B1 metallo-beta-lactamase
GCA_021406065	division II	mef(En2)	macrolide efflux MFS transporter Mef(En2)	AMR	AMR	MACROLIDE	MACROLIDE	BLASTP	99.5	WP_063853729.1	macrolide efflux MFS transporter Mef(En2)	NF000154.1	macrolide efflux MFS transporter Mef(En2)
GCA_021406065	division II	lnu(AN2)	lincosamide nucleotidyltransferase Lnu(AN2)	AMR	AMR	LINCOSAMIDE	LINCOSAMIDE	BLASTP	99.41	WP_004308783.1	lincosamide nucleotidyltransferase Lnu(AN2)	NF000153.1	lincosamide nucleotidyltransferase Lnu(AN2)
GCA_021406065	division II	cblA	CblA family class A beta-lactamase	AMR	AMR	BETA-LACTAM	CEPHALOSPORIN	BLASTP	97.97	WP_005827792.1	CblA family class A beta-lactamase	NF033098.1	CblA family class A beta-lactamase
GCA_021405685	division II	cfiA2	subclass B1 metallo-beta-lactamase CfiA2	AMR	AMR	BETA-LACTAM	CARBAPENEM	ALLELEP	100	WP_015083750.1	subclass B1 metallo-beta-lactamase CfiA2	NF000322.2	CfiA family subclass B1 metallo-beta-lactamase
GCA_021405685	division II	tet(Q)	tetracycline resistance ribosomal protection protein Tet(Q)	AMR	AMR	TETRACYCLINE	TETRACYCLINE	BLASTP	98.75	WP_063856407.1	tetracycline resistance ribosomal protection protein Tet(Q)	NF012154.0	tetracycline resistance ribosomal protection protein Tet(Q)
GCA_905207945	division II	cfiA	CfiA family subclass B1 metallo-beta-lactamase	AMR	AMR	BETA-LACTAM	CARBAPENEM	BLASTP	99.6	WP_005780969.1	subclass B1 metallo-beta-lactamase CfiA14	NF000322.2	CfiA family subclass B1 metallo-beta-lactamase
GCA_905207945	division II	lnu(AN2)	lincosamide nucleotidyltransferase Lnu(AN2)	AMR	AMR	LINCOSAMIDE	LINCOSAMIDE	EXACTP	100	WP_004308783.1	lincosamide nucleotidyltransferase Lnu(AN2)	NF000153.1	lincosamide nucleotidyltransferase Lnu(AN2)
GCA_905207945	division II	mef(En2)	macrolide efflux MFS transporter Mef(En2)	AMR	AMR	MACROLIDE	MACROLIDE	BLASTP	99.25	WP_063853729.1	macrolide efflux MFS transporter Mef(En2)	NF000154.1	macrolide efflux MFS transporter Mef(En2)
GCA_019915815	division II	cfiA2	subclass B1 metallo-beta-lactamase CfiA2	AMR	AMR	BETA-LACTAM	CARBAPENEM	ALLELEP	100	WP_015083750.1	subclass B1 metallo-beta-lactamase CfiA2	NF000322.2	CfiA family subclass B1 metallo-beta-lactamase
GCA_022724385	division II	cfiA	CfiA family subclass B1 metallo-beta-lactamase	AMR	AMR	BETA-LACTAM	CARBAPENEM	BLASTP	99.2	WP_005780969.1	subclass B1 metallo-beta-lactamase CfiA14	NF000322.2	CfiA family subclass B1 metallo-beta-lactamase
GCA_000724665	division II	erm(F)	23S rRNA (adenine(2058)-N(6))-methyltransferase Erm(F)	AMR	AMR	MACROLIDE	MACROLIDE	PARTIALP	99.48	WP_002682030.1	23S rRNA (adenine(2058)-N(6))-methyltransferase Erm(F)	NA	NA
GCA_000724665	division II	tet(Q)	tetracycline resistance ribosomal protection protein Tet(Q)	AMR	AMR	TETRACYCLINE	TETRACYCLINE	BLASTP	99.53	WP_063856407.1	tetracycline resistance ribosomal protection protein Tet(Q)	NF012154.0	tetracycline resistance ribosomal protection protein Tet(Q)
GCA_000724665	division II	lnu(AN2)	lincosamide nucleotidyltransferase Lnu(AN2)	AMR	AMR	LINCOSAMIDE	LINCOSAMIDE	EXACTP	100	WP_004308783.1	lincosamide nucleotidyltransferase Lnu(AN2)	NF000153.1	lincosamide nucleotidyltransferase Lnu(AN2)
GCA_000724665	division II	mef(En2)	macrolide efflux MFS transporter Mef(En2)	AMR	AMR	MACROLIDE	MACROLIDE	BLASTP	99.5	WP_063853729.1	macrolide efflux MFS transporter Mef(En2)	NF000154.1	macrolide efflux MFS transporter Mef(En2)
GCA_000724665	division II	cfiA2	subclass B1 metallo-beta-lactamase CfiA2	AMR	AMR	BETA-LACTAM	CARBAPENEM	ALLELEP	100	WP_015083750.1	subclass B1 metallo-beta-lactamase CfiA2	NF000322.2	CfiA family subclass B1 metallo-beta-lactamase
GCA_000724665	division II	nimD	nitroimidazole resistance protein NimD	AMR	AMR	NITROIMIDAZOLE	NITROIMIDAZOLE	BLASTP	98.78	WP_063854492.1	nitroimidazole resistance protein NimD	NF000261.1	NimABCDEF family nitroimidazole resistance protein
GCA_903181445	division II	cfiA2	subclass B1 metallo-beta-lactamase CfiA2	AMR	AMR	BETA-LACTAM	CARBAPENEM	ALLELEP	100	WP_015083750.1	subclass B1 metallo-beta-lactamase CfiA2	NF000322.2	CfiA family subclass B1 metallo-beta-lactamase
GCA_903181445	division II	tet(Q)	tetracycline resistance ribosomal protection protein Tet(Q)	AMR	AMR	TETRACYCLINE	TETRACYCLINE	EXACTP	100	WP_002560998.1	tetracycline resistance ribosomal protection protein Tet(Q)	NF012154.0	tetracycline resistance ribosomal protection protein Tet(Q)
GCA_020809855	division II	mef(En2)	macrolide efflux MFS transporter Mef(En2)	AMR	AMR	MACROLIDE	MACROLIDE	BLASTP	99.5	WP_063853729.1	macrolide efflux MFS transporter Mef(En2)	NF000154.1	macrolide efflux MFS transporter Mef(En2)
GCA_020809855	division II	lnu(AN2)	lincosamide nucleotidyltransferase Lnu(AN2)	AMR	AMR	LINCOSAMIDE	LINCOSAMIDE	BLASTP	98.1	WP_004308783.1	lincosamide nucleotidyltransferase Lnu(AN2)	NF000153.1	lincosamide nucleotidyltransferase Lnu(AN2)
GCA_020809855	division II	cfiA	subclass B1 metallo-beta-lactamase CfiA/CcrA	AMR	AMR	BETA-LACTAM	CARBAPENEM	ALLELEP	100	WP_005808062.1	subclass B1 metallo-beta-lactamase CfiA/CcrA	NF000322.2	CfiA family subclass B1 metallo-beta-lactamase
GCA_020809855	division II	tet(Q)	tetracycline resistance ribosomal protection protein Tet(Q)	AMR	AMR	TETRACYCLINE	TETRACYCLINE	EXACTP	100	WP_004293868.1	tetracycline resistance ribosomal protection protein Tet(Q)	NF012154.0	tetracycline resistance ribosomal protection protein Tet(Q)
GCA_019131615	division II	tet(Q)	tetracycline resistance ribosomal protection protein Tet(Q)	AMR	AMR	TETRACYCLINE	TETRACYCLINE	BLASTP	98.75	WP_063856409.1	tetracycline resistance ribosomal protection protein Tet(Q)	NF012154.0	tetracycline resistance ribosomal protection protein Tet(Q)
GCA_019131615	division II	cfiA	subclass B1 metallo-beta-lactamase CfiA/CcrA	AMR	AMR	BETA-LACTAM	CARBAPENEM	ALLELEP	100	WP_005808062.1	subclass B1 metallo-beta-lactamase CfiA/CcrA	NF000322.2	CfiA family subclass B1 metallo-beta-lactamase
GCA_019131615	division II	lnu(AN2)	lincosamide nucleotidyltransferase Lnu(AN2)	AMR	AMR	LINCOSAMIDE	LINCOSAMIDE	BLASTP	99.41	WP_004308783.1	lincosamide nucleotidyltransferase Lnu(AN2)	NF000153.1	lincosamide nucleotidyltransferase Lnu(AN2)
GCA_019131615	division II	mef(En2)	macrolide efflux MFS transporter Mef(En2)	AMR	AMR	MACROLIDE	MACROLIDE	BLASTP	99.5	WP_063853729.1	macrolide efflux MFS transporter Mef(En2)	NF000154.1	macrolide efflux MFS transporter Mef(En2)
GCA_021406085	division II	cfiA17	subclass B1 metallo-beta-lactamase CfiA17	AMR	AMR	BETA-LACTAM	CARBAPENEM	ALLELEP	100	WP_085562389.1	subclass B1 metallo-beta-lactamase CfiA17	NF000322.2	CfiA family subclass B1 metallo-beta-lactamase
GCA_021406085	division II	arsD	arsenite efflux transporter metallochaperone ArsD	STRESS	METAL	ARSENIC	ARSENITE	HMM	44.23	KAA9473340.1	arsenite efflux transporter metallochaperone ArsD	NF033727.1	arsenite efflux transporter metallochaperone ArsD
GCA_021406085	division II	mef(A)	macrolide efflux MFS transporter Mef(A)	AMR	AMR	MACROLIDE	ERYTHROMYCIN	BLASTP	99.01	WP_012102963.1	macrolide efflux MFS transporter Mef(A)	NF000245.1	macrolide efflux MFS transporter Mef(A)
GCA_021406085	division II	erm(F)	23S rRNA (adenine(2058)-N(6))-methyltransferase Erm(F)	AMR	AMR	MACROLIDE	MACROLIDE	EXACTP	100	WP_002682030.1	23S rRNA (adenine(2058)-N(6))-methyltransferase Erm(F)	NF012223.0	23S rRNA (adenine(2058)-N(6))-methyltransferase Erm(F)
GCA_021406085	division II	tet(Q)	tetracycline resistance ribosomal protection protein Tet(Q)	AMR	AMR	TETRACYCLINE	TETRACYCLINE	BLASTP	99.53	WP_063856407.1	tetracycline resistance ribosomal protection protein Tet(Q)	NF012154.0	tetracycline resistance ribosomal protection protein Tet(Q)
GCA_021406115	division II	cfiA17	subclass B1 metallo-beta-lactamase CfiA17	AMR	AMR	BETA-LACTAM	CARBAPENEM	ALLELEP	100	WP_085562389.1	subclass B1 metallo-beta-lactamase CfiA17	NF000322.2	CfiA family subclass B1 metallo-beta-lactamase
GCA_021406115	division II	tet(Q)	tetracycline resistance ribosomal protection protein Tet(Q)	AMR	AMR	TETRACYCLINE	TETRACYCLINE	BLASTP	99.53	WP_063856407.1	tetracycline resistance ribosomal protection protein Tet(Q)	NF012154.0	tetracycline resistance ribosomal protection protein Tet(Q)
GCA_021406115	division II	erm(F)	23S rRNA (adenine(2058)-N(6))-methyltransferase Erm(F)	AMR	AMR	MACROLIDE	MACROLIDE	EXACTP	100	WP_002682030.1	23S rRNA (adenine(2058)-N(6))-methyltransferase Erm(F)	NF012223.0	23S rRNA (adenine(2058)-N(6))-methyltransferase Erm(F)
GCA_021406115	division II	mef(A)	macrolide efflux MFS transporter Mef(A)	AMR	AMR	MACROLIDE	ERYTHROMYCIN	BLASTP	99.01	WP_012102963.1	macrolide efflux MFS transporter Mef(A)	NF000245.1	macrolide efflux MFS transporter Mef(A)
GCA_021406115	division II	arsD	arsenite efflux transporter metallochaperone ArsD	STRESS	METAL	ARSENIC	ARSENITE	HMM	44.23	KAA9473340.1	arsenite efflux transporter metallochaperone ArsD	NF033727.1	arsenite efflux transporter metallochaperone ArsD
GCA_019915865	division II	arsD	arsenite efflux transporter metallochaperone ArsD	STRESS	METAL	ARSENIC	ARSENITE	HMM	44.23	KAA9473340.1	arsenite efflux transporter metallochaperone ArsD	NF033727.1	arsenite efflux transporter metallochaperone ArsD
GCA_019915865	division II	lnu(AN2)	lincosamide nucleotidyltransferase Lnu(AN2)	AMR	AMR	LINCOSAMIDE	LINCOSAMIDE	EXACTP	100	WP_004308783.1	lincosamide nucleotidyltransferase Lnu(AN2)	NF000153.1	lincosamide nucleotidyltransferase Lnu(AN2)
GCA_019915865	division II	mef(En2)	macrolide efflux MFS transporter Mef(En2)	AMR	AMR	MACROLIDE	MACROLIDE	BLASTP	99.25	WP_063853729.1	macrolide efflux MFS transporter Mef(En2)	NF000154.1	macrolide efflux MFS transporter Mef(En2)
GCA_019915865	division II	cfiA2	subclass B1 metallo-beta-lactamase CfiA2	AMR	AMR	BETA-LACTAM	CARBAPENEM	ALLELEP	100	WP_015083750.1	subclass B1 metallo-beta-lactamase CfiA2	NF000322.2	CfiA family subclass B1 metallo-beta-lactamase
GCA_019915865	division II	erm(F)	23S rRNA (adenine(2058)-N(6))-methyltransferase Erm(F)	AMR	AMR	MACROLIDE	MACROLIDE	BLASTP	98.87	WP_002682030.1	23S rRNA (adenine(2058)-N(6))-methyltransferase Erm(F)	NF012223.0	23S rRNA (adenine(2058)-N(6))-methyltransferase Erm(F)
GCA_019915865	division II	tet(Q)	tetracycline resistance ribosomal protection protein Tet(Q)	AMR	AMR	TETRACYCLINE	TETRACYCLINE	BLASTP	99.53	WP_063856407.1	tetracycline resistance ribosomal protection protein Tet(Q)	NF012154.0	tetracycline resistance ribosomal protection protein Tet(Q)
GCA_021406045	division II	cfiA14	subclass B1 metallo-beta-lactamase CfiA14	AMR	AMR	BETA-LACTAM	CARBAPENEM	ALLELEP	100	WP_005780969.1	subclass B1 metallo-beta-lactamase CfiA14	NF000322.2	CfiA family subclass B1 metallo-beta-lactamase
GCA_021406045	division II	lnu(AN2)	lincosamide nucleotidyltransferase Lnu(AN2)	AMR	AMR	LINCOSAMIDE	LINCOSAMIDE	EXACTP	100	WP_004308783.1	lincosamide nucleotidyltransferase Lnu(AN2)	NF000153.1	lincosamide nucleotidyltransferase Lnu(AN2)
GCA_021406045	division II	mef(En2)	macrolide efflux MFS transporter Mef(En2)	AMR	AMR	MACROLIDE	MACROLIDE	BLASTP	99.25	WP_063853729.1	macrolide efflux MFS transporter Mef(En2)	NF000154.1	macrolide efflux MFS transporter Mef(En2)
GCA_021406045	division II	erm(F)	23S rRNA (adenine(2058)-N(6))-methyltransferase Erm(F)	AMR	AMR	MACROLIDE	MACROLIDE	BLASTP	98.87	WP_002682030.1	23S rRNA (adenine(2058)-N(6))-methyltransferase Erm(F)	NF012223.0	23S rRNA (adenine(2058)-N(6))-methyltransferase Erm(F)
GCA_021406045	division II	bla	class A beta-lactamase, subclass A2	AMR	AMR	BETA-LACTAM	BETA-LACTAM	HMM	80.32	WP_117664257.1	class A beta-lactamase, subclass A2	NF012099.1	class A beta-lactamase, subclass A2
GCA_021406045	division II	tet(Q)	tetracycline resistance ribosomal protection protein Tet(Q)	AMR	AMR	TETRACYCLINE	TETRACYCLINE	PARTIAL_CONTIG_ENDX	98.67	WP_063856409.1	tetracycline resistance ribosomal protection protein Tet(Q)	NA	NA
GCA_021406045	division II	tet(Q)	tetracycline resistance ribosomal protection protein Tet(Q)	AMR	AMR	TETRACYCLINE	TETRACYCLINE	PARTIAL_CONTIG_ENDX	99.43	WP_063856407.1	tetracycline resistance ribosomal protection protein Tet(Q)	NA	NA
GCA_021406245	division II	cfxA	CfxA family class A broad-spectrum beta-lactamase	AMR	AMR	BETA-LACTAM	BETA-LACTAM	EXACTP	100	WP_004339683.1	CfxA family class A broad-spectrum beta-lactamase	NF033100.1	CfxA family class A broad-spectrum beta-lactamase
GCA_021406245	division II	cfiA	CfiA family subclass B1 metallo-beta-lactamase	AMR	AMR	BETA-LACTAM	CARBAPENEM	BLASTP	99.6	WP_005808062.1	subclass B1 metallo-beta-lactamase CfiA/CcrA	NF000322.2	CfiA family subclass B1 metallo-beta-lactamase
GCA_021406245	division II	tet(Q)	tetracycline resistance ribosomal protection protein Tet(Q)	AMR	AMR	TETRACYCLINE	TETRACYCLINE	BLASTP	98.75	WP_063856409.1	tetracycline resistance ribosomal protection protein Tet(Q)	NF012154.0	tetracycline resistance ribosomal protection protein Tet(Q)
GCA_021406245	division II	cfxA	CfxA family class A broad-spectrum beta-lactamase	AMR	AMR	BETA-LACTAM	BETA-LACTAM	EXACTP	100	WP_004339683.1	CfxA family class A broad-spectrum beta-lactamase	NF033100.1	CfxA family class A broad-spectrum beta-lactamase
GCA_021406105	division II	tet(Q)	tetracycline resistance ribosomal protection protein Tet(Q)	AMR	AMR	TETRACYCLINE	TETRACYCLINE	BLASTP	99.84	WP_004293868.1	tetracycline resistance ribosomal protection protein Tet(Q)	NF012154.0	tetracycline resistance ribosomal protection protein Tet(Q)
GCA_021406105	division II	sul2	sulfonamide-resistant dihydropteroate synthase Sul2	AMR	AMR	SULFONAMIDE	SULFONAMIDE	EXACTP	100	WP_001043260.1	sulfonamide-resistant dihydropteroate synthase Sul2	NF000295.1	sulfonamide-resistant dihydropteroate synthase Sul2
GCA_021406105	division II	tet(X2)	tetracycline-inactivating monooxygenase Tet(X2)	AMR	AMR	TETRACYCLINE	TETRACYCLINE	EXACTX	100	WP_008651082.1	tetracycline-inactivating monooxygenase Tet(X2)	NF033111.2	tetracycline-inactivating monooxygenase Tet(X)
GCA_021406105	division II	erm(F)	23S rRNA (adenine(2058)-N(6))-methyltransferase Erm(F)	AMR	AMR	MACROLIDE	MACROLIDE	BLASTP	98.87	WP_002682030.1	23S rRNA (adenine(2058)-N(6))-methyltransferase Erm(F)	NF012223.0	23S rRNA (adenine(2058)-N(6))-methyltransferase Erm(F)
GCA_021406105	division II	blaOXA-347	class D beta-lactamase OXA-347	AMR	AMR	BETA-LACTAM	BETA-LACTAM	ALLELEP	100	WP_004295324.1	class D beta-lactamase OXA-347	NF012161.0	class D beta-lactamase
GCA_021406105	division II	cfiA2	subclass B1 metallo-beta-lactamase CfiA2	AMR	AMR	BETA-LACTAM	CARBAPENEM	ALLELEP	100	WP_015083750.1	subclass B1 metallo-beta-lactamase CfiA2	NF000322.2	CfiA family subclass B1 metallo-beta-lactamase
GCA_021406105	division II	msr(D)	ABC-F type ribosomal protection protein Msr(D)	AMR	AMR	MACROLIDE	ERYTHROMYCIN	BLASTP	94.23	WP_000420313.1	ABC-F type ribosomal protection protein Msr(D)	NF000168.1	Msr family ABC-F type ribosomal protection protein
GCA_021406105	division II	mef(A)	macrolide efflux MFS transporter Mef(A)	AMR	AMR	MACROLIDE	ERYTHROMYCIN	BLASTP	98.02	WP_012102963.1	macrolide efflux MFS transporter Mef(A)	NF000245.1	macrolide efflux MFS transporter Mef(A)
GCA_021406105	division II	sul2	sulfonamide-resistant dihydropteroate synthase Sul2	AMR	AMR	SULFONAMIDE	SULFONAMIDE	EXACTP	100	WP_001043260.1	sulfonamide-resistant dihydropteroate synthase Sul2	NF000295.1	sulfonamide-resistant dihydropteroate synthase Sul2
GCA_000724815	division II	tet	tetracycline resistance ribosomal protection protein	AMR	AMR	TETRACYCLINE	TETRACYCLINE	HMM	89.55	WP_063856407.1	tetracycline resistance ribosomal protection protein	NF012153.1	tetracycline resistance ribosomal protection protein
GCA_000724815	division II	aadE	aminoglycoside 6-adenylyltransferase AadE	AMR	AMR	AMINOGLYCOSIDE	STREPTOMYCIN	EXACTP	100	WP_001255868.1	aminoglycoside 6-adenylyltransferase AadE	NF033084.2	aminoglycoside 6-nucleotidyltransferase
GCA_000724815	division II	erm(B)	23S rRNA (adenine(2058)-N(6))-methyltransferase Erm(B)	AMR	AMR	MACROLIDE	MACROLIDE	BLASTP	98.77	WP_002292226.1	23S rRNA (adenine(2058)-N(6))-methyltransferase Erm(B)	NF012220.1	23S rRNA (adenine(2058)-N(6))-methyltransferase Erm(B)
GCA_000724815	division II	aad9	ANT(9) family aminoglycoside nucleotidyltransferase	AMR	AMR	AMINOGLYCOSIDE	AMINOGLYCOSIDE	EXACTP	100	WP_002578722.1	ANT(9) family aminoglycoside nucleotidyltransferase	NF012212.0	ANT(9) family aminoglycoside nucleotidyltransferase
GCA_000724815	division II	cfiA2	subclass B1 metallo-beta-lactamase CfiA2	AMR	AMR	BETA-LACTAM	CARBAPENEM	ALLELEP	100	WP_015083750.1	subclass B1 metallo-beta-lactamase CfiA2	NF000322.2	CfiA family subclass B1 metallo-beta-lactamase
GCA_000724815	division II	cfxA	CfxA family class A broad-spectrum beta-lactamase	AMR	AMR	BETA-LACTAM	BETA-LACTAM	EXACTP	100	WP_004339683.1	CfxA family class A broad-spectrum beta-lactamase	NF033100.1	CfxA family class A broad-spectrum beta-lactamase
GCA_000724815	division II	tet(Q)	tetracycline resistance ribosomal protection protein Tet(Q)	AMR	AMR	TETRACYCLINE	TETRACYCLINE	BLASTP	99.53	WP_063856407.1	tetracycline resistance ribosomal protection protein Tet(Q)	NF012154.0	tetracycline resistance ribosomal protection protein Tet(Q)
GCA_021359565	division II	tet	tetracycline resistance ribosomal protection protein	AMR	AMR	TETRACYCLINE	TETRACYCLINE	HMM	89.55	WP_063856407.1	tetracycline resistance ribosomal protection protein	NF012153.1	tetracycline resistance ribosomal protection protein
GCA_021359565	division II	cfiA2	subclass B1 metallo-beta-lactamase CfiA2	AMR	AMR	BETA-LACTAM	CARBAPENEM	ALLELEP	100	WP_015083750.1	subclass B1 metallo-beta-lactamase CfiA2	NF000322.2	CfiA family subclass B1 metallo-beta-lactamase
GCA_021359565	division II	tet(Q)	tetracycline resistance ribosomal protection protein Tet(Q)	AMR	AMR	TETRACYCLINE	TETRACYCLINE	BLASTP	99.53	WP_063856407.1	tetracycline resistance ribosomal protection protein Tet(Q)	NF012154.0	tetracycline resistance ribosomal protection protein Tet(Q)
GCA_019633925	division II	erm(F)	23S rRNA (adenine(2058)-N(6))-methyltransferase Erm(F)	AMR	AMR	MACROLIDE	MACROLIDE	BLASTP	99.62	WP_002682030.1	23S rRNA (adenine(2058)-N(6))-methyltransferase Erm(F)	NF012223.0	23S rRNA (adenine(2058)-N(6))-methyltransferase Erm(F)
GCA_019633925	division II	tet(Q)	tetracycline resistance ribosomal protection protein Tet(Q)	AMR	AMR	TETRACYCLINE	TETRACYCLINE	BLASTP	99.53	WP_063856407.1	tetracycline resistance ribosomal protection protein Tet(Q)	NF012154.0	tetracycline resistance ribosomal protection protein Tet(Q)
GCA_019633925	division II	erm	23S ribosomal RNA methyltransferase Erm	AMR	AMR	MACROLIDE	MACROLIDE	HMM	90.23	WP_002682030.1	23S ribosomal RNA methyltransferase Erm	NF000499.1	23S ribosomal RNA methyltransferase Erm
GCA_019633925	division II	bla	class A beta-lactamase	AMR	AMR	BETA-LACTAM	BETA-LACTAM	HMM	41.61	WP_032494759.1	class A beta-lactamase	NF033103.1	class A beta-lactamase
GCA_019633925	division II	cfiA2	subclass B1 metallo-beta-lactamase CfiA2	AMR	AMR	BETA-LACTAM	CARBAPENEM	ALLELEP	100	WP_015083750.1	subclass B1 metallo-beta-lactamase CfiA2	NF000322.2	CfiA family subclass B1 metallo-beta-lactamase
GCA_019633925	division II	nimA	nitroimidazole resistance protein NimA	AMR	AMR	NITROIMIDAZOLE	NITROIMIDAZOLE	INTERNAL_STOP	97.52	WP_032488596.1	nitroimidazole resistance protein NimA	NF000261.1	NimABCDEF family nitroimidazole resistance protein
GCA_019633945	division II	cfiA2	subclass B1 metallo-beta-lactamase CfiA2	AMR	AMR	BETA-LACTAM	CARBAPENEM	ALLELEP	100	WP_015083750.1	subclass B1 metallo-beta-lactamase CfiA2	NF000322.2	CfiA family subclass B1 metallo-beta-lactamase
GCA_019633945	division II	tet(Q)	tetracycline resistance ribosomal protection protein Tet(Q)	AMR	AMR	TETRACYCLINE	TETRACYCLINE	BLASTP	99.37	WP_063856407.1	tetracycline resistance ribosomal protection protein Tet(Q)	NF012154.0	tetracycline resistance ribosomal protection protein Tet(Q)
GCA_019633945	division II	erm(F)	23S rRNA (adenine(2058)-N(6))-methyltransferase Erm(F)	AMR	AMR	MACROLIDE	MACROLIDE	BLASTP	98.87	WP_002682030.1	23S rRNA (adenine(2058)-N(6))-methyltransferase Erm(F)	NF012223.0	23S rRNA (adenine(2058)-N(6))-methyltransferase Erm(F)
GCA_019633945	division II	tet	tetracycline resistance ribosomal protection protein	AMR	AMR	TETRACYCLINE	TETRACYCLINE	HMM	89.55	WP_063856407.1	tetracycline resistance ribosomal protection protein	NF012153.1	tetracycline resistance ribosomal protection protein
GCA_019633885	division II	cfiA2	subclass B1 metallo-beta-lactamase CfiA2	AMR	AMR	BETA-LACTAM	CARBAPENEM	ALLELEP	100	WP_015083750.1	subclass B1 metallo-beta-lactamase CfiA2	NF000322.2	CfiA family subclass B1 metallo-beta-lactamase
GCA_019633885	division II	erm(F)	23S rRNA (adenine(2058)-N(6))-methyltransferase Erm(F)	AMR	AMR	MACROLIDE	MACROLIDE	BLASTP	98.87	WP_002682030.1	23S rRNA (adenine(2058)-N(6))-methyltransferase Erm(F)	NF012223.0	23S rRNA (adenine(2058)-N(6))-methyltransferase Erm(F)
GCA_019633885	division II	tet(Q)	tetracycline resistance ribosomal protection protein Tet(Q)	AMR	AMR	TETRACYCLINE	TETRACYCLINE	BLASTP	97.81	WP_004293868.1	tetracycline resistance ribosomal protection protein Tet(Q)	NF012154.0	tetracycline resistance ribosomal protection protein Tet(Q)
GCA_015550765	division II	cfiA2	subclass B1 metallo-beta-lactamase CfiA2	AMR	AMR	BETA-LACTAM	CARBAPENEM	ALLELEP	100	WP_015083750.1	subclass B1 metallo-beta-lactamase CfiA2	NF000322.2	CfiA family subclass B1 metallo-beta-lactamase
GCA_015550765	division II	mef(En2)	macrolide efflux MFS transporter Mef(En2)	AMR	AMR	MACROLIDE	MACROLIDE	BLASTP	99.5	WP_063853729.1	macrolide efflux MFS transporter Mef(En2)	NF000154.1	macrolide efflux MFS transporter Mef(En2)
GCA_015550765	division II	lnu(AN2)	lincosamide nucleotidyltransferase Lnu(AN2)	AMR	AMR	LINCOSAMIDE	LINCOSAMIDE	EXACTP	100	WP_004308783.1	lincosamide nucleotidyltransferase Lnu(AN2)	NF000153.1	lincosamide nucleotidyltransferase Lnu(AN2)
GCA_015550765	division II	tet(Q)	tetracycline resistance ribosomal protection protein Tet(Q)	AMR	AMR	TETRACYCLINE	TETRACYCLINE	BLASTP	97.19	WP_002560998.1	tetracycline resistance ribosomal protection protein Tet(Q)	NF012154.0	tetracycline resistance ribosomal protection protein Tet(Q)
GCA_019633805	division II	tet(Q)	tetracycline resistance ribosomal protection protein Tet(Q)	AMR	AMR	TETRACYCLINE	TETRACYCLINE	EXACTP	100	WP_002560998.1	tetracycline resistance ribosomal protection protein Tet(Q)	NF012154.0	tetracycline resistance ribosomal protection protein Tet(Q)
GCA_019633805	division II	cfiA9	subclass B1 metallo-beta-lactamase CfiA9	AMR	AMR	BETA-LACTAM	CARBAPENEM	ALLELEP	100	WP_063865207.1	subclass B1 metallo-beta-lactamase CfiA9	NF000322.2	CfiA family subclass B1 metallo-beta-lactamase
GCA_019633805	division II	tet	tetracycline resistance ribosomal protection protein	AMR	AMR	TETRACYCLINE	TETRACYCLINE	HMM	89.55	WP_063856407.1	tetracycline resistance ribosomal protection protein	NF012153.1	tetracycline resistance ribosomal protection protein
GCA_019633805	division II	erm(F)	23S rRNA (adenine(2058)-N(6))-methyltransferase Erm(F)	AMR	AMR	MACROLIDE	MACROLIDE	BLASTP	98.87	WP_002682030.1	23S rRNA (adenine(2058)-N(6))-methyltransferase Erm(F)	NF012223.0	23S rRNA (adenine(2058)-N(6))-methyltransferase Erm(F)
GCA_019633905	division II	erm(F)	23S rRNA (adenine(2058)-N(6))-methyltransferase Erm(F)	AMR	AMR	MACROLIDE	MACROLIDE	BLASTP	99.62	WP_002682030.1	23S rRNA (adenine(2058)-N(6))-methyltransferase Erm(F)	NF012223.0	23S rRNA (adenine(2058)-N(6))-methyltransferase Erm(F)
GCA_019633905	division II	tet(Q)	tetracycline resistance ribosomal protection protein Tet(Q)	AMR	AMR	TETRACYCLINE	TETRACYCLINE	EXACTP	100	WP_002560998.1	tetracycline resistance ribosomal protection protein Tet(Q)	NF012154.0	tetracycline resistance ribosomal protection protein Tet(Q)
GCA_019633905	division II	cfxA3	class A extended-spectrum beta-lactamase CfxA3	AMR	AMR	BETA-LACTAM	BETA-LACTAM	EXACTP	100	WP_004348227.1	class A extended-spectrum beta-lactamase CfxA3	NF033100.1	CfxA family class A broad-spectrum beta-lactamase
GCA_019633905	division II	cfiA9	subclass B1 metallo-beta-lactamase CfiA9	AMR	AMR	BETA-LACTAM	CARBAPENEM	ALLELEP	100	WP_063865207.1	subclass B1 metallo-beta-lactamase CfiA9	NF000322.2	CfiA family subclass B1 metallo-beta-lactamase
GCA_019633825	division II	cfiA18	subclass B1 metallo-beta-lactamase CfiA18	AMR	AMR	BETA-LACTAM	CARBAPENEM	ALLELEP	100	WP_085562388.1	subclass B1 metallo-beta-lactamase CfiA18	NF000322.2	CfiA family subclass B1 metallo-beta-lactamase
GCA_019633825	division II	erm(F)	23S rRNA (adenine(2058)-N(6))-methyltransferase Erm(F)	AMR	AMR	MACROLIDE	MACROLIDE	BLASTP	98.87	WP_002682030.1	23S rRNA (adenine(2058)-N(6))-methyltransferase Erm(F)	NF012223.0	23S rRNA (adenine(2058)-N(6))-methyltransferase Erm(F)
GCA_001693695	division II	cfiA	CfiA family subclass B1 metallo-beta-lactamase	AMR	AMR	BETA-LACTAM	CARBAPENEM	BLASTP	98.77	WP_005780969.1	subclass B1 metallo-beta-lactamase CfiA14	NF000322.2	CfiA family subclass B1 metallo-beta-lactamase
GCA_001693695	division II	nimB	nitroimidazole resistance protein NimB	AMR	AMR	NITROIMIDAZOLE	NITROIMIDAZOLE	EXACTP	100	WP_063854490.1	nitroimidazole resistance protein NimB	NF000261.1	NimABCDEF family nitroimidazole resistance protein
GCA_001693695	division II	erm(F)	23S rRNA (adenine(2058)-N(6))-methyltransferase Erm(F)	AMR	AMR	MACROLIDE	MACROLIDE	EXACTP	100	WP_002682030.1	23S rRNA (adenine(2058)-N(6))-methyltransferase Erm(F)	NF012223.0	23S rRNA (adenine(2058)-N(6))-methyltransferase Erm(F)
GCA_001693695	division II	tet(X2)	tetracycline-inactivating monooxygenase Tet(X2)	AMR	AMR	TETRACYCLINE	TETRACYCLINE	BLASTP	99.74	WP_008651082.1	tetracycline-inactivating monooxygenase Tet(X2)	NF033111.2	tetracycline-inactivating monooxygenase Tet(X)
GCA_001693695	division II	tet	tetracycline resistance ribosomal protection protein	AMR	AMR	TETRACYCLINE	TETRACYCLINE	HMM	89.86	WP_063856407.1	tetracycline resistance ribosomal protection protein	NF012153.1	tetracycline resistance ribosomal protection protein
GCA_001693695	division II	tet	tetracycline resistance ribosomal protection protein	AMR	AMR	TETRACYCLINE	TETRACYCLINE	HMM	89.86	WP_063856407.1	tetracycline resistance ribosomal protection protein	NF012153.1	tetracycline resistance ribosomal protection protein
GCA_001693695	division II	tet(X2)	tetracycline-inactivating monooxygenase Tet(X2)	AMR	AMR	TETRACYCLINE	TETRACYCLINE	BLASTP	99.74	WP_008651082.1	tetracycline-inactivating monooxygenase Tet(X2)	NF033111.2	tetracycline-inactivating monooxygenase Tet(X)
GCA_001693695	division II	erm(F)	23S rRNA (adenine(2058)-N(6))-methyltransferase Erm(F)	AMR	AMR	MACROLIDE	MACROLIDE	BLASTP	99.62	WP_002682030.1	23S rRNA (adenine(2058)-N(6))-methyltransferase Erm(F)	NF012223.0	23S rRNA (adenine(2058)-N(6))-methyltransferase Erm(F)
GCA_021405615	division II	mef(A)	macrolide efflux MFS transporter Mef(A)	AMR	AMR	MACROLIDE	ERYTHROMYCIN	INTERNAL_STOP	98.77	WP_012102963.1	macrolide efflux MFS transporter Mef(A)	NF000245.1	macrolide efflux MFS transporter Mef(A)
GCA_021405615	division II	cfiA14	subclass B1 metallo-beta-lactamase CfiA14	AMR	AMR	BETA-LACTAM	CARBAPENEM	ALLELEP	100	WP_005780969.1	subclass B1 metallo-beta-lactamase CfiA14	NF000322.2	CfiA family subclass B1 metallo-beta-lactamase
GCA_021405615	division II	tet	tetracycline resistance ribosomal protection protein	AMR	AMR	TETRACYCLINE	TETRACYCLINE	HMM	89.86	WP_063856407.1	tetracycline resistance ribosomal protection protein	NF012153.1	tetracycline resistance ribosomal protection protein
GCA_021405615	division II	tet(X2)	tetracycline-inactivating monooxygenase Tet(X2)	AMR	AMR	TETRACYCLINE	TETRACYCLINE	BLASTP	99.74	WP_008651082.1	tetracycline-inactivating monooxygenase Tet(X2)	NF033111.2	tetracycline-inactivating monooxygenase Tet(X)
GCA_021405615	division II	erm(F)	23S rRNA (adenine(2058)-N(6))-methyltransferase Erm(F)	AMR	AMR	MACROLIDE	MACROLIDE	EXACTP	100	WP_002682030.1	23S rRNA (adenine(2058)-N(6))-methyltransferase Erm(F)	NF012223.0	23S rRNA (adenine(2058)-N(6))-methyltransferase Erm(F)
GCA_000297695	division II	sul2	sulfonamide-resistant dihydropteroate synthase Sul2	AMR	AMR	SULFONAMIDE	SULFONAMIDE	EXACTP	100	WP_001043260.1	sulfonamide-resistant dihydropteroate synthase Sul2	NF000295.1	sulfonamide-resistant dihydropteroate synthase Sul2
GCA_000297695	division II	cfiA	subclass B1 metallo-beta-lactamase CfiA/CcrA	AMR	AMR	BETA-LACTAM	CARBAPENEM	ALLELEP	100	WP_005808062.1	subclass B1 metallo-beta-lactamase CfiA/CcrA	NF000322.2	CfiA family subclass B1 metallo-beta-lactamase
GCA_000297695	division II	blaOXA-347	class D beta-lactamase OXA-347	AMR	AMR	BETA-LACTAM	BETA-LACTAM	ALLELEP	100	WP_004295324.1	class D beta-lactamase OXA-347	NF012161.0	class D beta-lactamase
GCA_000297695	division II	erm(F)	23S rRNA (adenine(2058)-N(6))-methyltransferase Erm(F)	AMR	AMR	MACROLIDE	MACROLIDE	BLASTP	98.87	WP_002682030.1	23S rRNA (adenine(2058)-N(6))-methyltransferase Erm(F)	NF012223.0	23S rRNA (adenine(2058)-N(6))-methyltransferase Erm(F)
GCA_000297695	division II	erm(F)	23S rRNA (adenine(2058)-N(6))-methyltransferase Erm(F)	AMR	AMR	MACROLIDE	MACROLIDE	BLASTP	98.87	WP_002682030.1	23S rRNA (adenine(2058)-N(6))-methyltransferase Erm(F)	NF012223.0	23S rRNA (adenine(2058)-N(6))-methyltransferase Erm(F)
GCA_000297695	division II	blaOXA-347	class D beta-lactamase OXA-347	AMR	AMR	BETA-LACTAM	BETA-LACTAM	ALLELEP	100	WP_004295324.1	class D beta-lactamase OXA-347	NF012161.0	class D beta-lactamase
GCA_000297695	division II	tet(Q)	tetracycline resistance ribosomal protection protein Tet(Q)	AMR	AMR	TETRACYCLINE	TETRACYCLINE	BLASTP	98.91	WP_063856407.1	tetracycline resistance ribosomal protection protein Tet(Q)	NF012154.0	tetracycline resistance ribosomal protection protein Tet(Q)
GCA_000297695	division II	nimE	nitroimidazole resistance protein NimE	AMR	AMR	NITROIMIDAZOLE	NITROIMIDAZOLE	EXACTP	100	WP_005812773.1	nitroimidazole resistance protein NimE	NF000261.1	NimABCDEF family nitroimidazole resistance protein
GCA_000710365	division II	erm(F)	23S rRNA (adenine(2058)-N(6))-methyltransferase Erm(F)	AMR	AMR	MACROLIDE	MACROLIDE	BLASTP	98.87	WP_002682030.1	23S rRNA (adenine(2058)-N(6))-methyltransferase Erm(F)	NF012223.0	23S rRNA (adenine(2058)-N(6))-methyltransferase Erm(F)
GCA_000710365	division II	tet	tetracycline resistance ribosomal protection protein	AMR	AMR	TETRACYCLINE	TETRACYCLINE	HMM	89.55	WP_063856407.1	tetracycline resistance ribosomal protection protein	NF012153.1	tetracycline resistance ribosomal protection protein
GCA_000710365	division II	tet(Q)	tetracycline resistance ribosomal protection protein Tet(Q)	AMR	AMR	TETRACYCLINE	TETRACYCLINE	BLASTP	99.53	WP_063856407.1	tetracycline resistance ribosomal protection protein Tet(Q)	NF012154.0	tetracycline resistance ribosomal protection protein Tet(Q)
GCA_000710365	division II	cfiA	CfiA family subclass B1 metallo-beta-lactamase	AMR	AMR	BETA-LACTAM	CARBAPENEM	BLASTP	99.6	WP_005808062.1	subclass B1 metallo-beta-lactamase CfiA/CcrA	NF000322.2	CfiA family subclass B1 metallo-beta-lactamase
GCA_000710365	division II	nimE	nitroimidazole resistance protein NimE	AMR	AMR	NITROIMIDAZOLE	NITROIMIDAZOLE	EXACTP	100	WP_005812773.1	nitroimidazole resistance protein NimE	NF000261.1	NimABCDEF family nitroimidazole resistance protein
GCA_003439065	division II	erm(F)	23S rRNA (adenine(2058)-N(6))-methyltransferase Erm(F)	AMR	AMR	MACROLIDE	MACROLIDE	BLASTP	98.87	WP_002682030.1	23S rRNA (adenine(2058)-N(6))-methyltransferase Erm(F)	NF012223.0	23S rRNA (adenine(2058)-N(6))-methyltransferase Erm(F)
GCA_003439065	division II	cfiA	subclass B1 metallo-beta-lactamase CfiA/CcrA	AMR	AMR	BETA-LACTAM	CARBAPENEM	ALLELEP	100	WP_005808062.1	subclass B1 metallo-beta-lactamase CfiA/CcrA	NF000322.2	CfiA family subclass B1 metallo-beta-lactamase
GCA_003439065	division II	tet(Q)	tetracycline resistance ribosomal protection protein Tet(Q)	AMR	AMR	TETRACYCLINE	TETRACYCLINE	EXACTP	100	WP_002560998.1	tetracycline resistance ribosomal protection protein Tet(Q)	NF012154.0	tetracycline resistance ribosomal protection protein Tet(Q)
GCA_019915825	division II	cfiA4	subclass B1 metallo-beta-lactamase CfiA4	AMR	AMR	BETA-LACTAM	CARBAPENEM	ALLELEP	100	WP_005821510.1	subclass B1 metallo-beta-lactamase CfiA4	NF000322.2	CfiA family subclass B1 metallo-beta-lactamase
GCA_003463545	division II	cfiA4	subclass B1 metallo-beta-lactamase CfiA4	AMR	AMR	BETA-LACTAM	CARBAPENEM	ALLELEP	100	WP_005821510.1	subclass B1 metallo-beta-lactamase CfiA4	NF000322.2	CfiA family subclass B1 metallo-beta-lactamase
GCA_003463545	division II	blaOXA	class D beta-lactamase	AMR	AMR	BETA-LACTAM	BETA-LACTAM	BLASTP	99.64	WP_004295324.1	class D beta-lactamase OXA-347	NF012161.0	class D beta-lactamase
GCA_003463545	division II	erm(F)	23S rRNA (adenine(2058)-N(6))-methyltransferase Erm(F)	AMR	AMR	MACROLIDE	MACROLIDE	BLASTP	98.87	WP_002682030.1	23S rRNA (adenine(2058)-N(6))-methyltransferase Erm(F)	NF012223.0	23S rRNA (adenine(2058)-N(6))-methyltransferase Erm(F)
GCA_003463545	division II	sul2	sulfonamide-resistant dihydropteroate synthase Sul2	AMR	AMR	SULFONAMIDE	SULFONAMIDE	EXACTP	100	WP_001043260.1	sulfonamide-resistant dihydropteroate synthase Sul2	NF000295.1	sulfonamide-resistant dihydropteroate synthase Sul2
GCA_021406165	division II	cfiA4	subclass B1 metallo-beta-lactamase CfiA4	AMR	AMR	BETA-LACTAM	CARBAPENEM	ALLELEP	100	WP_005821510.1	subclass B1 metallo-beta-lactamase CfiA4	NF000322.2	CfiA family subclass B1 metallo-beta-lactamase
GCA_021406165	division II	erm(F)	23S rRNA (adenine(2058)-N(6))-methyltransferase Erm(F)	AMR	AMR	MACROLIDE	MACROLIDE	BLASTP	99.24	WP_002682030.1	23S rRNA (adenine(2058)-N(6))-methyltransferase Erm(F)	NF012223.0	23S rRNA (adenine(2058)-N(6))-methyltransferase Erm(F)
GCA_021406165	division II	tet(X2)	tetracycline-inactivating monooxygenase Tet(X2)	AMR	AMR	TETRACYCLINE	TETRACYCLINE	BLASTP	99.74	WP_008651082.1	tetracycline-inactivating monooxygenase Tet(X2)	NF033111.2	tetracycline-inactivating monooxygenase Tet(X)
GCA_021406165	division II	tet	tetracycline resistance ribosomal protection protein	AMR	AMR	TETRACYCLINE	TETRACYCLINE	HMM	89.86	WP_063856407.1	tetracycline resistance ribosomal protection protein	NF012153.1	tetracycline resistance ribosomal protection protein
GCA_000297755	division II	blaOXA-347	class D beta-lactamase OXA-347	AMR	AMR	BETA-LACTAM	BETA-LACTAM	ALLELEP	100	WP_004295324.1	class D beta-lactamase OXA-347	NF012161.0	class D beta-lactamase
GCA_000297755	division II	erm(F)	23S rRNA (adenine(2058)-N(6))-methyltransferase Erm(F)	AMR	AMR	MACROLIDE	MACROLIDE	BLASTP	98.87	WP_002682030.1	23S rRNA (adenine(2058)-N(6))-methyltransferase Erm(F)	NF012223.0	23S rRNA (adenine(2058)-N(6))-methyltransferase Erm(F)
GCA_000297755	division II	cfiA4	subclass B1 metallo-beta-lactamase CfiA4	AMR	AMR	BETA-LACTAM	CARBAPENEM	ALLELEP	100	WP_005821510.1	subclass B1 metallo-beta-lactamase CfiA4	NF000322.2	CfiA family subclass B1 metallo-beta-lactamase
GCA_000297755	division II	nimJ	nitroimidazole resistance protein NimJ	AMR	AMR	NITROIMIDAZOLE	NITROIMIDAZOLE	BLASTP	98.79	WP_005812825.1	nitroimidazole resistance protein NimJ	NF000262.1	NimIJ family nitroimidazole resistance protein
GCA_000297755	division II	cfxA	CfxA family class A broad-spectrum beta-lactamase	AMR	AMR	BETA-LACTAM	BETA-LACTAM	EXACTP	100	WP_004339683.1	CfxA family class A broad-spectrum beta-lactamase	NF033100.1	CfxA family class A broad-spectrum beta-lactamase
GCA_000297755	division II	tet(Q)	tetracycline resistance ribosomal protection protein Tet(Q)	AMR	AMR	TETRACYCLINE	TETRACYCLINE	BLASTP	99.53	WP_063856407.1	tetracycline resistance ribosomal protection protein Tet(Q)	NF012154.0	tetracycline resistance ribosomal protection protein Tet(Q)
GCA_021406205	division II	cfxA	CfxA family class A broad-spectrum beta-lactamase	AMR	AMR	BETA-LACTAM	BETA-LACTAM	EXACTP	100	WP_004339683.1	CfxA family class A broad-spectrum beta-lactamase	NF033100.1	CfxA family class A broad-spectrum beta-lactamase
GCA_021406205	division II	cfiA4	subclass B1 metallo-beta-lactamase CfiA4	AMR	AMR	BETA-LACTAM	CARBAPENEM	ALLELEP	100	WP_005821510.1	subclass B1 metallo-beta-lactamase CfiA4	NF000322.2	CfiA family subclass B1 metallo-beta-lactamase
GCA_021406205	division II	erm(F)	23S rRNA (adenine(2058)-N(6))-methyltransferase Erm(F)	AMR	AMR	MACROLIDE	MACROLIDE	INTERNAL_STOP	100	WP_002682030.1	23S rRNA (adenine(2058)-N(6))-methyltransferase Erm(F)	NA	NA
GCA_021406205	division II	aadS	aminoglycoside 6-adenylyltransferase AadS	AMR	AMR	AMINOGLYCOSIDE	STREPTOMYCIN	EXACTP	100	WP_003013318.1	aminoglycoside 6-adenylyltransferase AadS	NF033387.1	AadS family aminoglycoside 6-adenylyltransferase
GCA_021406205	division II	sul2	sulfonamide-resistant dihydropteroate synthase Sul2	AMR	AMR	SULFONAMIDE	SULFONAMIDE	EXACTP	100	WP_001043260.1	sulfonamide-resistant dihydropteroate synthase Sul2	NF000295.1	sulfonamide-resistant dihydropteroate synthase Sul2
GCA_021406205	division II	tet(Q)	tetracycline resistance ribosomal protection protein Tet(Q)	AMR	AMR	TETRACYCLINE	TETRACYCLINE	BLASTP	99.53	WP_063856407.1	tetracycline resistance ribosomal protection protein Tet(Q)	NF012154.0	tetracycline resistance ribosomal protection protein Tet(Q)
GCA_021406205	division II	nimE	nitroimidazole resistance protein NimE	AMR	AMR	NITROIMIDAZOLE	NITROIMIDAZOLE	EXACTP	100	WP_005812773.1	nitroimidazole resistance protein NimE	NF000261.1	NimABCDEF family nitroimidazole resistance protein
GCA_021406225	division II	cfiA	CfiA family subclass B1 metallo-beta-lactamase	AMR	AMR	BETA-LACTAM	CARBAPENEM	BLASTP	100	WP_005821510.1	subclass B1 metallo-beta-lactamase CfiA4	NF000322.2	CfiA family subclass B1 metallo-beta-lactamase
GCA_021406225	division II	tet(Q)	tetracycline resistance ribosomal protection protein Tet(Q)	AMR	AMR	TETRACYCLINE	TETRACYCLINE	BLASTP	97.82	WP_002560998.1	tetracycline resistance ribosomal protection protein Tet(Q)	NF012154.0	tetracycline resistance ribosomal protection protein Tet(Q)
GCA_021406265	division II	tet(Q)	tetracycline resistance ribosomal protection protein Tet(Q)	AMR	AMR	TETRACYCLINE	TETRACYCLINE	BLASTP	97.82	WP_002560998.1	tetracycline resistance ribosomal protection protein Tet(Q)	NF012154.0	tetracycline resistance ribosomal protection protein Tet(Q)
GCA_021406265	division II	cfiA	CfiA family subclass B1 metallo-beta-lactamase	AMR	AMR	BETA-LACTAM	CARBAPENEM	BLASTP	100	WP_005821510.1	subclass B1 metallo-beta-lactamase CfiA4	NF000322.2	CfiA family subclass B1 metallo-beta-lactamase
GCA_016864615	division II	cfiA	CfiA family subclass B1 metallo-beta-lactamase	AMR	AMR	BETA-LACTAM	CARBAPENEM	BLASTP	100	WP_005821510.1	subclass B1 metallo-beta-lactamase CfiA4	NF000322.2	CfiA family subclass B1 metallo-beta-lactamase
GCA_902364655	division II	cfiA	CfiA family subclass B1 metallo-beta-lactamase	AMR	AMR	BETA-LACTAM	CARBAPENEM	BLASTP	100	WP_005821510.1	subclass B1 metallo-beta-lactamase CfiA4	NF000322.2	CfiA family subclass B1 metallo-beta-lactamase
GCA_902364655	division II	erm(F)	23S rRNA (adenine(2058)-N(6))-methyltransferase Erm(F)	AMR	AMR	MACROLIDE	MACROLIDE	BLASTP	98.87	WP_002682030.1	23S rRNA (adenine(2058)-N(6))-methyltransferase Erm(F)	NF012223.0	23S rRNA (adenine(2058)-N(6))-methyltransferase Erm(F)
GCA_902364655	division II	tet(Q)	tetracycline resistance ribosomal protection protein Tet(Q)	AMR	AMR	TETRACYCLINE	TETRACYCLINE	BLASTP	98.13	WP_002560998.1	tetracycline resistance ribosomal protection protein Tet(Q)	NF012154.0	tetracycline resistance ribosomal protection protein Tet(Q)
GCA_902364655	division II	mef(En2)	macrolide efflux MFS transporter Mef(En2)	AMR	AMR	MACROLIDE	MACROLIDE	BLASTP	99.25	WP_063853729.1	macrolide efflux MFS transporter Mef(En2)	NF000154.1	macrolide efflux MFS transporter Mef(En2)
GCA_902364655	division II	lnu(AN2)	lincosamide nucleotidyltransferase Lnu(AN2)	AMR	AMR	LINCOSAMIDE	LINCOSAMIDE	EXACTP	100	WP_004308783.1	lincosamide nucleotidyltransferase Lnu(AN2)	NF000153.1	lincosamide nucleotidyltransferase Lnu(AN2)
GCA_003471745	division II	cfiA	CfiA family subclass B1 metallo-beta-lactamase	AMR	AMR	BETA-LACTAM	CARBAPENEM	BLASTP	100	WP_005821510.1	subclass B1 metallo-beta-lactamase CfiA4	NF000322.2	CfiA family subclass B1 metallo-beta-lactamase
GCA_003471745	division II	erm(F)	23S rRNA (adenine(2058)-N(6))-methyltransferase Erm(F)	AMR	AMR	MACROLIDE	MACROLIDE	BLASTP	98.87	WP_002682030.1	23S rRNA (adenine(2058)-N(6))-methyltransferase Erm(F)	NF012223.0	23S rRNA (adenine(2058)-N(6))-methyltransferase Erm(F)
GCA_003471745	division II	tet(Q)	tetracycline resistance ribosomal protection protein Tet(Q)	AMR	AMR	TETRACYCLINE	TETRACYCLINE	BLASTP	98.13	WP_002560998.1	tetracycline resistance ribosomal protection protein Tet(Q)	NF012154.0	tetracycline resistance ribosomal protection protein Tet(Q)
GCA_003471745	division II	mef(En2)	macrolide efflux MFS transporter Mef(En2)	AMR	AMR	MACROLIDE	MACROLIDE	BLASTP	99.25	WP_063853729.1	macrolide efflux MFS transporter Mef(En2)	NF000154.1	macrolide efflux MFS transporter Mef(En2)
GCA_003471745	division II	lnu(AN2)	lincosamide nucleotidyltransferase Lnu(AN2)	AMR	AMR	LINCOSAMIDE	LINCOSAMIDE	EXACTP	100	WP_004308783.1	lincosamide nucleotidyltransferase Lnu(AN2)	NF000153.1	lincosamide nucleotidyltransferase Lnu(AN2)
GCA_019633845	division II	erm(F)	23S rRNA (adenine(2058)-N(6))-methyltransferase Erm(F)	AMR	AMR	MACROLIDE	MACROLIDE	BLASTP	98.87	WP_002682030.1	23S rRNA (adenine(2058)-N(6))-methyltransferase Erm(F)	NF012223.0	23S rRNA (adenine(2058)-N(6))-methyltransferase Erm(F)
GCA_019633845	division II	cfxA3	class A extended-spectrum beta-lactamase CfxA3	AMR	AMR	BETA-LACTAM	BETA-LACTAM	EXACTP	100	WP_004348227.1	class A extended-spectrum beta-lactamase CfxA3	NF033100.1	CfxA family class A broad-spectrum beta-lactamase
GCA_019633845	division II	cfiA2	subclass B1 metallo-beta-lactamase CfiA2	AMR	AMR	BETA-LACTAM	CARBAPENEM	ALLELEP	100	WP_015083750.1	subclass B1 metallo-beta-lactamase CfiA2	NF000322.2	CfiA family subclass B1 metallo-beta-lactamase
GCA_019633845	division II	tet(Q)	tetracycline resistance ribosomal protection protein Tet(Q)	AMR	AMR	TETRACYCLINE	TETRACYCLINE	BLASTX	97.96	WP_004293868.1	tetracycline resistance ribosomal protection protein Tet(Q)	NA	NA
GCA_003464635	division II	tet(Q)	tetracycline resistance ribosomal protection protein Tet(Q)	AMR	AMR	TETRACYCLINE	TETRACYCLINE	BLASTP	99.53	WP_063856407.1	tetracycline resistance ribosomal protection protein Tet(Q)	NF012154.0	tetracycline resistance ribosomal protection protein Tet(Q)
GCA_003464635	division II	cfiA2	subclass B1 metallo-beta-lactamase CfiA2	AMR	AMR	BETA-LACTAM	CARBAPENEM	ALLELEP	100	WP_015083750.1	subclass B1 metallo-beta-lactamase CfiA2	NF000322.2	CfiA family subclass B1 metallo-beta-lactamase
GCA_003464635	division II	erm(F)	23S rRNA (adenine(2058)-N(6))-methyltransferase Erm(F)	AMR	AMR	MACROLIDE	MACROLIDE	PARTIALP	98	WP_002682030.1	23S rRNA (adenine(2058)-N(6))-methyltransferase Erm(F)	NA	NA
GCA_003465265	division II	cfiA2	subclass B1 metallo-beta-lactamase CfiA2	AMR	AMR	BETA-LACTAM	CARBAPENEM	ALLELEP	100	WP_015083750.1	subclass B1 metallo-beta-lactamase CfiA2	NF000322.2	CfiA family subclass B1 metallo-beta-lactamase
GCA_003465265	division II	tet(Q)	tetracycline resistance ribosomal protection protein Tet(Q)	AMR	AMR	TETRACYCLINE	TETRACYCLINE	BLASTP	99.53	WP_063856407.1	tetracycline resistance ribosomal protection protein Tet(Q)	NF012154.0	tetracycline resistance ribosomal protection protein Tet(Q)
GCA_003465265	division II	erm(F)	23S rRNA (adenine(2058)-N(6))-methyltransferase Erm(F)	AMR	AMR	MACROLIDE	MACROLIDE	PARTIALP	98	WP_002682030.1	23S rRNA (adenine(2058)-N(6))-methyltransferase Erm(F)	NA	NA
GCA_021405925	division II	cfiA2	subclass B1 metallo-beta-lactamase CfiA2	AMR	AMR	BETA-LACTAM	CARBAPENEM	ALLELEP	100	WP_015083750.1	subclass B1 metallo-beta-lactamase CfiA2	NF000322.2	CfiA family subclass B1 metallo-beta-lactamase
GCA_021405925	division II	mef(En2)	macrolide efflux MFS transporter Mef(En2)	AMR	AMR	MACROLIDE	MACROLIDE	BLASTP	99.5	WP_063853729.1	macrolide efflux MFS transporter Mef(En2)	NF000154.1	macrolide efflux MFS transporter Mef(En2)
GCA_021405925	division II	lnu(AN2)	lincosamide nucleotidyltransferase Lnu(AN2)	AMR	AMR	LINCOSAMIDE	LINCOSAMIDE	EXACTP	100	WP_004308783.1	lincosamide nucleotidyltransferase Lnu(AN2)	NF000153.1	lincosamide nucleotidyltransferase Lnu(AN2)
GCA_021405925	division II	erm(F)	23S rRNA (adenine(2058)-N(6))-methyltransferase Erm(F)	AMR	AMR	MACROLIDE	MACROLIDE	BLASTP	99.62	WP_063844771.1	23S rRNA (adenine(2058)-N(6))-methyltransferase Erm(F)	NF012223.0	23S rRNA (adenine(2058)-N(6))-methyltransferase Erm(F)
GCA_021405925	division II	tet(X1)	tetracycline-inactivating monooxygenase Tet(X1)	AMR	AMR	TETRACYCLINE	TETRACYCLINE	BLASTP	99.74	WP_204376222.1	tetracycline-inactivating monooxygenase Tet(X1)	NA	NA
GCA_021405925	division II	tet(X2)	tetracycline-inactivating monooxygenase Tet(X2)	AMR	AMR	TETRACYCLINE	TETRACYCLINE	EXACTX	100	WP_008651082.1	tetracycline-inactivating monooxygenase Tet(X2)	NF033111.2	tetracycline-inactivating monooxygenase Tet(X)
GCA_021405925	division II	aadS	aminoglycoside 6-adenylyltransferase AadS	AMR	AMR	AMINOGLYCOSIDE	STREPTOMYCIN	EXACTP	100	WP_003013318.1	aminoglycoside 6-adenylyltransferase AadS	NF033387.1	AadS family aminoglycoside 6-adenylyltransferase
GCA_021405925	division II	tet(Q)	tetracycline resistance ribosomal protection protein Tet(Q)	AMR	AMR	TETRACYCLINE	TETRACYCLINE	PARTIALP	96.84	WP_002560998.1	tetracycline resistance ribosomal protection protein Tet(Q)	NA	NA
GCA_021405925	division II	tet(Q)	tetracycline resistance ribosomal protection protein Tet(Q)	AMR	AMR	TETRACYCLINE	TETRACYCLINE	PARTIALP	99.8	WP_004293868.1	tetracycline resistance ribosomal protection protein Tet(Q)	NA	NA
GCA_002849695	division II	erm(F)	23S rRNA (adenine(2058)-N(6))-methyltransferase Erm(F)	AMR	AMR	MACROLIDE	MACROLIDE	PARTIALP	97.6	WP_002682030.1	23S rRNA (adenine(2058)-N(6))-methyltransferase Erm(F)	NA	NA
GCA_002849695	division II	blaOXA-347	class D beta-lactamase OXA-347	AMR	AMR	BETA-LACTAM	BETA-LACTAM	ALLELEP	100	WP_004295324.1	class D beta-lactamase OXA-347	NF012161.0	class D beta-lactamase
GCA_002849695	division II	tet(Q)	tetracycline resistance ribosomal protection protein Tet(Q)	AMR	AMR	TETRACYCLINE	TETRACYCLINE	BLASTP	97.19	WP_004293868.1	tetracycline resistance ribosomal protection protein Tet(Q)	NF012154.0	tetracycline resistance ribosomal protection protein Tet(Q)
GCA_002849695	division II	erm	23S ribosomal RNA methyltransferase Erm	AMR	AMR	MACROLIDE	MACROLIDE	HMM	63.53	WP_002682030.1	23S ribosomal RNA methyltransferase Erm	NF000499.1	23S ribosomal RNA methyltransferase Erm
GCA_002849695	division II	tet(Q)	tetracycline resistance ribosomal protection protein Tet(Q)	AMR	AMR	TETRACYCLINE	TETRACYCLINE	BLASTP	97.81	WP_004293868.1	tetracycline resistance ribosomal protection protein Tet(Q)	NF012154.0	tetracycline resistance ribosomal protection protein Tet(Q)
GCA_002849695	division II	cfiA14	subclass B1 metallo-beta-lactamase CfiA14	AMR	AMR	BETA-LACTAM	CARBAPENEM	ALLELEP	100	WP_005780969.1	subclass B1 metallo-beta-lactamase CfiA14	NF000322.2	CfiA family subclass B1 metallo-beta-lactamase
GCA_001695355	division II	nimB	nitroimidazole resistance protein NimB	AMR	AMR	NITROIMIDAZOLE	NITROIMIDAZOLE	EXACTP	100	WP_063854490.1	nitroimidazole resistance protein NimB	NF000261.1	NimABCDEF family nitroimidazole resistance protein
GCA_001695355	division II	tet	tetracycline resistance ribosomal protection protein	AMR	AMR	TETRACYCLINE	TETRACYCLINE	HMM	89.86	WP_063856407.1	tetracycline resistance ribosomal protection protein	NF012153.1	tetracycline resistance ribosomal protection protein
GCA_001695355	division II	tet(X2)	tetracycline-inactivating monooxygenase Tet(X2)	AMR	AMR	TETRACYCLINE	TETRACYCLINE	BLASTP	99.74	WP_008651082.1	tetracycline-inactivating monooxygenase Tet(X2)	NF033111.2	tetracycline-inactivating monooxygenase Tet(X)
GCA_001695355	division II	erm(F)	23S rRNA (adenine(2058)-N(6))-methyltransferase Erm(F)	AMR	AMR	MACROLIDE	MACROLIDE	EXACTP	100	WP_002682030.1	23S rRNA (adenine(2058)-N(6))-methyltransferase Erm(F)	NF012223.0	23S rRNA (adenine(2058)-N(6))-methyltransferase Erm(F)
GCA_001695355	division II	cfiA14	subclass B1 metallo-beta-lactamase CfiA14	AMR	AMR	BETA-LACTAM	CARBAPENEM	ALLELEP	100	WP_005780969.1	subclass B1 metallo-beta-lactamase CfiA14	NF000322.2	CfiA family subclass B1 metallo-beta-lactamase
GCA_001695355	division II	erm(F)	23S rRNA (adenine(2058)-N(6))-methyltransferase Erm(F)	AMR	AMR	MACROLIDE	MACROLIDE	EXACTP	100	WP_002682030.1	23S rRNA (adenine(2058)-N(6))-methyltransferase Erm(F)	NF012223.0	23S rRNA (adenine(2058)-N(6))-methyltransferase Erm(F)
GCA_001695355	division II	tet(X2)	tetracycline-inactivating monooxygenase Tet(X2)	AMR	AMR	TETRACYCLINE	TETRACYCLINE	BLASTP	99.74	WP_008651082.1	tetracycline-inactivating monooxygenase Tet(X2)	NF033111.2	tetracycline-inactivating monooxygenase Tet(X)
GCA_001695355	division II	tet	tetracycline resistance ribosomal protection protein	AMR	AMR	TETRACYCLINE	TETRACYCLINE	HMM	89.86	WP_063856407.1	tetracycline resistance ribosomal protection protein	NF012153.1	tetracycline resistance ribosomal protection protein
GCA_016888645	division II	erm(F)	23S rRNA (adenine(2058)-N(6))-methyltransferase Erm(F)	AMR	AMR	MACROLIDE	MACROLIDE	EXACTP	100	WP_002682030.1	23S rRNA (adenine(2058)-N(6))-methyltransferase Erm(F)	NF012223.0	23S rRNA (adenine(2058)-N(6))-methyltransferase Erm(F)
GCA_016888645	division II	tet(X2)	tetracycline-inactivating monooxygenase Tet(X2)	AMR	AMR	TETRACYCLINE	TETRACYCLINE	BLASTP	99.74	WP_008651082.1	tetracycline-inactivating monooxygenase Tet(X2)	NF033111.2	tetracycline-inactivating monooxygenase Tet(X)
GCA_016888645	division II	cfiA14	subclass B1 metallo-beta-lactamase CfiA14	AMR	AMR	BETA-LACTAM	CARBAPENEM	ALLELEP	100	WP_005780969.1	subclass B1 metallo-beta-lactamase CfiA14	NF000322.2	CfiA family subclass B1 metallo-beta-lactamase
GCA_016888645	division II	tet(Q)	tetracycline resistance ribosomal protection protein Tet(Q)	AMR	AMR	TETRACYCLINE	TETRACYCLINE	BLASTP	99.53	WP_063856407.1	tetracycline resistance ribosomal protection protein Tet(Q)	NF012154.0	tetracycline resistance ribosomal protection protein Tet(Q)
GCA_013267555	division II	erm(F)	23S rRNA (adenine(2058)-N(6))-methyltransferase Erm(F)	AMR	AMR	MACROLIDE	MACROLIDE	EXACTP	100	WP_002682030.1	23S rRNA (adenine(2058)-N(6))-methyltransferase Erm(F)	NF012223.0	23S rRNA (adenine(2058)-N(6))-methyltransferase Erm(F)
GCA_013267555	division II	tet(X2)	tetracycline-inactivating monooxygenase Tet(X2)	AMR	AMR	TETRACYCLINE	TETRACYCLINE	BLASTP	99.74	WP_008651082.1	tetracycline-inactivating monooxygenase Tet(X2)	NF033111.2	tetracycline-inactivating monooxygenase Tet(X)
GCA_013267555	division II	erm(F)	23S rRNA (adenine(2058)-N(6))-methyltransferase Erm(F)	AMR	AMR	MACROLIDE	MACROLIDE	PARTIALX	100	WP_002682030.1	23S rRNA (adenine(2058)-N(6))-methyltransferase Erm(F)	NA	NA
GCA_013267555	division II	tet(X2)	tetracycline-inactivating monooxygenase Tet(X2)	AMR	AMR	TETRACYCLINE	TETRACYCLINE	PARTIALP	99.67	WP_008651082.1	tetracycline-inactivating monooxygenase Tet(X2)	NA	NA
GCA_013267555	division II	tet(Q)	tetracycline resistance ribosomal protection protein Tet(Q)	AMR	AMR	TETRACYCLINE	TETRACYCLINE	BLASTP	99.53	WP_063856407.1	tetracycline resistance ribosomal protection protein Tet(Q)	NF012154.0	tetracycline resistance ribosomal protection protein Tet(Q)
GCA_013267555	division II	cfiA14	subclass B1 metallo-beta-lactamase CfiA14	AMR	AMR	BETA-LACTAM	CARBAPENEM	ALLELEP	100	WP_005780969.1	subclass B1 metallo-beta-lactamase CfiA14	NF000322.2	CfiA family subclass B1 metallo-beta-lactamase
GCA_000157015	division II	cfiA14	subclass B1 metallo-beta-lactamase CfiA14	AMR	AMR	BETA-LACTAM	CARBAPENEM	ALLELEP	100	WP_005780969.1	subclass B1 metallo-beta-lactamase CfiA14	NF000322.2	CfiA family subclass B1 metallo-beta-lactamase
GCA_000157015	division II	tet(Q)	tetracycline resistance ribosomal protection protein Tet(Q)	AMR	AMR	TETRACYCLINE	TETRACYCLINE	BLASTP	99.53	WP_063856407.1	tetracycline resistance ribosomal protection protein Tet(Q)	NF012154.0	tetracycline resistance ribosomal protection protein Tet(Q)
GCA_000157015	division II	erm(F)	23S rRNA (adenine(2058)-N(6))-methyltransferase Erm(F)	AMR	AMR	MACROLIDE	MACROLIDE	EXACTP	100	WP_002682030.1	23S rRNA (adenine(2058)-N(6))-methyltransferase Erm(F)	NF012223.0	23S rRNA (adenine(2058)-N(6))-methyltransferase Erm(F)
GCA_000157015	division II	tet(X2)	tetracycline-inactivating monooxygenase Tet(X2)	AMR	AMR	TETRACYCLINE	TETRACYCLINE	BLASTP	99.74	WP_008651082.1	tetracycline-inactivating monooxygenase Tet(X2)	NF033111.2	tetracycline-inactivating monooxygenase Tet(X)
GCA_000157015	division II	tet(C)	tetracycline efflux MFS transporter Tet(C)	AMR	AMR	TETRACYCLINE	TETRACYCLINE	PARTIAL_CONTIG_ENDX	100	WP_000841448.1	tetracycline efflux MFS transporter Tet(C)	NA	NA
GCA_021406285	division II	tet(Q)	tetracycline resistance ribosomal protection protein Tet(Q)	AMR	AMR	TETRACYCLINE	TETRACYCLINE	BLASTP	97.19	WP_002560998.1	tetracycline resistance ribosomal protection protein Tet(Q)	NF012154.0	tetracycline resistance ribosomal protection protein Tet(Q)
GCA_021406285	division II	erm(F)	23S rRNA (adenine(2058)-N(6))-methyltransferase Erm(F)	AMR	AMR	MACROLIDE	MACROLIDE	BLASTP	98.87	WP_002682030.1	23S rRNA (adenine(2058)-N(6))-methyltransferase Erm(F)	NF012223.0	23S rRNA (adenine(2058)-N(6))-methyltransferase Erm(F)
GCA_021406285	division II	tet	tetracycline resistance ribosomal protection protein	AMR	AMR	TETRACYCLINE	TETRACYCLINE	HMM	89.55	WP_063856407.1	tetracycline resistance ribosomal protection protein	NF012153.1	tetracycline resistance ribosomal protection protein
GCA_021406285	division II	lnu(AN2)	lincosamide nucleotidyltransferase Lnu(AN2)	AMR	AMR	LINCOSAMIDE	LINCOSAMIDE	EXACTP	100	WP_004308783.1	lincosamide nucleotidyltransferase Lnu(AN2)	NF000153.1	lincosamide nucleotidyltransferase Lnu(AN2)
GCA_021406285	division II	mef(En2)	macrolide efflux MFS transporter Mef(En2)	AMR	AMR	MACROLIDE	MACROLIDE	BLASTP	99.5	WP_063853729.1	macrolide efflux MFS transporter Mef(En2)	NF000154.1	macrolide efflux MFS transporter Mef(En2)
GCA_021406285	division II	cfiA2	subclass B1 metallo-beta-lactamase CfiA2	AMR	AMR	BETA-LACTAM	CARBAPENEM	ALLELEP	100	WP_015083750.1	subclass B1 metallo-beta-lactamase CfiA2	NF000322.2	CfiA family subclass B1 metallo-beta-lactamase
GCA_021406305	division II	tet	tetracycline resistance ribosomal protection protein	AMR	AMR	TETRACYCLINE	TETRACYCLINE	HMM	89.55	WP_063856407.1	tetracycline resistance ribosomal protection protein	NF012153.1	tetracycline resistance ribosomal protection protein
GCA_021406305	division II	erm(F)	23S rRNA (adenine(2058)-N(6))-methyltransferase Erm(F)	AMR	AMR	MACROLIDE	MACROLIDE	BLASTP	98.87	WP_002682030.1	23S rRNA (adenine(2058)-N(6))-methyltransferase Erm(F)	NF012223.0	23S rRNA (adenine(2058)-N(6))-methyltransferase Erm(F)
GCA_021406305	division II	tet(Q)	tetracycline resistance ribosomal protection protein Tet(Q)	AMR	AMR	TETRACYCLINE	TETRACYCLINE	BLASTP	97.19	WP_002560998.1	tetracycline resistance ribosomal protection protein Tet(Q)	NF012154.0	tetracycline resistance ribosomal protection protein Tet(Q)
GCA_021406305	division II	cfiA2	subclass B1 metallo-beta-lactamase CfiA2	AMR	AMR	BETA-LACTAM	CARBAPENEM	ALLELEP	100	WP_015083750.1	subclass B1 metallo-beta-lactamase CfiA2	NF000322.2	CfiA family subclass B1 metallo-beta-lactamase
GCA_021406305	division II	cfiA2	subclass B1 metallo-beta-lactamase CfiA2	AMR	AMR	BETA-LACTAM	CARBAPENEM	ALLELEP	100	WP_015083750.1	subclass B1 metallo-beta-lactamase CfiA2	NF000322.2	CfiA family subclass B1 metallo-beta-lactamase
GCA_021406305	division II	cfiA2	subclass B1 metallo-beta-lactamase CfiA2	AMR	AMR	BETA-LACTAM	CARBAPENEM	ALLELEP	100	WP_015083750.1	subclass B1 metallo-beta-lactamase CfiA2	NF000322.2	CfiA family subclass B1 metallo-beta-lactamase
GCA_021406305	division II	mef(En2)	macrolide efflux MFS transporter Mef(En2)	AMR	AMR	MACROLIDE	MACROLIDE	BLASTP	99.5	WP_063853729.1	macrolide efflux MFS transporter Mef(En2)	NF000154.1	macrolide efflux MFS transporter Mef(En2)
GCA_021406305	division II	lnu(AN2)	lincosamide nucleotidyltransferase Lnu(AN2)	AMR	AMR	LINCOSAMIDE	LINCOSAMIDE	EXACTP	100	WP_004308783.1	lincosamide nucleotidyltransferase Lnu(AN2)	NF000153.1	lincosamide nucleotidyltransferase Lnu(AN2)
GCA_000710375	division II	tet(Q)	tetracycline resistance ribosomal protection protein Tet(Q)	AMR	AMR	TETRACYCLINE	TETRACYCLINE	BLASTP	98.9	WP_002560998.1	tetracycline resistance ribosomal protection protein Tet(Q)	NF012154.0	tetracycline resistance ribosomal protection protein Tet(Q)
GCA_000710375	division II	cfxA	CfxA family class A broad-spectrum beta-lactamase	AMR	AMR	BETA-LACTAM	BETA-LACTAM	HMM	83.65	WP_057280848.1	CfxA family class A broad-spectrum beta-lactamase	NF033100.1	CfxA family class A broad-spectrum beta-lactamase
GCA_000710375	division II	nimJ	nitroimidazole resistance protein NimJ	AMR	AMR	NITROIMIDAZOLE	NITROIMIDAZOLE	BLASTP	98.79	WP_005812825.1	nitroimidazole resistance protein NimJ	NF000262.1	NimIJ family nitroimidazole resistance protein
GCA_000710375	division II	nimJ	nitroimidazole resistance protein NimJ	AMR	AMR	NITROIMIDAZOLE	NITROIMIDAZOLE	BLASTP	98.79	WP_005812825.1	nitroimidazole resistance protein NimJ	NF000262.1	NimIJ family nitroimidazole resistance protein
GCA_000710375	division II	cfiA	CfiA family subclass B1 metallo-beta-lactamase	AMR	AMR	BETA-LACTAM	CARBAPENEM	BLASTP	100	WP_063843236.1	subclass B1 metallo-beta-lactamase CfiA11	NF000322.2	CfiA family subclass B1 metallo-beta-lactamase
GCA_021359585	division II	mef(En2)	macrolide efflux MFS transporter Mef(En2)	AMR	AMR	MACROLIDE	MACROLIDE	BLASTP	99.5	WP_063853729.1	macrolide efflux MFS transporter Mef(En2)	NF000154.1	macrolide efflux MFS transporter Mef(En2)
GCA_021359585	division II	lnu(AN2)	lincosamide nucleotidyltransferase Lnu(AN2)	AMR	AMR	LINCOSAMIDE	LINCOSAMIDE	EXACTP	100	WP_004308783.1	lincosamide nucleotidyltransferase Lnu(AN2)	NF000153.1	lincosamide nucleotidyltransferase Lnu(AN2)
GCA_021359585	division II	cfiA	CfiA family subclass B1 metallo-beta-lactamase	AMR	AMR	BETA-LACTAM	CARBAPENEM	BLASTP	99.6	WP_015083750.1	subclass B1 metallo-beta-lactamase CfiA2	NF000322.2	CfiA family subclass B1 metallo-beta-lactamase
