# Supplementary material for: Comparative Evolutionary Genomics Reveals Genetic Diversity and Differentiation in Bacteroides fragilis
Source: Genes (Basel). 2024 Nov 27;15(12):1519. doi: 10.3390/genes15121519 (PMC11675351; doi:10.3390/genes15121519)
Supplement: Supplementary file 1 [file genes-15-01519-s001.zip › Table S6.xlsx]

## Sheet: Mefinder_result_detail.tsv_out
Genome (strain)	Clade	Total number	ICEs Integrative Conjugative Elements	IMEs Integrative Mobilizable Elements	CIMEs Cis-Mobilizable Elements	ComTns Composite transposons	Tns Unit transposons	Iss Insertion sequences	MITEs Miniature Inverted Repeats
GCA_008570735	division I	0	0	0	0	0	0	0	0
GCA_008570655	division I	0	0	0	0	0	0	0	0
GCA_008570125	division I	0	0	0	0	0	0	0	0
GCA_008570545	division I	0	0	0	0	0	0	0	0
GCA_008570135	division I	0	0	0	0	0	0	0	0
GCA_008570645	division I	0	0	0	0	0	0	0	0
GCA_008570745	division I	0	0	0	0	0	0	0	0
GCA_008570695	division I	0	0	0	0	0	0	0	0
GCA_008570095	division I	0	0	0	0	0	0	0	0
GCA_008570185	division I	0	0	0	0	0	0	0	0
GCA_008570715	division I	0	0	0	0	0	0	0	0
GCA_008570535	division I	0	0	0	0	0	0	0	0
GCA_008570375	division I	0	0	0	0	0	0	0	0
GCA_008570475	division I	0	0	0	0	0	0	0	0
GCA_008570565	division I	0	0	0	0	0	0	0	0
GCA_008570365	division I	0	0	0	0	0	0	0	0
GCA_008570435	division I	0	0	0	0	0	0	0	0
GCA_008570355	division I	0	0	0	0	0	0	0	0
GCA_008570445	division I	0	0	0	0	0	0	0	0
GCA_008569715	division I	0	0	0	0	0	0	0	0
GCA_008570015	division I	0	0	0	0	0	0	0	0
GCA_008570605	division I	0	0	0	0	0	0	0	0
GCA_008569915	division I	0	0	0	0	0	0	0	0
GCA_008570585	division I	0	0	0	0	0	0	0	0
GCA_008570415	division I	0	0	0	0	0	0	0	0
GCA_008570065	division I	0	0	0	0	0	0	0	0
GCA_008570325	division I	0	0	0	0	0	0	0	0
GCA_008570755	division I	0	0	0	0	0	0	0	0
GCA_008569655	division I	0	0	0	0	0	0	0	0
GCA_008569425	division I	0	0	0	0	0	0	0	0
GCA_008570485	division I	0	0	0	0	0	0	0	0
GCA_008570045	division I	0	0	0	0	0	0	0	0
GCA_008569465	division I	0	0	0	0	0	0	0	0
GCA_008569675	division I	0	0	0	0	0	0	0	0
GCA_008569805	division I	0	0	0	0	0	0	0	0
GCA_008569605	division I	0	0	0	0	0	0	0	0
GCA_008569535	division I	0	0	0	0	0	0	0	0
GCA_008569615	division I	0	0	0	0	0	0	0	0
GCA_008569925	division I	0	0	0	0	0	0	0	0
GCA_008569575	division I	0	0	0	0	0	0	0	0
GCA_008569875	division I	0	0	0	0	0	0	0	0
GCA_008569695	division I	0	0	0	0	0	0	0	0
GCA_008570245	division I	0	0	0	0	0	0	0	0
GCA_008569975	division I	0	0	0	0	0	0	0	0
GCA_008570225	division I	0	0	0	0	0	0	0	0
GCA_008569495	division I	0	0	0	0	0	0	0	0
GCA_008570115	division I	0	0	0	0	0	0	0	0
GCA_008569515	division I	2	0	0	0	0	0	2	0
GCA_008569525	division I	0	0	0	0	0	0	0	0
GCA_008569815	division I	0	0	0	0	0	0	0	0
GCA_008569595	division I	0	0	0	0	0	0	0	0
GCA_008569755	division I	0	0	0	0	0	0	0	0
GCA_008569705	division I	0	0	0	0	0	0	0	0
GCA_008570495	division I	0	0	0	0	0	0	0	0
GCA_004167855	division I	0	0	0	0	0	0	0	0
GCA_008570635	division I	0	0	0	0	0	0	0	0
GCA_008570315	division I	0	0	0	0	0	0	0	0
GCA_008569995	division I	0	0	0	0	0	0	0	0
GCA_008569885	division I	0	0	0	0	0	0	0	0
GCA_008569795	division I	0	0	0	0	0	0	0	0
GCA_020297425	division I	3	0	0	0	0	0	3	0
GCA_000598985	division I	2	0	0	0	0	0	2	0
GCA_001699875	division I	3	1	0	0	0	0	2	0
GCA_022733095	division I	0	0	0	0	0	0	0	0
GCA_905188165	division I	3	0	0	0	0	0	3	0
GCA_021410445	division I	3	1	0	0	0	0	2	0
GCA_000598785	division I	2	0	0	0	0	0	2	0
GCA_021413105	division I	1	0	0	0	0	0	1	0
GCA_021406365	division I	1	0	0	0	0	0	1	0
GCA_021412945	division I	1	0	0	0	0	0	1	0
GCA_021410485	division I	1	0	0	0	0	0	1	0
GCA_014893755	division I	0	0	0	0	0	0	0	0
GCA_000598945	division I	0	0	0	0	0	0	0	0
GCA_000601115	division I	0	0	0	0	0	0	0	0
GCA_000598965	division I	0	0	0	0	0	0	0	0
GCA_021411075	division I	2	0	0	0	0	0	2	0
GCA_015551365	division I	3	0	0	0	0	0	3	0
GCA_021412805	division I	0	0	0	0	0	0	0	0
GCA_021412975	division I	0	0	0	0	0	0	0	0
GCA_007896745	division I	2	0	0	0	0	0	2	0
GCA_009025695	division I	2	0	0	0	0	0	2	0
GCA_009025705	division I	2	0	0	0	0	0	2	0
GCA_022716295	division I	3	0	0	0	0	0	3	0
GCA_018369215	division I	5	0	0	0	0	0	5	0
GCA_000210835	division I	4	0	0	0	0	0	4	0
GCA_001286525	division I	2	0	0	0	0	0	2	0
GCA_021202455	division I	0	0	0	0	0	0	0	0
GCA_008569225	division I	3	0	0	0	0	0	3	0
GCA_008569335	division I	3	0	0	0	0	0	3	0
GCA_008569365	division I	3	0	0	0	0	0	3	0
GCA_008569305	division I	3	0	0	0	0	0	3	0
GCA_003469705	division I	2	0	0	0	0	0	2	0
GCA_000965785	division I	4	0	0	0	0	0	4	0
GCA_015831745	division I	0	0	0	0	0	0	0	0
GCA_015831765	division I	2	0	0	0	0	0	2	0
GCA_021413065	division I	0	0	0	0	0	0	0	0
GCA_000599325	division I	3	0	0	0	0	0	3	0
GCA_000598745	division I	3	0	0	0	0	0	3	0
GCA_021410865	division I	0	0	0	0	0	0	0	0
GCA_022725225	division I	0	0	0	0	0	0	0	0
GCA_021409965	division I	0	0	0	0	0	0	0	0
GCA_022745625	division I	2	1	0	0	0	0	1	0
GCA_004798515	division I	0	0	0	0	0	0	0	0
GCA_022744835	division I	3	0	0	0	0	0	3	0
GCA_022733395	division I	3	0	0	0	0	0	3	0
GCA_022747335	division I	3	0	0	0	0	0	3	0
GCA_022734965	division I	1	0	0	0	0	0	1	0
GCA_000599365	division I	0	0	0	0	0	0	0	0
GCA_000598765	division I	0	0	0	0	0	0	0	0
GCA_021412185	division I	0	0	0	0	0	0	0	0
GCA_021412085	division I	0	0	0	0	0	0	0	0
GCA_015548825	division I	2	0	0	0	0	0	2	0
GCA_021411545	division I	3	0	1	0	0	0	2	0
GCA_001682215	division I	0	0	0	0	0	0	0	0
GCA_020026255	division I	0	0	0	0	0	0	0	0
GCA_023274895	division I	5	0	0	0	0	1	4	0
GCA_023274775	division I	5	0	0	0	0	1	4	0
GCA_023274245	division I	5	0	0	0	0	1	4	0
GCA_023276335	division I	5	0	0	0	0	1	4	0
GCA_023274315	division I	5	0	0	0	0	1	4	0
GCA_023274495	division I	5	0	0	0	0	1	4	0
GCA_023274715	division I	5	0	0	0	0	1	4	0
GCA_023276265	division I	5	0	0	0	0	1	4	0
GCA_023276305	division I	5	0	0	0	0	1	4	0
GCA_023274755	division I	5	0	0	0	0	1	4	0
GCA_023275035	division I	5	0	0	0	0	1	4	0
GCA_022722555	division I	3	0	0	0	0	0	3	0
GCA_001580095	division I	3	0	0	0	0	0	3	0
GCA_001580105	division I	3	0	0	0	0	0	3	0
GCA_005706655	division I	3	0	0	0	0	0	3	0
GCA_000025985	division I	3	0	0	0	0	0	3	0
GCA_020097275	division I	3	0	0	0	0	0	3	0
GCA_016623685	division I	3	0	0	0	0	0	3	0
GCA_020297585	division I	1	0	0	0	0	0	1	0
GCA_002810995	division I	3	0	0	0	0	0	3	0
GCA_008569345	division I	2	0	0	0	0	0	2	0
GCA_008569415	division I	2	0	0	0	0	0	2	0
GCA_008569445	division I	2	0	0	0	0	0	2	0
GCA_008569395	division I	2	0	0	0	0	0	2	0
GCA_020297435	division I	3	1	0	0	0	0	2	0
GCA_014042465	division I	2	0	0	0	0	0	2	0
GCA_000598585	division I	0	0	0	0	0	0	0	0
GCA_021409905	division I	4	0	1	0	0	0	3	0
GCA_021411225	division I	5	0	0	0	0	0	5	0
GCA_000599165	division I	3	0	0	0	0	0	3	0
GCA_000598565	division I	3	0	0	0	0	0	3	0
GCA_003458215	division I	2	0	0	0	0	0	2	0
GCA_008369705	division I	5	0	0	0	0	0	5	0
GCA_000218345	division I	3	0	0	0	0	0	3	0
GCA_003439675	division I	4	0	0	0	1	0	3	0
GCA_003439635	division I	4	0	0	0	1	0	3	0
GCA_000009925	division I	8	1	0	0	0	0	7	0
GCA_003436285	division I	5	0	0	0	0	0	5	0
GCA_015560515	division I	5	0	0	0	0	0	5	0
GCA_000613425	division I	3	0	0	0	0	0	3	0
GCA_021410465	division I	5	1	0	0	0	0	4	0
GCA_021410105	division I	5	0	0	0	0	0	5	0
GCA_015548595	division I	5	0	0	0	0	1	4	0
GCA_005844845	division I	5	0	0	0	0	1	4	0
GCA_021410785	division I	2	1	0	0	0	0	1	0
GCA_021410945	division I	2	1	0	0	0	0	1	0
GCA_021410805	division I	2	1	0	0	0	0	1	0
GCA_014042415	division I	1	0	0	0	0	0	1	0
GCA_007896595	division I	4	0	1	0	0	0	3	0
GCA_003471925	division I	3	0	0	0	0	0	3	0
GCA_003472025	division I	3	0	0	0	0	0	3	0
GCA_003475385	division I	2	0	0	0	0	0	2	0
GCA_021412125	division I	3	1	0	0	0	0	2	0
GCA_021412025	division I	3	1	0	0	0	0	2	0
GCA_002811035	division I	4	0	0	0	0	0	4	0
GCA_003438895	division I	4	0	0	0	0	0	4	0
GCA_003438775	division I	4	0	0	0	0	0	4	0
GCA_000599245	division I	2	0	0	0	0	0	2	0
GCA_021413145	division I	3	0	0	0	0	1	2	0
GCA_021410595	division I	2	0	1	0	0	0	1	0
GCA_009025495	division I	2	0	0	0	0	0	2	0
GCA_007896795	division I	2	0	0	0	0	0	2	0
GCA_022832315	division I	2	0	0	0	0	0	2	0
GCA_000599385	division I	2	0	0	0	0	0	2	0
GCA_000599045	division I	2	0	0	0	0	0	2	0
GCA_001816225	division I	4	0	0	0	0	0	4	0
GCA_020257085	division I	4	0	0	0	0	0	4	0
GCA_020256935	division I	4	0	0	0	0	0	4	0
GCA_020257125	division I	4	0	0	0	0	0	4	0
GCA_020257155	division I	4	0	0	0	0	0	4	0
GCA_020256835	division I	4	0	0	0	0	0	4	0
GCA_020256985	division I	4	0	0	0	0	0	4	0
GCA_020256925	division I	4	0	0	0	0	0	4	0
GCA_020256545	division I	4	0	0	0	0	0	4	0
GCA_020256775	division I	4	0	0	0	0	0	4	0
GCA_020256805	division I	4	0	0	0	0	0	4	0
GCA_020256905	division I	4	0	0	0	0	0	4	0
GCA_020256865	division I	4	0	0	0	0	0	4	0
GCA_014042445	division I	5	1	0	0	0	0	4	0
GCA_003437815	division I	3	0	0	0	0	0	3	0
GCA_016889925	division I	3	1	0	0	0	0	2	0
GCA_000162135	division I	3	1	0	0	0	0	2	0
GCA_021411325	division I	0	0	0	0	0	0	0	0
GCA_021410505	division I	0	0	0	0	0	0	0	0
GCA_021411285	division I	0	0	0	0	0	0	0	0
GCA_021410185	division I	3	0	0	0	0	0	3	0
GCA_021410205	division I	4	0	0	0	0	0	4	0
GCA_021411175	division I	2	0	0	0	0	0	2	0
GCA_021411245	division I	2	0	0	0	0	0	2	0
GCA_007896685	division I	0	0	0	0	0	0	0	0
GCA_007896675	division I	0	0	0	0	0	0	0	0
GCA_022832355	division I	0	0	0	0	0	0	0	0
GCA_020558655	division I	0	0	0	0	0	0	0	0
GCA_021412725	division I	2	0	0	0	0	0	2	0
GCA_022714305	division I	1	0	0	0	0	0	1	0
GCA_021406015	division I	2	0	1	0	0	0	1	0
GCA_021411605	division I	0	0	0	0	0	0	0	0
GCA_015553495	division I	1	0	0	0	0	0	1	0
GCA_000724795	division I	34	0	0	0	6	0	28	0
GCA_003472195	division I	3	0	0	0	0	0	3	0
GCA_021412105	division I	2	0	0	0	0	0	2	0
GCA_021411945	division I	2	0	0	0	0	0	2	0
GCA_021412885	division I	1	0	0	0	0	0	1	0
GCA_002811025	division I	2	1	0	0	0	0	1	0
GCA_021411785	division I	2	0	1	0	0	0	1	0
GCA_021411745	division I	2	0	1	0	0	0	1	0
GCA_000601095	division I	0	0	0	0	0	0	0	0
GCA_000598885	division I	0	0	0	0	0	0	0	0
GCA_000598685	division I	0	0	0	0	0	0	0	0
GCA_014042505	division I	0	0	0	0	0	0	0	0
GCA_021412265	division I	0	0	0	0	0	0	0	0
GCA_019915805	division I	3	0	0	0	0	0	3	0
GCA_001692695	division I	2	0	0	0	0	0	2	0
GCA_020297545	division I	7	5	0	0	0	0	2	0
GCA_021413125	division I	2	0	0	0	0	0	2	0
GCA_902374115	division I	0	0	0	0	0	0	0	0
GCA_021411365	division I	3	0	0	0	0	0	3	0
GCA_021410035	division I	6	1	0	0	0	0	5	0
GCA_021409985	division I	4	1	0	0	0	0	3	0
GCA_021410965	division I	1	0	0	0	0	0	1	0
GCA_021411985	division I	3	0	1	0	0	0	2	0
GCA_021411965	division I	3	0	1	0	0	0	2	0
GCA_021409855	division I	1	0	1	0	0	0	0	0
GCA_018292185	division I	1	0	1	0	0	0	0	0
GCA_000273095	division I	0	0	0	0	0	0	0	0
GCA_008571185	division I	1	0	0	0	0	0	1	0
GCA_008571295	division I	1	0	0	0	0	0	1	0
GCA_008571215	division I	1	0	0	0	0	0	1	0
GCA_008571275	division I	1	0	0	0	0	0	1	0
GCA_012844105	division I	3	1	0	0	0	0	2	0
GCA_015553295	division I	5	1	0	0	0	0	4	0
GCA_020091565	division I	4	0	0	0	0	0	4	0
GCA_007896605	division I	1	0	0	0	0	0	1	0
GCA_007896575	division I	1	0	0	0	0	0	1	0
GCA_000599065	division I	2	0	0	0	0	0	2	0
GCA_015556305	division I	4	0	0	0	0	1	3	0
GCA_015558985	division I	5	0	0	0	0	0	5	0
GCA_021410525	division I	1	0	0	0	0	0	1	0
GCA_021412145	division I	1	1	0	0	0	0	0	0
GCA_021412005	division I	1	1	0	0	0	0	0	0
GCA_003466635	division I	2	0	0	0	0	0	2	0
GCA_000598705	division I	5	0	0	0	1	0	4	0
GCA_014042405	division I	2	1	0	0	0	0	1	0
GCA_022780605	division I	1	0	0	0	0	0	1	0
GCA_000273155	division I	11	0	0	0	2	1	8	0
GCA_000263115	division I	13	0	0	0	3	1	9	0
GCA_003468145	division I	4	0	0	0	0	0	4	0
GCA_020859785	division I	0	0	0	0	0	0	0	0
GCA_003464385	division I	0	0	0	0	0	0	0	0
GCA_003458955	division I	1	0	0	0	0	0	1	0
GCA_013867505	division I	1	0	0	0	0	0	1	0
GCA_008086695	division I	7	0	0	0	0	0	7	0
GCA_003436935	division I	2	0	0	0	0	0	2	0
GCA_015553755	division I	0	0	0	0	0	0	0	0
GCA_021412165	division I	3	0	0	0	0	0	3	0
GCA_021410405	division I	1	0	0	0	0	0	1	0
GCA_000598725	division I	2	0	0	0	0	0	2	0
GCA_000297735	division I	29	0	0	0	8	0	21	0
GCA_015669295	division I	3	0	0	0	0	0	3	0
GCA_014042455	division I	2	0	0	0	0	0	2	0
GCA_022735135	division I	0	0	0	0	0	0	0	0
GCA_022782465	division I	2	0	0	0	0	0	2	0
GCA_008569055	division I	1	0	0	0	0	0	1	0
GCA_003439505	division I	2	0	0	0	0	0	2	0
GCA_003439285	division I	2	0	0	0	0	0	2	0
GCA_021411505	division I	2	0	0	0	0	0	2	0
GCA_014042525	division I	1	0	0	0	0	0	1	0
GCA_021413085	division I	3	0	0	0	0	0	3	0
GCA_000599185	division I	2	0	0	0	0	0	2	0
GCA_900624785	division I	1	0	0	0	0	0	1	0
GCA_015548495	division I	3	0	0	0	0	0	3	0
GCA_000273765	division I	5	0	0	0	0	0	5	0
GCA_000273135	division I	5	0	0	0	0	0	5	0
GCA_008571075	division I	2	0	0	0	0	0	2	0
GCA_008570835	division I	2	0	0	0	0	0	2	0
GCA_008571155	division I	2	0	0	0	0	0	2	0
GCA_008571195	division I	2	0	0	0	0	0	2	0
GCA_008570975	division I	2	0	0	0	0	0	2	0
GCA_008571095	division I	2	0	0	0	0	0	2	0
GCA_008571105	division I	2	0	0	0	0	0	2	0
GCA_008570885	division I	2	0	0	0	0	0	2	0
GCA_008829725	division I	2	0	0	0	0	0	2	0
GCA_008571085	division I	2	0	0	0	0	0	2	0
GCA_008571055	division I	2	0	0	0	0	0	2	0
GCA_008570815	division I	2	0	0	0	0	0	2	0
GCA_008570905	division I	2	0	0	0	0	0	2	0
GCA_008570995	division I	2	0	0	0	0	0	2	0
GCA_008571265	division I	2	0	0	0	0	0	2	0
GCA_021413225	division I	1	0	0	0	0	0	1	0
GCA_003469305	division I	3	0	1	0	0	0	2	0
GCA_019733435	division I	4	0	0	0	0	0	4	0
GCA_003363115	division I	4	0	0	0	0	0	4	0
GCA_008569175	division I	1	0	0	0	0	0	1	0
GCA_008569155	division I	1	0	0	0	0	0	1	0
GCA_008569265	division I	1	0	0	0	0	0	1	0
GCA_008569135	division I	1	0	0	0	0	0	1	0
GCA_008569065	division I	1	0	0	0	0	0	1	0
GCA_008569115	division I	1	0	0	0	0	0	1	0
GCA_002810985	division I	1	1	0	0	0	0	0	0
GCA_001699855	division I	1	1	0	0	0	0	0	0
GCA_021410005	division I	1	1	0	0	0	0	0	0
GCA_021410565	division I	3	0	0	0	0	0	3	0
GCA_901485015	division II	3	0	0	0	0	0	3	0
GCA_021406185	division II	27	0	0	0	6	0	21	0
GCA_021405995	division II	19	0	0	0	1	0	18	0
GCA_021406135	division II	25	0	0	0	2	0	23	0
GCA_000724805	division II	3	0	0	0	0	0	3	0
GCA_021406065	division II	5	0	0	0	0	0	5	0
GCA_021405685	division II	2	0	0	0	0	0	2	0
GCA_905207945	division II	2	0	0	0	0	0	2	0
GCA_019915815	division II	1	0	0	0	0	0	1	0
GCA_022724385	division II	2	0	0	0	0	0	2	0
GCA_000724665	division II	19	0	0	0	1	0	18	0
GCA_903181445	division II	2	0	0	0	0	0	2	0
GCA_020809855	division II	1	0	0	0	0	0	1	0
GCA_019131615	division II	1	0	0	0	0	0	1	0
GCA_021406085	division II	14	1	0	0	4	0	9	0
GCA_021406115	division II	14	1	0	0	4	0	9	0
GCA_019915865	division II	4	0	0	0	0	0	4	0
GCA_021406045	division II	22	0	0	0	1	0	21	0
GCA_021406245	division II	0	0	0	0	0	0	0	0
GCA_021406105	division II	7	0	0	0	3	0	4	0
GCA_000724815	division II	8	1	0	0	0	0	7	0
GCA_021359565	division II	8	1	0	0	1	0	6	0
GCA_019633925	division II	1	0	0	0	0	0	1	0
GCA_019633945	division II	0	0	0	0	0	0	0	0
GCA_019633885	division II	0	0	0	0	0	0	0	0
GCA_015550765	division II	0	0	0	0	0	0	0	0
GCA_019633805	division II	0	0	0	0	0	0	0	0
GCA_019633905	division II	1	0	0	0	0	0	1	0
GCA_019633825	division II	0	0	0	0	0	0	0	0
GCA_001693695	division II	14	0	0	0	3	2	9	0
GCA_021405615	division II	5	0	0	0	1	1	3	0
GCA_000297695	division II	19	0	0	0	4	0	15	0
GCA_000710365	division II	2	0	0	0	0	0	2	0
GCA_003439065	division II	5	0	0	0	0	0	5	0
GCA_019915825	division II	2	0	0	0	0	0	2	0
GCA_003463545	division II	3	0	0	0	0	0	3	0
GCA_021406165	division II	14	0	0	0	2	1	11	0
GCA_000297755	division II	13	0	0	0	1	0	12	0
GCA_021406205	division II	23	0	0	0	3	0	20	0
GCA_021406225	division II	13	0	0	0	1	0	12	0
GCA_021406265	division II	15	0	0	0	1	0	14	0
GCA_016864615	division II	13	0	0	0	0	0	13	0
GCA_902364655	division II	2	0	0	0	0	0	2	0
GCA_003471745	division II	2	0	0	0	0	0	2	0
GCA_019633845	division II	0	0	0	0	0	0	0	0
GCA_003464635	division II	2	1	0	0	0	0	1	0
GCA_003465265	division II	2	1	0	0	0	0	1	0
GCA_021405925	division II	2	0	1	0	0	0	1	0
GCA_002849695	division II	9	0	0	0	2	0	7	0
GCA_001695355	division II	17	0	0	0	3	2	12	0
GCA_016888645	division II	3	1	0	0	0	1	1	0
GCA_013267555	division II	4	1	0	0	0	2	1	0
GCA_000157015	division II	2	1	0	0	0	1	0	0
GCA_021406285	division II	4	0	0	0	0	0	4	0
GCA_021406305	division II	8	0	0	0	2	0	6	0
GCA_000710375	division II	31	0	0	0	2	0	29	0
GCA_021359585	division II	4	0	0	0	0	0	4	0
