# Supplementary material for: Comparative Evolutionary Genomics Reveals Genetic Diversity and Differentiation in Bacteroides fragilis
Source: Genes (Basel). 2024 Nov 27;15(12):1519. doi: 10.3390/genes15121519 (PMC11675351; doi:10.3390/genes15121519)
Supplement: Supplementary file 1 [file genes-15-01519-s001.zip › Table S7.xlsx]

## Sheet: cladeA_AMR_Mef
	Antimicrobial resistance genes	Mobile genetic elements	Clade
GCA_000009925	2	8	division I
GCA_000025985	1	3	division I
GCA_000162135	2	3	division I
GCA_000210835	1	4	division I
GCA_000218345	4	3	division I
GCA_000263115	7	13	division I
GCA_000273095	8	0	division I
GCA_000273135	3	5	division I
GCA_000273155	7	11	division I
GCA_000273765	3	5	division I
GCA_000297735	10	29	division I
GCA_000598565	2	3	division I
GCA_000598585	4	0	division I
GCA_000598685	2	0	division I
GCA_000598705	2	5	division I
GCA_000598725	4	2	division I
GCA_000598745	1	3	division I
GCA_000598765	2	0	division I
GCA_000598785	2	2	division I
GCA_000598885	2	0	division I
GCA_000598945	1	0	division I
GCA_000598965	1	0	division I
GCA_000598985	2	2	division I
GCA_000599045	1	2	division I
GCA_000599065	2	2	division I
GCA_000599165	2	3	division I
GCA_000599185	4	2	division I
GCA_000599245	1	2	division I
GCA_000599325	1	3	division I
GCA_000599365	2	0	division I
GCA_000599385	1	2	division I
GCA_000601095	2	0	division I
GCA_000601115	1	0	division I
GCA_000613425	2	3	division I
GCA_000724795	9	34	division I
GCA_000965785	1	4	division I
GCA_001286525	1	2	division I
GCA_001580095	1	3	division I
GCA_001580105	1	3	division I
GCA_001682215	1	0	division I
GCA_001692695	1	2	division I
GCA_001699855	4	1	division I
GCA_001699875	2	3	division I
GCA_001816225	5	4	division I
GCA_002810985	4	1	division I
GCA_002810995	1	3	division I
GCA_002811025	2	2	division I
GCA_002811035	2	4	division I
GCA_003363115	3	4	division I
GCA_003436285	3	5	division I
GCA_003436935	2	2	division I
GCA_003437815	2	3	division I
GCA_003438775	3	4	division I
GCA_003438895	3	4	division I
GCA_003439285	4	2	division I
GCA_003439505	4	2	division I
GCA_003439635	3	4	division I
GCA_003439675	3	4	division I
GCA_003458215	4	2	division I
GCA_003458955	3	1	division I
GCA_003464385	5	0	division I
GCA_003466635	1	2	division I
GCA_003468145	4	4	division I
GCA_003469305	8	3	division I
GCA_003469705	2	2	division I
GCA_003471925	5	3	division I
GCA_003472025	5	3	division I
GCA_003472195	3	3	division I
GCA_003475385	4	2	division I
GCA_004167855	4	0	division I
GCA_004798515	1	0	division I
GCA_005706655	1	3	division I
GCA_005844845	7	5	division I
GCA_007896575	2	1	division I
GCA_007896595	9	4	division I
GCA_007896605	2	1	division I
GCA_007896675	3	0	division I
GCA_007896685	3	0	division I
GCA_007896745	1	2	division I
GCA_007896795	1	2	division I
GCA_008086695	4	7	division I
GCA_008369705	2	5	division I
GCA_008569055	3	1	division I
GCA_008569065	2	1	division I
GCA_008569115	2	1	division I
GCA_008569135	2	1	division I
GCA_008569155	2	1	division I
GCA_008569175	2	1	division I
GCA_008569225	1	3	division I
GCA_008569265	2	1	division I
GCA_008569305	1	3	division I
GCA_008569335	1	3	division I
GCA_008569345	2	2	division I
GCA_008569365	1	3	division I
GCA_008569395	2	2	division I
GCA_008569415	2	2	division I
GCA_008569425	4	0	division I
GCA_008569445	2	2	division I
GCA_008569465	4	0	division I
GCA_008569495	4	0	division I
GCA_008569515	4	2	division I
GCA_008569525	4	0	division I
GCA_008569535	4	0	division I
GCA_008569575	4	0	division I
GCA_008569595	4	0	division I
GCA_008569605	4	0	division I
GCA_008569615	4	0	division I
GCA_008569655	4	0	division I
GCA_008569675	4	0	division I
GCA_008569695	4	0	division I
GCA_008569705	4	0	division I
GCA_008569715	4	0	division I
GCA_008569755	4	0	division I
GCA_008569795	4	0	division I
GCA_008569805	4	0	division I
GCA_008569815	4	0	division I
GCA_008569875	4	0	division I
GCA_008569885	4	0	division I
GCA_008569915	4	0	division I
GCA_008569925	4	0	division I
GCA_008569975	4	0	division I
GCA_008569995	4	0	division I
GCA_008570015	4	0	division I
GCA_008570045	4	0	division I
GCA_008570065	4	0	division I
GCA_008570095	4	0	division I
GCA_008570115	4	0	division I
GCA_008570125	4	0	division I
GCA_008570135	4	0	division I
GCA_008570185	4	0	division I
GCA_008570225	4	0	division I
GCA_008570245	4	0	division I
GCA_008570315	4	0	division I
GCA_008570325	4	0	division I
GCA_008570355	4	0	division I
GCA_008570365	4	0	division I
GCA_008570375	4	0	division I
GCA_008570415	4	0	division I
GCA_008570435	4	0	division I
GCA_008570445	4	0	division I
GCA_008570475	4	0	division I
GCA_008570485	4	0	division I
GCA_008570495	4	0	division I
GCA_008570535	4	0	division I
GCA_008570545	4	0	division I
GCA_008570565	4	0	division I
GCA_008570585	4	0	division I
GCA_008570605	4	0	division I
GCA_008570635	4	0	division I
GCA_008570645	4	0	division I
GCA_008570655	4	0	division I
GCA_008570695	4	0	division I
GCA_008570715	4	0	division I
GCA_008570735	4	0	division I
GCA_008570745	4	0	division I
GCA_008570755	4	0	division I
GCA_008570815	5	2	division I
GCA_008570835	5	2	division I
GCA_008570885	5	2	division I
GCA_008570905	5	2	division I
GCA_008570975	5	2	division I
GCA_008570995	5	2	division I
GCA_008571055	5	2	division I
GCA_008571075	7	2	division I
GCA_008571085	5	2	division I
GCA_008571095	5	2	division I
GCA_008571105	5	2	division I
GCA_008571155	5	2	division I
GCA_008571185	2	1	division I
GCA_008571195	5	2	division I
GCA_008571215	2	1	division I
GCA_008571265	5	2	division I
GCA_008571275	2	1	division I
GCA_008571295	2	1	division I
GCA_008829725	5	2	division I
GCA_009025495	1	2	division I
GCA_009025695	1	2	division I
GCA_009025705	1	2	division I
GCA_012844105	2	3	division I
GCA_013867505	3	1	division I
GCA_014042405	2	2	division I
GCA_014042415	2	1	division I
GCA_014042445	3	5	division I
GCA_014042455	1	2	division I
GCA_014042465	2	2	division I
GCA_014042505	4	0	division I
GCA_014042525	1	1	division I
GCA_014893755	2	0	division I
GCA_015548495	8	3	division I
GCA_015548595	7	5	division I
GCA_015548825	2	2	division I
GCA_015551365	2	3	division I
GCA_015553295	3	5	division I
GCA_015553495	2	1	division I
GCA_015553755	3	0	division I
GCA_015556305	2	4	division I
GCA_015558985	1	5	division I
GCA_015560515	3	5	division I
GCA_015669295	4	3	division I
GCA_015831745	1	0	division I
GCA_015831765	1	2	division I
GCA_016623685	1	3	division I
GCA_016889925	2	3	division I
GCA_018292185	8	1	division I
GCA_018369215	1	5	division I
GCA_019733435	3	4	division I
GCA_019915805	2	3	division I
GCA_020026255	1	0	division I
GCA_020091565	1	4	division I
GCA_020097275	1	3	division I
GCA_020256545	2	4	division I
GCA_020256775	2	4	division I
GCA_020256805	2	4	division I
GCA_020256835	2	4	division I
GCA_020256865	2	4	division I
GCA_020256905	2	4	division I
GCA_020256925	2	4	division I
GCA_020256935	2	4	division I
GCA_020256985	2	4	division I
GCA_020257085	2	4	division I
GCA_020257125	2	4	division I
GCA_020257155	2	4	division I
GCA_020297425	1	3	division I
GCA_020297435	2	3	division I
GCA_020297545	5	7	division I
GCA_020297585	1	1	division I
GCA_020558655	5	0	division I
GCA_020859785	2	0	division I
GCA_021202455	1	0	division I
GCA_021406015	10	2	division I
GCA_021406365	3	1	division I
GCA_021409855	8	1	division I
GCA_021409905	6	4	division I
GCA_021409965	1	0	division I
GCA_021409985	2	4	division I
GCA_021410005	9	1	division I
GCA_021410035	2	6	division I
GCA_021410105	4	5	division I
GCA_021410185	1	3	division I
GCA_021410205	1	4	division I
GCA_021410405	1	1	division I
GCA_021410445	4	3	division I
GCA_021410465	4	5	division I
GCA_021410485	1	1	division I
GCA_021410505	2	0	division I
GCA_021410525	4	1	division I
GCA_021410565	5	3	division I
GCA_021410595	6	2	division I
GCA_021410785	2	2	division I
GCA_021410805	2	2	division I
GCA_021410865	1	0	division I
GCA_021410945	2	2	division I
GCA_021410965	7	1	division I
GCA_021411075	1	2	division I
GCA_021411175	7	2	division I
GCA_021411225	3	5	division I
GCA_021411245	7	2	division I
GCA_021411285	2	0	division I
GCA_021411325	2	0	division I
GCA_021411365	1	3	division I
GCA_021411505	4	2	division I
GCA_021411545	4	3	division I
GCA_021411605	5	0	division I
GCA_021411745	7	2	division I
GCA_021411785	7	2	division I
GCA_021411945	4	2	division I
GCA_021411965	5	3	division I
GCA_021411985	5	3	division I
GCA_021412005	2	1	division I
GCA_021412025	6	3	division I
GCA_021412085	2	0	division I
GCA_021412105	4	2	division I
GCA_021412125	6	3	division I
GCA_021412145	2	1	division I
GCA_021412165	3	3	division I
GCA_021412185	2	0	division I
GCA_021412265	4	0	division I
GCA_021412725	5	2	division I
GCA_021412805	1	0	division I
GCA_021412885	5	1	division I
GCA_021412945	3	1	division I
GCA_021412975	1	0	division I
GCA_021413065	1	0	division I
GCA_021413085	6	3	division I
GCA_021413105	3	1	division I
GCA_021413125	1	2	division I
GCA_021413145	5	3	division I
GCA_021413225	5	1	division I
GCA_022714305	3	1	division I
GCA_022716295	3	3	division I
GCA_022722555	2	3	division I
GCA_022725225	1	0	division I
GCA_022733095	3	0	division I
GCA_022733395	1	3	division I
GCA_022734965	1	1	division I
GCA_022735135	1	0	division I
GCA_022744835	2	3	division I
GCA_022745625	2	2	division I
GCA_022747335	1	3	division I
GCA_022780605	5	1	division I
GCA_022782465	0	2	division I
GCA_022832315	1	2	division I
GCA_022832355	4	0	division I
GCA_023274245	6	5	division I
GCA_023274315	6	5	division I
GCA_023274495	6	5	division I
GCA_023274715	6	5	division I
GCA_023274755	6	5	division I
GCA_023274775	6	5	division I
GCA_023274895	6	5	division I
GCA_023275035	6	5	division I
GCA_023276265	6	5	division I
GCA_023276305	6	5	division I
GCA_023276335	6	5	division I
GCA_900624785	4	1	division I
GCA_902374115	2	0	division I
GCA_905188165	1	3	division I
GCA_000157015	5	2	division II
GCA_000297695	8	19	division II
GCA_000297755	6	13	division II
GCA_000710365	5	2	division II
GCA_000710375	5	31	division II
GCA_000724665	6	19	division II
GCA_000724805	5	3	division II
GCA_000724815	7	8	division II
GCA_001693695	8	14	division II
GCA_001695355	8	17	division II
GCA_002849695	6	9	division II
GCA_003439065	3	5	division II
GCA_003463545	4	3	division II
GCA_003464635	3	2	division II
GCA_003465265	3	2	division II
GCA_003471745	5	2	division II
GCA_013267555	6	4	division II
GCA_015550765	4	0	division II
GCA_016864615	1	13	division II
GCA_016888645	4	3	division II
GCA_019131615	4	1	division II
GCA_019633805	4	0	division II
GCA_019633825	2	0	division II
GCA_019633845	4	0	division II
GCA_019633885	3	0	division II
GCA_019633905	4	1	division II
GCA_019633925	6	1	division II
GCA_019633945	4	0	division II
GCA_019915815	1	1	division II
GCA_019915825	1	2	division II
GCA_019915865	6	4	division II
GCA_020809855	4	1	division II
GCA_021359565	3	8	division II
GCA_021359585	3	4	division II
GCA_021405615	5	5	division II
GCA_021405685	2	2	division II
GCA_021405925	9	2	division II
GCA_021405995	2	19	division II
GCA_021406045	7	22	division II
GCA_021406065	5	5	division II
GCA_021406085	5	14	division II
GCA_021406105	9	7	division II
GCA_021406115	5	14	division II
GCA_021406135	5	25	division II
GCA_021406165	4	14	division II
GCA_021406185	7	27	division II
GCA_021406205	7	23	division II
GCA_021406225	2	13	division II
GCA_021406245	4	0	division II
GCA_021406265	2	15	division II
GCA_021406285	6	4	division II
GCA_021406305	8	8	division II
GCA_022724385	1	2	division II
GCA_901485015	10	3	division II
GCA_902364655	5	2	division II
GCA_903181445	2	2	division II
GCA_905207945	3	2	division II
