# Supplementary material for: Comparative Evolutionary Genomics Reveals Genetic Diversity and Differentiation in Bacteroides fragilis
Source: Genes (Basel). 2024 Nov 27;15(12):1519. doi: 10.3390/genes15121519 (PMC11675351; doi:10.3390/genes15121519)
Supplement: Supplementary file 1 [file genes-15-01519-s001.zip › Table S8.xlsx]

## Sheet: Fst_result_Hd.tsv_out.tsv_out_A
Gene Name	Fst	dN/dS	COG_category	eggNOG_annotation
group_26147	1	0.655643	M	Glycosyltransferase like family 2
pglH	1	2.34439	M	glycosyl transferase group 1
group_23047	1	0.278767	IQ	Phosphopantetheine attachment site
group_19458	1	4.99118e-12	U	Essential subunit of the Sec protein translocation channel SecYEG. Clamps together the 2 halves of SecY. May contact the channel plug during translocation
group_17581	1	0.264716	-	-
group_210	1	0.182342	H	Catalyzes the formation of dTDP-glucose, from dTTP and glucose 1-phosphate, as well as its pyrophosphorolysis
group_3370	1	0.331163	MU	Outer membrane efflux protein
group_25082	1	0.955959	IQ	Oxidoreductase, short chain dehydrogenase reductase family protein
group_16691	1	0.477458	-	-
group_5680	1	0.0654479	S	Metalloenzyme superfamily
group_11069	1	0.341083	-	-
group_21065	1	-5.84922e-12	-	-
group_26149	1	0.107478	M	Catalyzes the reduction of dTDP-6-deoxy-L-lyxo-4- hexulose to yield dTDP-L-rhamnose
group_22245	1	1.0018	M	Glycosyltransferase like family 2
group_26142	1	0.123189	M	Glycosyl transferase family 2
group_19994	1	1.40975	S	maltose O-acetyltransferase activity
group_18938	1	15.3462	-	-
group_8134	1	-0.407979	P	Psort location CytoplasmicMembrane, score 10.00
group_7924	1	0.255993	-	-
group_16701	1	0.323345	-	-
iolD	1	0.502981	EH	Thiamine pyrophosphate enzyme, N-terminal TPP binding domain
group_10777	1	2.82404	S	Polysaccharide biosynthesis protein
group_8449	1	0.799652	GM	SusD family
group_17212	1	-3.04377	-	-
group_15160	1	0.141238	S	Polysaccharide pyruvyl transferase
group_17584	1	0.572006	GM	NAD dependent epimerase dehydratase family
group_22587	1	0.161321	L	domain protein
group_3682	1	0.101446	-	-
group_23370	1	13.7832	L	DNA integration
group_21570	1	-0.0401496	-	-
group_23051	1	0.205571	IQ	AMP-binding enzyme C-terminal domain
group_13920	1	5.70161	-	-
group_23130	1	0.300276	GM	NAD dependent epimerase dehydratase family protein
group_22526	1	-0.00231079	L	COG COG1961 Site-specific recombinases, DNA invertase Pin homologs
group_15697	1	0.114351	IQ	Oxidoreductase, short chain dehydrogenase reductase family protein
group_428	1	0.125638	-	-
group_24695	1	0.0847138	-	-
group_25081	1	-0.0194349	H	synthase III
group_1805	1	0.263515	NU	Type IV pilus biogenesis stability protein PilW
group_3387	0.999779	0.184603	S	Peptidase C10 family
rlmCD	0.999459	0.0369864	H	Belongs to the class I-like SAM-binding methyltransferase superfamily. RNA M5U methyltransferase family
sufC	0.999103	0.018338	O	COG0396 ABC-type transport system involved in Fe-S cluster assembly ATPase component
yhcG	0.99905	0.112403	S	Protein of unknown function (DUF1016)
group_16130	0.998879	0.211604	-	-
group_9344	0.998831	0.134177	J	SusD family
group_5556	0.998624	0.140687	GIM	Phosphoenolpyruvate phosphomutase
group_7065	0.998553	0.245096	M	O-Antigen ligase
group_16550	0.998377	0.117906	M	Glycosyltransferase, group 2 family protein
fdtB_2	0.997873	0.117665	E	Belongs to the DegT DnrJ EryC1 family
ybdG_2	0.997693	0.233379	M	Psort location CytoplasmicMembrane, score 10.00
group_16260	0.997642	0.458545	-	-
group_2375	0.99764	0.342116	S	Domain of unknown function (DUF4934)
group_14984	0.997636	0.881841	-	-
group_11819	0.997624	0.0882307	O	Psort location Cytoplasmic, score
group_10508	0.997597	0.166854	-	-
bamA_1	0.997067	0.0643206	M	Outer membrane protein, OMP85 family
group_14360	0.996975	-0.0146867	U	Preprotein translocase subunit
adh1_1	0.996911	0.404576	C	Iron-containing alcohol dehydrogenase
group_18948	0.996815	1.27532e-12	J	Belongs to the universal ribosomal protein uL29 family
group_26148	0.996623	0.10597	M	Polysaccharide biosynthesis protein
group_5316	0.996472	0.0550316	M	CarboxypepD_reg-like domain
group_14608	0.996375	0.0596966	K	transcriptional regulator PadR family
group_26145	0.996265	0.522692	S	Pfam Glycosyl transferase family 2
group_15045	0.996168	0.109546	V	Mate efflux family protein
group_22334	0.996059	0.0707924	S	Domain of unknown function DUF87
ddl_2	0.995789	0.260797	-	-
group_13887	0.995781	0.890271	S	polysaccharide biosynthetic process
sigW_7	0.995764	0.06589	K	RNA polymerase sigma-70 factor
group_9465	0.995675	1.05318	-	-
group_17247	0.995524	0.0522037	O	Putative ATP-dependent Lon protease
group_6185	0.99551	0.0188306	L	The RuvA-RuvB complex in the presence of ATP renatures cruciform structure in supercoiled DNA with palindromic sequence, indicating that it may promote strand exchange reactions in homologous recombination. RuvAB is a helicase that mediates the Holliday junction migration by localized denaturation and reannealing
group_4686	0.995258	0.224917	-	-
group_14579	0.995192	0.235267	L	Domain of unknown function DUF83
group_17583	0.995037	0.122824	S	Protein conserved in bacteria
group_16851	0.994764	0.299388	S	Polysaccharide pyruvyl transferase
yohK	0.994761	0.0209932	M	Psort location CytoplasmicMembrane, score 10.00
group_17248	0.994754	0.0724807	S	5'-nucleotidase
epsD	0.994617	0.199285	M	Glycosyltransferase Family 4
ndhC	0.994518	0.0139683	C	NDH-1 shuttles electrons from NADH, via FMN and iron- sulfur (Fe-S) centers, to quinones in the respiratory chain. The immediate electron acceptor for the enzyme in this species is believed to be a menaquinone. Couples the redox reaction to proton translocation (for every two electrons transferred, four hydrogen ions are translocated across the cytoplasmic membrane), and thus conserves the redox …
group_15430	0.993703	0.165215	S	Psort location CytoplasmicMembrane, score 10.00
rpsT	0.993665	0.130593	J	Binds directly to 16S ribosomal RNA
group_15306	0.993527	0.153551	-	-
group_11698	0.993505	0.111022	S	Psort location CytoplasmicMembrane, score
group_13536	0.99306	0.0597011	S	SusD family
group_14503	0.993039	0.150052	S	COG NOG28927 non supervised orthologous group
group_15044	0.993039	0.114767	S	Psort location Cytoplasmic, score
rpsQ	0.992743	0.158154	J	One of the primary rRNA binding proteins, it binds specifically to the 5'-end of 16S ribosomal RNA
group_14580	0.992517	0.139148	S	CRISPR-associated protein Cas7 Cst2 DevR, subtype I-B TNEAP
group_12448	0.992338	0.18825	S	Bacterial transferase hexapeptide (six repeats)
group_16946	0.992204	0.358041	M	Glycosyltransferase, group 1 family protein
group_3771	0.992146	0.0528763	P	TonB-linked outer membrane protein, SusC RagA family
tarL	0.992042	0.287296	-	-
group_9539	0.991793	0.175912	-	-
group_8829	0.991736	0.509483	M	LicD family
group_11623	0.991703	0.12339	S	Psort location CytoplasmicMembrane, score 9.46
hypBA1_1	0.991589	0.125202	S	Beta-L-arabinofuranosidase, GH127
group_7011	0.991502	0.198411	S	Domain of unknown function (DUF4925)
group_9045	0.991487	0.0389885	P	non supervised orthologous group
eis	0.991299	0.159329	S	acetyltransferase involved in intracellular survival and related
group_4503	0.991273	0.0358171	P	TonB-linked outer membrane protein, SusC RagA family
group_5757	0.991249	0.096575	M	COG2027 D-alanyl-D-alanine carboxypeptidase (penicillin-binding protein 4)
group_16847	0.991244	0.0967442	S	GlcNAc-PI de-N-acetylase
group_15794	0.991199	0.330474	-	-
dapB	0.991068	0.0990673	E	Belongs to the DapB family
group_5329	0.991038	0.0735424	G	Alpha-L-fucosidase
group_9406	0.991016	0.0277361	F	Permease family
group_5711	0.990798	0.0633725	P	TonB-linked outer membrane protein, SusC RagA family
sigW_2	0.990663	0.181805	K	Belongs to the sigma-70 factor family. ECF subfamily
group_19222	0.990654	0.170728	-	-
group_17582	0.990581	0.202399	E	Hexapeptide repeat of succinyl-transferase
group_15433	0.990577	0.274224	M	Glycosyl transferase, family 2
group_788	0.990513	0.328547	P	transport
thiE_2	0.99047	0.0561401	H	Thiamine monophosphate synthase TENI
group_8194	0.990453	0.248153	S	ORF6N domain
group_12722	0.990446	0.204228	PT	Domain of unknown function (DUF4974)
pyrH	0.99033	0.0361745	F	Catalyzes the reversible phosphorylation of UMP to UDP
group_16468	0.990306	0.0936933	M	UDP-galactopyranose mutase
group_3209	0.990219	0.0899444	E	GDSL-like Lipase/Acylhydrolase family
der_2	0.990133	0.0323445	P	transporter of a GTP-driven Fe(2 ) uptake system
group_20849	0.990067	0.212545	-	-
