# Supplementary material for: Comparative Evolutionary Genomics Reveals Genetic Diversity and Differentiation in Bacteroides fragilis
Source: Genes (Basel). 2024 Nov 27;15(12):1519. doi: 10.3390/genes15121519 (PMC11675351; doi:10.3390/genes15121519)
Supplement: Supplementary file 1 [file genes-15-01519-s001.zip › Table S9.xlsx]

## Sheet: ancestral recombination
Gene Name	Ancestral_recombination	Recent_recombination	Fst	dN/dS	COG	eggNOG Annotation
group_2276	25	15	0.10279	0.164388	S	Conjugative transposon TraM protein
group_1353	20	7	-	-	S	FRG
group_1903	17	15	0.297404	0.381575	S	Psort location OuterMembrane, score
group_766	15	18	0.10463	0.160756	S	Domain of unknown function (DUF5017)
group_1902	12	12	0.720469	0.336328	S	Psort location OuterMembrane, score
group_2357	12	8	0.0840936	0.358034	-	-
group_2886	11	23	0.0859961	0.312413	KL	CRISPR-associated helicase, Cas3
group_3205	11	18	0.289757	0.407289	S	6-bladed beta-propeller
group_268	10	8	0.298265	0.195527	M	to Edwardsiella ictaluri UDP-glucose 4-epimerase WbeIT SWALL Q937X6 (EMBL AY057452) (323 aa) fasta scores E()
group_122	10	0	-0.0243433	1	M	RHS repeat-associated core domain
group_5841	9	10	-	-	M	chlorophyll binding
group_5879	9	5	-	-	L	Transposase and inactivated derivatives
group_4229	9	3	-	-	L	Phage integrase family
group_1708	8	11	-	-	L	DNA binding domain, excisionase family
group_8629	8	10	-	-	S	tape measure
group_1531	8	8	0.631427	0.275425	S	6-bladed beta-propeller
fdtB	8	7	0.145063	0.11415	E	Belongs to the DegT DnrJ EryC1 family
group_145	7	18	None	0.101677	S	6-bladed beta-propeller
group_998	7	12	0.18189	0.122674	L	COG NOG25561 non supervised orthologous group
group_1825	7	10	-0.0155507	0.0674595	S	Conjugative transposon TraJ protein
group_472	7	9	0.00467758	0.0493379	U	Psort location CytoplasmicMembrane, score
group_2672	7	7	0.444595	0.100358	U	Relaxase mobilization nuclease domain protein
group_2218	7	5	0.365449	0.160194	S	Psort location Cytoplasmic, score 8.96
group_6558	7	0	-	-	-	-
group_1354	6	10	0.119665	0.181648	S	FRG
group_15419	6	9	-	-	S	COG2373 Large extracellular alpha-helical protein
epsN_1	6	8	0.387545	0.138412	E	Belongs to the DegT DnrJ EryC1 family
group_178	6	7	None	0.115345	L	Helicase C-terminal domain protein
susC_6	6	7	0.468017	0.112361	P	TonB-linked outer membrane protein, SusC RagA family
group_2331	6	6	-	-	L	Belongs to the 'phage' integrase family
group_1279	6	3	-	-	S	Domain of unknown function (DUF4906)
group_260	6	3	0.118067	0.0319098	S	Psort location CytoplasmicMembrane, score
group_4270	6	3	-	-	-	-
group_858	6	3	None	17.5192	-	-
smc_1	6	3	-	-	L	COG0419 ATPase involved in DNA repair
group_2949	6	2	-	-	S	Domain of unknown function (DUF4906)
group_4317	6	2	0.546246	0.073378	L	Psort location Cytoplasmic, score 8.96
group_2758	6	1	-	-	S	Putative beta-lactamase-inhibitor-like, PepSY-like
group_3371	6	1	0.427174	0.319547	S	Erythromycin esterase
group_5590	6	1	0.695791	0.147773	S	GldM C-terminal domain
group_5298	6	0	0.708119	0.154757	P	TonB-linked outer membrane protein, SusC RagA family
group_8762	6	0	-	-	M	Psort location CytoplasmicMembrane, score 10.00
group_996	5	20	-	-	-	-
group_1661	5	17	0.17964	0.188504	U	Relaxase mobilization nuclease domain protein
group_1288	5	13	-0.00266238	0.173698	S	COG NOG09947 non supervised orthologous group
group_3878	5	8	-	-	L	COG NOG08810 non supervised orthologous group
group_4325	5	7	-	-	V	subunit M
group_6915	5	7	0.0875622	0.276192	S	regulation of response to stimulus
group_5788	5	4	0.109307	0.171342	M	Peptidase family M23
group_6031	5	3	-	-	U	Relaxase/Mobilisation nuclease domain
group_1548	5	2	-	-	-	-
group_196	5	2	-	-	H	Catalyzes the formation of dTDP-glucose, from dTTP and glucose 1-phosphate, as well as its pyrophosphorolysis
group_3904	5	2	-	-	L	SNF2 family N-terminal domain
group_10881	5	1	0.536324	0.117714	-	-
group_19735	5	1	-	-	L	COG COG1112 Superfamily I DNA and RNA helicases and helicase subunits
group_2659	5	1	0.283738	0.0727306	S	DNA binding domain, excisionase family
group_437	5	1	-	-	P	TonB-linked outer membrane protein, SusC RagA family
group_2648	4	30	0.69595	0.0415109	-	-
group_4595	4	25	0.0618302	0.0372897	U	COG COG3505 Type IV secretory pathway, VirD4 components
group_14822	4	18	0.715596	0.0723787	P	TonB-linked outer membrane protein, SusC RagA family
group_751	4	13	0.263471	0.243603	-	-
group_15061	4	11	0.505298	0.0423137	S	Conjugative transposon TraJ protein
group_2643	4	10	0.216953	0.0852077	S	Archaea bacterial proteins of unknown function
group_3809	4	10	0.088272	0.257413	S	Phage-related minor tail protein
group_4	4	10	0.270362	0.131753	-	-
group_3793	4	9	-	-	-	-
yidA	4	9	0.199549	0.208597	S	Sucrose-6F-phosphate phosphohydrolase
rfbE	4	7	0.165701	0.252728	M	Male sterility protein
group_11642	4	6	0.0975493	0.262807	-	-
group_2074	4	6	0.396703	0.311506	S	Psort location Cytoplasmic, score 8.96
group_3941	4	6	0.900409	0.284433	L	Helix-hairpin-helix motif
group_7275	4	6	0.580839	0.269369	-	-
xerC_3	4	6	0.103928	0.0526621	L	Belongs to the 'phage' integrase family
group_5243	4	5	0.516138	0.0702863	S	Protein of unknown function (DUF3945)
gnu_2	4	4	0.916565	0.216224	M	to Edwardsiella ictaluri UDP-glucose 4-epimerase WbeIT SWALL Q937X6 (EMBL AY057452) (323 aa) fasta scores E()
group_1676	4	4	None	0.351694	-	-
group_26	4	4	-	-	-	-
group_3512	4	4	0.128634	0.292964	D	nuclear chromosome segregation
group_5209	4	4	-	-	L	Belongs to the 'phage' integrase family
group_150	4	2	-	-	S	6-bladed beta-propeller
group_2924	4	2	None	0.119399	G	Glycosyl hydrolase family 38 C-terminal domain protein
group_3134	4	2	-	-	H	TonB-dependent receptor plug domain
group_654	4	2	None	0.552801	M	N-acetylmuramidase
group_7018	4	2	0.48268	0.308108	M	Glycosyltransferase, group 1 family protein
hldD_2	4	2	0.70823	0.227849	GM	NAD dependent epimerase dehydratase family
rcsC_3	4	2	0.946249	0.0583871	T	ATPase histidine kinase DNA gyrase B HSP90 domain protein
group_17	4	1	-	-	-	-
group_661	4	1	0.269212	0.190509	U	Relaxase mobilization nuclease domain protein
group_7011	4	1	0.991502	0.198411	S	Domain of unknown function (DUF4925)
group_7225	4	1	-	-	S	Psort location Cytoplasmic, score 8.96
group_1045	4	0	0.171337	0.092406	K	domain shared with the mammalian protein Schlafen
group_8598	4	0	-	-	JKL	Psort location Cytoplasmic, score 8.96
group_8900	4	0	0.979502	0.244862	S	Phage minor structural protein
mutS_2	4	0	0.949594	0.0371235	L	that it carries out the mismatch recognition step. This protein has a weak ATPase activity
group_2814	3	29	0.282422	0.148974	S	Family of unknown function (DUF5467)
group_7541	3	14	-	-	-	-
group_11506	3	13	0.642773	0.110151	S	Pfam:SusD
group_3182	3	12	0.00181748	0.193335	-	-
group_6840	3	11	0.595229	0.390699	-	-
group_10792	3	10	0.579574	0.168074	S	Phage Terminase
group_47	3	9	-	-	S	Domain of unknown function (DUF4906)
group_5215	3	9	-	-	O	Psort location Cytoplasmic, score 9.97
group_8301	3	9	0.0405568	0.188967	-	-
group_1275	3	8	0.709356	0.231151	-	-
group_7837	3	7	0.177166	0.240923	S	Psort location Cytoplasmic, score 8.96
rfbG	3	7	0.387545	0.168862	M	Polysaccharide biosynthesis protein
group_2458	3	6	0.287398	0.0757223	-	-
group_2572	3	6	0.871187	0.234936	N	Domain of unknown function
group_2828	3	6	0.211283	0.0841969	S	Peptidase M15
group_4304	3	6	-	-	-	-
group_8526	3	6	-	-	-	-
lysO_1	3	6	0.567265	0.0422414	S	Psort location CytoplasmicMembrane, score 10.00
gnu_1	3	5	0.117054	0.336518	GM	NAD dependent epimerase dehydratase family
group_2680	3	5	0.362869	0.0433141	L	Belongs to the 'phage' integrase family
group_3160	3	5	0.752794	0.0863943	M	COG NOG27749 non supervised orthologous group
group_1070	3	4	-	-	L	Belongs to the 'phage' integrase family
group_390	3	4	None	0.382795	S	Domain of unknown function (DUF4469) with IG-like fold
group_4323	3	4	0.053598	0.126864	T	COG NOG25714 non supervised orthologous group
group_4928	3	4	-	-	S	Fimbrillin-like
group_730	3	4	0.0268547	0.0588745	L	Belongs to the 'phage' integrase family
group_760	3	4	0.0353712	0.138915	-	-
group_8128	3	4	0.451023	0.166785	L	Psort location Cytoplasmic, score 8.96
pglC	3	4	0.379707	0.174094	M	Psort location CytoplasmicMembrane, score
group_1309	3	3	0.532384	0.66892	S	aa) fasta scores E()
group_1918	3	3	-	-	-	-
group_303	3	3	-	-	GM	NAD dependent epimerase dehydratase family
group_349	3	3	-	-	S	6-bladed beta-propeller
group_3711	3	3	0.0539145	0.171383	S	Putative binding domain, N-terminal
group_9334	3	3	0.32653	0.104758	G	Glycosyl hydrolase family 20, catalytic domain
ugd	3	3	0.162276	0.0602833	C	Belongs to the UDP-glucose GDP-mannose dehydrogenase family
group_11462	3	2	0.106004	0.0509652	U	Conjugative transposon TraK protein
group_2192	3	2	-	-	-	-
group_2341	3	2	0.866151	0.285281	Q	Collagen triple helix repeat (20 copies)
group_297	3	2	0.392128	0.333091	GM	NAD dependent epimerase dehydratase family
group_3563	3	2	0.261274	0.201931	S	Putative amidoligase enzyme
group_422	3	2	0.220781	0.104669	-	-
group_4901	3	2	0.754309	0.285797	M	Psort location CytoplasmicMembrane, score 10.00
group_5769	3	2	-	-	N	bacterial-type flagellum assembly
group_6058	3	2	0.239893	0.206762	L	CHC2 zinc finger domain protein
group_7745	3	2	0.768731	0.148474	I	COG COG2067 Long-chain fatty acid transport protein
group_8415	3	2	-	-	-	-
group_13416	3	1	-	-	P	CarboxypepD_reg-like domain
group_15028	3	1	0.789694	0.0750988	P	TonB-linked outer membrane protein, SusC RagA family
group_1673	3	1	-	-	-	-
group_2227	3	1	0.919056	0.121313	L	Arm DNA-binding domain
group_2338	3	1	0.534868	0.273008	S	protein BT4048 SWALL AAO79153 (EMBL AE016943) (373 aa) fasta scores E()
group_2681	3	1	-0.00530494	0.0380364	L	Belongs to the 'phage' integrase family
group_3178	3	1	-	-	H	RibD C-terminal domain
group_3225	3	1	0.273236	0.0899945	C	Belongs to the UDP-glucose GDP-mannose dehydrogenase family
group_4448	3	1	0.515876	0.0318632	P	TonB-linked outer membrane protein, SusC RagA family
group_8039	3	1	-	-	P	Arylsulfatase
sufS	3	1	0.934328	0.0849244	E	Belongs to the class-V pyridoxal-phosphate-dependent aminotransferase family
group_10105	3	0	0.23628	0.15421	M	N-terminal domain of galactosyltransferase
group_1221	3	0	0.766829	0.0375506	NPU	Psort location OuterMembrane, score 9.49
group_12931	3	0	-	-	S	COG NOG09947 non supervised orthologous group
group_13878	3	0	-	-	-	-
group_1720	3	0	0.245826	0.133199	U	Relaxase mobilization nuclease domain protein
group_2211	3	0	0.0654743	0.252561	G	Catalyzes the epimerization of the C3' and C5'positions of dTDP-6-deoxy-D-xylo-4-hexulose, forming dTDP-6-deoxy-L-lyxo-4- hexulose
group_2661	3	0	0.275817	0.074233	K	COG NOG34759 non supervised orthologous group
group_3665	3	0	-	-	L	Arm DNA-binding domain
group_3763	3	0	0.267417	0.116777	E	DegT/DnrJ/EryC1/StrS aminotransferase family
group_3818	3	0	0.145606	0.106433	V	N-acetylmuramoyl-L-alanine amidase
group_3919	3	0	0.819081	0.0813324	S	protein conserved in bacteria
group_4731	3	0	-	-	P	COG4771 Outer membrane receptor for ferrienterochelin and colicins
group_4899	3	0	0.920111	0.200269	M	Glycosyltransferase, group 2 family protein
group_5408	3	0	0.270975	0.38189	-	-
group_7977	3	0	0.0144815	0.0939121	S	Phage late control gene D protein (GPD)
group_8461	3	0	0.902049	0.347841	-	-
group_8584	3	0	0.491887	0.273625	H	TonB dependent receptor
xerC_6	3	0	-	-	L	Belongs to the 'phage' integrase family
group_359	2	25	0.616324	0.468039	-	-
group_3987	2	14	0.214389	0.0412686	L	Belongs to the 'phage' integrase family
group_1330	2	12	0.575258	0.585803	-	-
group_9376	2	11	0.136681	0.166587	S	type VI secretion protein
group_5814	2	10	0.84659	0.155294	H	CarboxypepD_reg-like domain
group_2348	2	9	0.423335	0.226743	S	Fimbrillin-A associated anchor proteins Mfa1 and Mfa2
group_2523	2	9	0.196978	0.168283	S	COG NOG09947 non supervised orthologous group
group_2837	2	9	0.684508	0.188612	L	Protein of unknown function (DUF3987)
group_5761	2	9	0.223673	0.0740507	S	COG NOG19079 non supervised orthologous group
group_2112	2	7	0.680744	0.585686	-	-
group_35251	2	7	0.789096	0.0862842	M	COG NOG23378 non supervised orthologous group
group_4320	2	7	-	-	S	Fibrobacter succinogenes major paralogous
group_4834	2	7	-	-	FK	Psort location Cytoplasmic, score 8.96
susC_18	2	7	0.762544	0.0487766	P	TonB-linked outer membrane protein, SusC RagA family
apxIB	2	6	0.937555	0.0329588	V	ABC transporter, ATP-binding protein
group_1775	2	6	-	-	S	Major fimbrial subunit protein type IV, Fimbrillin, C-terminal
group_18497	2	6	-	-	-	-
group_40	2	6	-	-	S	Domain of unknown function (DUF4906)
yajO_2	2	6	-	-	C	aldo keto reductase
yfkN_2	2	6	0.887749	0.0568631	F	Belongs to the 5'-nucleotidase family
group_10274	2	5	-	-	S	COG COG0488 ATPase components of ABC transporters with duplicated ATPase domains
group_12053	2	5	0.788047	0.115663	S	COG NOG11699 non supervised orthologous group
group_1730	2	5	0.138067	0.153038	S	Bacterial mobilisation protein (MobC)
group_325	2	5	-	-	S	Domain of unknown function (DUF4934)
group_350	2	5	-	-	S	6-bladed beta-propeller
group_485	2	5	0.337752	0.0402804	U	Type IV secretory system Conjugative DNA transfer
group_5917	2	5	-	-	L	DNA restriction-modification system
group_6863	2	5	0.973167	0.0912781	P	TonB-linked outer membrane protein, SusC RagA family
group_8696	2	5	-	-	M	Domain of unknown function (DUF4841)
hisF	2	5	0.846942	0.06637	E	IGPS catalyzes the conversion of PRFAR and glutamine to IGP, AICAR and glutamate. The HisF subunit catalyzes the cyclization activity that produces IGP and AICAR from PRFAR using the ammonia provided by the HisH subunit
lacZ_2	2	5	0.828343	0.0592072	G	Belongs to the glycosyl hydrolase 2 family
rcsC_13	2	5	-	-	T	COG0642 Signal transduction histidine kinase
aspT_2	2	4	0.872263	0.0227097	P	Psort location CytoplasmicMembrane, score 10.00
cfiB_1	2	4	0.86557	0.0315362	I	Biotin carboxylase
group_10164	2	4	-	-	G	polysaccharide deacetylase
group_2204	2	4	0.200467	0.13484	S	Protein of unknown function (DUF1016)
group_2818	2	4	-	-	E	COG COG1168 Bifunctional PLP-dependent enzyme with beta-cystathionase and maltose regulon repressor activities
group_306	2	4	0.186899	0.12434	GM	NAD dependent epimerase dehydratase family
group_321	2	4	0.678764	0.25814	S	Domain of unknown function (DUF4934)
group_3440	2	4	0.842981	0.141284	S	Psort location CytoplasmicMembrane, score
group_5768	2	4	0.00908573	0.0329211	L	COG COG4096 Type I site-specific restriction-modification system, R (restriction) subunit and related helicases
group_8606	2	4	0.704214	0.0484477	S	Psort location Cytoplasmic, score 8.96
group_9956	2	4	0.115271	0.167675	U	TraM recognition site of TraD and TraG
iolS_2	2	4	-	-	C	aldo keto reductase
maeB	2	4	0.825981	0.0331906	C	Psort location Cytoplasmic, score
btuB_7	2	3	0.845328	0.0551043	P	TonB-dependent receptor
cutC_1	2	3	0.818779	0.0978266	P	Participates in the control of copper homeostasis
epsF	2	3	0.0964926	0.356265	M	Glycosyl transferase 4-like
fdtA_3	2	3	0.248105	0.181498	G	WxcM-like, C-terminal
group_10298	2	3	0.128559	0.0927528	S	Conjugative transposon TraJ protein
group_11643	2	3	0.158136	0.136687	-	-
group_12704	2	3	-	-	S	Psort location Cytoplasmic, score 8.96
group_18542	2	3	-	-	M	fibronectin type III domain protein
group_186	2	3	-0.0574009	0.147033	L	Helicase C-terminal domain protein
group_2125	2	3	0.918011	0.428035	-	-
group_2612	2	3	-	-	U	Conjugation system ATPase, TraG family
group_35175	2	3	0.8762	0.0326046	GKT	Pyruvate phosphate dikinase, PEP pyruvate binding domain
group_3706	2	3	-	-	S	antirestriction protein
group_3894	2	3	-0.0257403	0.212339	H	dihydrofolate reductase family protein K00287
group_4609	2	3	0.97734	0.0933039	P	TonB-linked outer membrane protein, SusC RagA family
group_4668	2	3	0.267802	0.444474	S	Psort location Cytoplasmic, score 8.96
group_471	2	3	0.0634146	0.0758145	U	COG COG3505 Type IV secretory pathway, VirD4 components
group_5278	2	3	-	-	M	protein involved in outer membrane biogenesis
group_553	2	3	0.240108	0.260524	M	Psort location CytoplasmicMembrane, score 10.00
group_5930	2	3	-	-	V	ABC transporter, permease protein
group_6167	2	3	-0.020079	0.0354558	U	Conjugative transposon TraK protein
group_7468	2	3	-	-	-	-
group_8053	2	3	0.83731	0.106103	C	Nitroreductase family
group_8989	2	3	0.754082	0.0756174	C	radical SAM domain protein
pseC	2	3	0.455328	0.151911	E	DegT/DnrJ/EryC1/StrS aminotransferase family
group_10510	2	2	-	-	-	-
group_12410	2	2	-	-	L	Reverse transcriptase (RNA-dependent DNA polymerase)
group_14533	2	2	0.925474	0.0820724	S	Psort location CytoplasmicMembrane, score 9.46
group_14869	2	2	0.802448	0.0369126	I	Psort location CytoplasmicMembrane, score 9.82
group_15423	2	2	-	-	U	WD40-like Beta Propeller Repeat
group_1590	2	2	-	-	S	TolB-like 6-blade propeller-like
group_2007	2	2	0.366208	0.255947	M	Belongs to the glycosyltransferase 26 family
group_2181	2	2	-	-	-	-
group_2356	2	2	-	-	-	-
group_2919	2	2	0.868118	0.219025	S	phosphatase family
group_3535	2	2	-0.0370508	0.392931	L	COG NOG19098 non supervised orthologous group
group_3733	2	2	-	-	-	-
group_4079	2	2	-	-	P	TonB-linked outer membrane protein, SusC RagA family
group_4292	2	2	-	-	-	-
group_4351	2	2	0.0700275	0.0529653	T	COG NOG25714 non supervised orthologous group
group_4788	2	2	-	-	MU	Psort location OuterMembrane, score
group_4883	2	2	-	-	-	-
group_4910	2	2	0.301084	0.0762296	L	DNA repair
group_5090	2	2	-	-	S	Psort location OuterMembrane, score 9.49
group_5158	2	2	-	-	G	alpha-ribazole phosphatase activity
group_6210	2	2	0.895555	0.114121	S	COG NOG26804 non supervised orthologous group
group_8238	2	2	-	-	S	Heparinase II/III N-terminus
group_9445	2	2	0.858231	0.0781712	S	type I phosphodiesterase nucleotide pyrophosphatase
mrcA	2	2	0.924631	0.0467838	M	COG5009 Membrane carboxypeptidase penicillin-binding protein
mutL	2	2	0.888683	0.0554119	L	This protein is involved in the repair of mismatches in DNA. It is required for dam-dependent methyl-directed DNA mismatch repair. May act as a molecular matchmaker , a protein that promotes the formation of a stable complex between two or more DNA-binding proteins in an ATP-dependent manner without itself being part of a final effector complex
nadA	2	2	0.777211	0.0606972	H	Catalyzes the condensation of iminoaspartate with dihydroxyacetone phosphate to form quinolinate
gnu_3	2	1	0.39391	0.253012	GM	NAD dependent epimerase dehydratase family
group_10101	2	1	-	-	S	Domain of unknown function (DUF4469) with IG-like fold
group_1013	2	1	0.863445	0.17921	L	Belongs to the 'phage' integrase family
group_10230	2	1	-	-	S	Fibrobacter succinogenes major paralogous
group_137	2	1	-	-	M	A nuclease family of the HNH/ENDO VII superfamily with conserved AHH
group_147	2	1	-	-	S	6-bladed beta-propeller
group_153	2	1	0.821429	0.429379	S	6-bladed beta-propeller
group_1561	2	1	-	-	V	type I restriction modification DNA specificity domain
group_1732	2	1	-	-	-	-
group_1891	2	1	0.835345	0.322687	J	Threonine alanine tRNA ligase second additional domain protein
group_1991	2	1	0.873294	0.122768	P	TonB-linked outer membrane protein, SusC RagA family
group_2039	2	1	-	-	L	Belongs to the 'phage' integrase family
group_2180	2	1	-	-	-	-
group_2750	2	1	-0.039078	0.22829	S	COG NOG19108 non supervised orthologous group
group_2945	2	1	-	-	V	Subunit R is required for both nuclease and ATPase activities, but not for modification
group_2952	2	1	0.158259	0.273976	-	-
group_3146	2	1	0.984565	0.183106	S	Fimbrillin-like
group_3621	2	1	0.137501	0.0980753	S	Putative carbohydrate metabolism domain
group_3775	2	1	-	-	G	COG NOG27433 non supervised orthologous group
group_4072	2	1	-	-	C	aldo keto reductase
group_4102	2	1	-	-	-	-
group_4147	2	1	0.912895	0.105412	T	Psort location CytoplasmicMembrane, score 10.00
group_431	2	1	0.606929	0.152775	P	TonB-linked outer membrane protein, SusC RagA family
group_4324	2	1	-	-	V	COG0286 Type I restriction-modification system methyltransferase subunit
group_44	2	1	-	-	S	Domain of unknown function (DUF4906)
group_4590	2	1	0.476249	0.144727	L	Belongs to the 'phage' integrase family
group_5026	2	1	-	-	M	fibronectin type III domain protein
group_5077	2	1	-	-	P	TonB-linked outer membrane protein, SusC RagA family
group_5842	2	1	0.108022	0.261852	-	-
group_629	2	1	-	-	J	Translation elongation factor EFG
group_6506	2	1	-	-	P	Outer membrane receptor
group_6901	2	1	0.371766	0.308787	S	Protein of unknown function (DUF2786)
group_7015	2	1	-	-	M	Glycosyltransferase, group 2 family protein
group_7189	2	1	0.301959	0.0532825	M	COG1596 Periplasmic protein involved in polysaccharide export
group_7459	2	1	-	-	L	Type I restriction modification DNA specificity domain
group_7744	2	1	-	-	I	COG COG2067 Long-chain fatty acid transport protein
group_7854	2	1	0.140816	0.250982	S	Protein of unknown function (DUF3408)
group_8355	2	1	-	-	C	Nitroreductase
group_9110	2	1	0.358706	0.269422	M	Patatin-like phospholipase
nhaP2	2	1	0.941935	0.0262972	P	Psort location CytoplasmicMembrane, score 10.00
ravA_1	2	1	0.94813	0.162949	S	ATPase family associated with various cellular activities (AAA)
rcsC_9	2	1	0.923706	0.180504	T	cheY-homologous receiver domain
rny_2	2	1	0.80705	0.0144372	S	Endoribonuclease that initiates mRNA decay
sasA_15	2	1	0.810148	0.36094	T	His Kinase A (phosphoacceptor) domain
bepC	2	0	0.893486	0.0561313	MU	Psort location OuterMembrane, score 10.00
csbC	2	0	0.812596	0.05559	EGP	Belongs to the major facilitator superfamily. Sugar transporter (TC 2.A.1.1) family
cugP_2	2	0	0.50681	0.132707	M	Nucleotidyl transferase
epsN_3	2	0	0.0820643	0.118873	E	Belongs to the DegT DnrJ EryC1 family
fucP_3	2	0	0.932889	0.0111117	G	Transporter, major facilitator family protein
gnd	2	0	-	-	H	Catalyzes the oxidative decarboxylation of 6- phosphogluconate to ribulose 5-phosphate and CO(2), with concomitant reduction of NADP to NADPH
group_10765	2	0	-	-	V	to Escherichia coli 5-methylcytosine-specific restriction enzyme B McrB or RglB or B4346 SWALL MCRB_ECOLI (SWALL P15005) (459 aa) fasta scores E() 7.3e-21, 29.42 id in 333 aa, and to Bacillus cereus 5-methylcytosine-specific restriction related enzyme McrB SWALL Q9XBI7 (EMBL AJ007510) (343 aa) fasta scores E() 6e-14, 32.38 id in 281 aa
group_10797	2	0	-	-	U	Relaxase mobilization nuclease domain protein
group_11281	2	0	0.927668	0.0858137	G	Belongs to the glycosyl hydrolase 43 family
group_12130	2	0	-	-	S	Immunity protein 19
group_12523	2	0	-	-	MU	Efflux transporter, outer membrane factor lipoprotein, NodT family
group_12696	2	0	0.255864	0.502999	-	-
group_13154	2	0	-	-	G	F5 8 type C domain protein
group_13583	2	0	-	-	K	regulation of single-species biofilm formation
group_14166	2	0	0.940456	0.0359565	S	Psort location CytoplasmicMembrane, score 10.00
group_14429	2	0	0.876287	0.0326901	S	Oxidoreductase, NAD-binding domain protein
group_14657	2	0	0.0242761	0.0922979	S	Family of unknown function (DUF5467)
group_15054	2	0	-	-	L	domain protein
group_16627	2	0	-	-	L	DNA-binding protein
group_19283	2	0	0.0564435	0.0657813	S	Conjugative transposon TraN protein
group_1959	2	0	-0.0154986	0.273587	-	-
group_2028	2	0	-	-	S	COG NOG24967 non supervised orthologous group
group_2061	2	0	-	-	S	Psort location Cytoplasmic, score 8.96
group_23350	2	0	-	-	L	Helicase conserved C-terminal domain
group_2876	2	0	0.5021	0.131451	U	Relaxase mobilization nuclease domain protein
group_2879	2	0	-0.0649945	0.15943	M	chlorophyll binding
group_3250	2	0	0.0203233	0.0639459	U	Conjugation system ATPase, TraG family
group_3688	2	0	0.885016	0.058788	G	COG NOG04001 non supervised orthologous group
group_385	2	0	0.291956	0.208015	S	Domain of unknown function (DUF4469) with IG-like fold
group_4420	2	0	-	-	-	-
group_4998	2	0	-	-	T	COG NOG25714 non supervised orthologous group
group_5083	2	0	-0.0407986	0.120698	L	Belongs to the 'phage' integrase family
group_526	2	0	-	-	S	Domain of unknown function (DUF4934)
group_5386	2	0	0.120436	0.151063	H	RibD C-terminal domain
group_5928	2	0	-0.0235067	0.119611	S	Bacterial mobilisation protein (MobC)
group_6704	2	0	0.970276	0.131729	M	Glycosyl transferase 4-like domain
group_7037	2	0	0.844092	0.0501495	G	Belongs to the glycosyl hydrolase 2 family
group_7403	2	0	-0.0303103	0.382966	-	-
group_7694	2	0	-	-	-	-
group_77	2	0	None	0.74599	-	-
group_771	2	0	-0.0134424	0.133231	S	Conjugative transposon TraM protein
group_8097	2	0	0.47889	0.329589	-	-
group_8243	2	0	0.771842	0.123188	S	Pfam:HipA_N
group_8469	2	0	-	-	S	Domain of unknown function (DUF4856)
group_8708	2	0	-	-	-	-
group_9918	2	0	-	-	S	Bacteriophage abortive infection AbiH
hdc	2	0	0.769643	0.0729177	E	Histidine carboxylase PI chain
korB_2	2	0	0.946957	0.0341512	C	COG1013 Pyruvate ferredoxin oxidoreductase and related 2-oxoacid ferredoxin
malP	2	0	-	-	G	Glycosyl hydrolase family 65 central catalytic domain
mshA_8	2	0	0.879377	0.199065	M	Glycosyl transferases group 1
mutS_3	2	0	-	-	L	COG0249 Mismatch repair ATPase (MutS family)
phoB	2	0	0.971037	0.0977713	P	Belongs to the alkaline phosphatase family
pnp	2	0	None	0.0197274	J	Involved in mRNA degradation. Catalyzes the phosphorolysis of single-stranded polyribonucleotides processively in the 3'- to 5'-direction
pth	2	0	0.951645	0.0598072	J	The natural substrate for this enzyme may be peptidyl- tRNAs which drop off the ribosome during protein synthesis
rep	2	0	-	-	L	ATP-dependent DNA helicase
rhaS_2	2	0	-	-	KT	AraC family
rlmJ	2	0	-	-	S	COG COG2961 Protein involved in catabolism of external DNA
xerC_4	2	0	-	-	L	Arm DNA-binding domain
group_3450	1	19	0.179863	0.155465	L	COG0550 Topoisomerase IA
group_1988	1	10	0.0704485	0.139731	S	COG NOG19079 non supervised orthologous group
rcsC_23	1	10	-	-	T	COG0642 Signal transduction histidine kinase
group_4492	1	9	0.928196	0.351946	E	non supervised orthologous group
group_6748	1	9	0.772748	0.113746	S	Susd and RagB outer membrane lipoprotein
group_8235	1	9	0.595336	0.0628408	GM	Polysaccharide biosynthesis protein
group_2594	1	8	0.471458	0.217227	G	Polysaccharide deacetylase
group_381	1	8	0.594355	0.129255	S	Domain of unknown function (DUF4469) with IG-like fold
group_4397	1	8	-	-	M	Protein of unknown function (DUF3575)
group_6484	1	8	0.326266	0.233415	-	-
group_7735	1	8	0.13725	0.0663891	S	Conjugative transposon TraJ protein
group_12579	1	7	-	-	T	His Kinase A (phosphoacceptor) domain
group_2935	1	7	-	-	-	-
group_604	1	7	0.0810373	0.0963925	L	COG0550 Topoisomerase IA
group_686	1	7	-	-	-	-
cfiA	1	6	0.73279	0.0583063	C	COG5016 Pyruvate oxaloacetate carboxyltransferase
dxs_3	1	6	0.658923	0.339182	H	Catalyzes the acyloin condensation reaction between C atoms 2 and 3 of pyruvate and glyceraldehyde 3-phosphate to yield 1-deoxy-D-xylulose-5-phosphate (DXP)
glyE	1	6	0.519421	0.53897	M	Glycosyl transferase family 8
group_11897	1	6	0.590816	0.119179	S	Domain of unknown function (DUF4493)
group_1305	1	6	0.0375814	0.211327	S	COG NOG09947 non supervised orthologous group
group_15128	1	6	0.141311	0.223611	-	-
group_1707	1	6	0.0277778	0.145136	L	DNA binding domain, excisionase family
group_1926	1	6	-	-	-	-
group_2420	1	6	0.568237	0.443198	-	-
group_3810	1	6	None	0.240678	S	Phage-related minor tail protein
group_4382	1	6	0.169899	0.0472344	-	-
group_537	1	6	0.633874	0.0885446	E	Belongs to the DegT DnrJ EryC1 family
group_8051	1	6	-	-	T	ATPase histidine kinase DNA gyrase B HSP90 domain protein
group_8483	1	6	-	-	G	Belongs to the glycosyl hydrolase 2 family
fucO	1	5	0.737398	0.0646721	C	Psort location Cytoplasmic, score
group_10507	1	5	-	-	D	protein involved in control of spindle dynamics together with kar3p K00870
group_12587	1	5	-	-	H	Catalyzes the methylation of C-1 in cobalt-precorrin-5B to form cobalt-precorrin-6A
group_13387	1	5	-	-	D	Phage-related minor tail protein
group_2277	1	5	0.742697	0.342078	-	-
group_3061	1	5	0.0900931	0.0610188	-	-
group_3679	1	5	-	-	P	TonB-linked outer membrane protein, SusC RagA family
group_4017	1	5	0.528754	0.169752	T	Domain of unknown function (DUF5074)
group_4181	1	5	0.921156	0.108144	S	Domain of unknonw function from B. Theta Gene description (DUF3874)
group_4271	1	5	-	-	S	Fimbrillin-like
group_48	1	5	0.888866	0.518152	S	Domain of unknown function (DUF4906)
group_5453	1	5	0.630342	0.0860784	S	COG NOG22668 non supervised orthologous group
group_6253	1	5	-	-	S	COG NOG06097 non supervised orthologous group
group_6273	1	5	0.647724	0.0927564	H	COG NOG26372 non supervised orthologous group
group_6418	1	5	0.776211	0.137847	F	Pfam:SusD
group_7009	1	5	-	-	S	COG NOG28036 non supervised orthologous group
group_9357	1	5	0.183202	0.203725	S	AAA domain
group_9990	1	5	0.156578	0.104733	-	-
ilvD	1	5	0.863856	0.0614762	H	Belongs to the IlvD Edd family
recD2_3	1	5	-	-	L	COG COG1112 Superfamily I DNA and RNA helicases and helicase subunits
wecA_1	1	5	0.250743	0.315199	M	Psort location CytoplasmicMembrane, score 10.00
xerC_21	1	5	0.04887	0.201399	L	Belongs to the 'phage' integrase family
atsA_4	1	4	-	-	P	Sulfatase
auaH	1	4	0.89332	0.0532856	M	NAD dependent epimerase dehydratase family
gpmI_2	1	4	0.793494	0.209725	S	Metalloenzyme superfamily
group_1168	1	4	0.661558	0.0264484	M	Polysaccharide biosynthesis protein
group_1220	1	4	-	-	NPU	Psort location OuterMembrane, score 9.49
group_1253	1	4	-	-	S	protein BT4048 SWALL AAO79153 (EMBL AE016943) (373 aa) fasta scores E()
group_12552	1	4	-	-	M	COG NOG36677 non supervised orthologous group
group_1684	1	4	-	-	-	-
group_2190	1	4	-	-	N	Leucine rich repeats (6 copies)
group_236	1	4	0.029025	0.240356	S	Conjugative transposon protein TraE
group_3189	1	4	0.156664	0.0729653	T	Bacterial regulatory protein, Fis family
group_3480	1	4	0.483327	0.404989	K	Transcriptional regulator, AraC family
group_3651	1	4	0.119855	0.230819	-	-
group_3717	1	4	0.251647	0.111835	U	Domain of unknown function (DUF4138)
group_3946	1	4	-	-	G	Glycosyl hydrolases family 16
group_4070	1	4	0.0736109	0.0811428	S	Helix-turn-helix domain
group_465	1	4	0.655184	0.489158	-	-
group_4808	1	4	-	-	-	-
group_5241	1	4	-	-	S	Conjugative transposon protein TraO
group_582	1	4	None	0.24974	L	COG0550 Topoisomerase IA
group_5908	1	4	0.134531	0.26508	L	COG0550 Topoisomerase IA
group_5952	1	4	-	-	-	-
group_6075	1	4	0.0510904	0.237205	S	Protein of unknown function (DUF1273)
group_7111	1	4	0.217893	0.115245	L	restriction
group_7822	1	4	0.723654	0.0738698	H	Catalyzes the oxidative decarboxylation of 6- phosphogluconate to ribulose 5-phosphate and CO(2), with concomitant reduction of NADP to NADPH
group_8247	1	4	-	-	L	Protein of unknown function (DUF2726)
group_8263	1	4	0.0449731	0.184111	-	-
group_9925	1	4	0.299648	0.063521	U	Conjugative transposon TraN protein
modF	1	4	0.861342	0.145114	P	ABC molybdenum transporter, ATP-binding subunit modF
rapA_1	1	4	-	-	L	SNF2 family N-terminal domain
spoIIIE	1	4	-	-	D	COG1674 DNA segregation ATPase FtsK SpoIIIE and related
agaA_2	1	3	-	-	G	alpha-galactosidase
arnC_1	1	3	0.842144	0.139954	M	Glycosyltransferase like family 2
bamB_2	1	3	-	-	S	PQQ enzyme repeat protein
capD_1	1	3	0.627816	0.178701	M	Polysaccharide biosynthesis protein
cmoM	1	3	0.800721	0.0831063	H	Methyltransferase domain protein
cpoB_2	1	3	-	-	S	Tetratricopeptide repeat protein
glaB_2	1	3	-	-	M	Alpha-galactosidase. Removes both branched alpha-1,3- linked galactose residues of blood group B antigens and linear alpha-1,3-linked galactose structures
group_10555	1	3	-	-	-	-
group_10963	1	3	0.0299695	0.157833	M	COG NOG24980 non supervised orthologous group
group_12411	1	3	-	-	-	-
group_1259	1	3	-	-	L	Belongs to the 'phage' integrase family
group_1289	1	3	0.191485	0.161668	S	COG NOG09947 non supervised orthologous group
group_1426	1	3	-	-	-	-
group_146	1	3	-	-	S	6-bladed beta-propeller
group_14823	1	3	0.565729	0.212378	K	Helix-turn-helix XRE-family like proteins
group_15178	1	3	-	-	S	Fibronectin type 3 domain
group_15309	1	3	-	-	G	Glycosyl hydrolase family 20, catalytic domain
group_1533	1	3	0.675953	0.257937	S	6-bladed beta-propeller
group_183	1	3	-	-	KL	helicase C-terminal domain protein
group_2084	1	3	-	-	S	COG NOG30259 non supervised orthologous group
group_2145	1	3	0.809039	0.225244	K	Psort location Cytoplasmic, score 8.96
group_2275	1	3	0.163475	0.198851	S	antirestriction protein
group_2303	1	3	-	-	C	aldo keto reductase
group_2476	1	3	0.453637	0.336614	E	Transglutaminase-like
group_2569	1	3	0.865539	0.0826367	M	chlorophyll binding
group_2974	1	3	-	-	L	Type I restriction modification DNA specificity domain
group_3143	1	3	-	-	M	chlorophyll binding
group_3194	1	3	-0.0166304	0.069843	L	Belongs to the 'phage' integrase family
group_3217	1	3	0.709857	0.227005	-	-
group_3429	1	3	0.948183	0.104527	T	Psort location CytoplasmicMembrane, score
group_3513	1	3	-	-	D	nuclear chromosome segregation
group_3797	1	3	-0.0154507	0.0953523	K	COG NOG37763 non supervised orthologous group
group_3808	1	3	-	-	S	Phage-related minor tail protein
group_3837	1	3	-	-	D	Plasmid recombination enzyme
group_3845	1	3	0.849205	0.0644387	F	COG NOG30008 non supervised orthologous group
group_4139	1	3	-	-	G	Psort location CytoplasmicMembrane, score 10.00
group_4307	1	3	-	-	L	Belongs to the 'phage' integrase family
group_4390	1	3	-	-	-	-
group_4527	1	3	None	0.325507	S	HipA-like C-terminal domain
group_4909	1	3	-	-	S	COG NOG31621 non supervised orthologous group
group_5116	1	3	-	-	-	-
group_5178	1	3	-	-	S	Fimbrillin-like
group_544	1	3	-	-	E	Belongs to the DegT DnrJ EryC1 family
group_5522	1	3	0.168096	0.649951	S	COG NOG14445 non supervised orthologous group
group_5906	1	3	0.209741	0.111919	L	non supervised orthologous group
group_5920	1	3	-	-	P	COG COG3119 Arylsulfatase A and related enzymes
group_6500	1	3	-	-	MU	Outer membrane efflux protein
group_6518	1	3	-	-	F	Catalyzes the conversion of dihydroorotate to orotate with quinone as electron acceptor
group_6592	1	3	0.864545	0.157783	M	COG1596 Periplasmic protein involved in polysaccharide export
group_6952	1	3	0.686867	0.265306	S	Peptidase M16 inactive domain
group_7795	1	3	0.822498	0.09776	E	GDSL-like Lipase/Acylhydrolase family
group_806	1	3	0.079279	0.10878	S	COG NOG19079 non supervised orthologous group
group_8225	1	3	0.723422	0.0361423	E	SusD family
group_9531	1	3	0.679312	0.0780149	C	glycerophosphoryl diester phosphodiesterase
group_994	1	3	0.660783	0.454489	M	N-acetylmuramidase
group_997	1	3	-	-	-	-
hisC_1	1	3	0.30649	0.274206	EM	Nucleotidyl transferase
mdtG	1	3	0.477973	0.168051	G	Transporter, major facilitator family protein
rffH_1	1	3	None	0.0885166	H	Catalyzes the formation of dTDP-glucose, from dTTP and glucose 1-phosphate, as well as its pyrophosphorolysis
gcdB_1	1	2	0.825312	0.0325595	C	sodium ion-translocating decarboxylase, beta subunit
group_1005	1	2	-	-	S	lysozyme
group_10516	1	2	-	-	S	Psort location Cytoplasmic, score 8.96
group_10519	1	2	-	-	C	Belongs to the UDP-glucose GDP-mannose dehydrogenase family
group_10713	1	2	-	-	L	Belongs to the N(4) N(6)-methyltransferase family
group_1089	1	2	0.222719	0.0522987	U	Psort location Cytoplasmic, score 8.96
group_11010	1	2	-	-	S	Domain of unknown function (DUF4221)
group_11067	1	2	-	-	S	Major fimbrial subunit protein type IV, Fimbrillin, C-terminal
group_11533	1	2	-	-	O	ATP binding to DnaK triggers the release of the substrate protein, thus completing the reaction cycle. Several rounds of ATP-dependent interactions between DnaJ, DnaK and GrpE are required for fully efficient folding. Also involved, together with DnaK and GrpE, in the DNA replication of plasmids through activation of initiation proteins
group_11749	1	2	0.10389	0.0878176	O	C-terminal, D2-small domain, of ClpB protein
group_11813	1	2	-	-	M	Psort location CytoplasmicMembrane, score 10.00
group_12174	1	2	0.672691	0.396771	S	Acyltransferase family
group_1219	1	2	-	-	S	MerR HTH family regulatory protein
group_1277	1	2	0.512508	0.19831	-	-
group_1307	1	2	-	-	S	COG NOG09947 non supervised orthologous group
group_1331	1	2	None	0.321656	-	-
group_14193	1	2	0.871407	0.0363921	E	SusD family
group_14340	1	2	0.957773	0.0473415	G	Transporter, major facilitator family protein
group_1438	1	2	-	-	L	Helicase C-terminal domain protein
group_14418	1	2	-	-	C	Domain of unknown function (DUF4132)
group_15502	1	2	-	-	V	Psort location CytoplasmicMembrane, score
group_15509	1	2	-	-	H	Converts the free carboxyl group of a malonyl-thioester to its methyl ester by transfer of a methyl group from S-adenosyl- L-methionine (SAM). It allows to synthesize pimeloyl-ACP via the fatty acid synthetic pathway
group_15926	1	2	0.620555	0.177607	S	Pfam Glycosyl transferase family 2
group_1722	1	2	0.142647	0.124593	U	Relaxase mobilization nuclease domain protein
group_1809	1	2	0.0418588	0.641599	-	-
group_18855	1	2	-	-	S	Domain of unknown function (DUF5031)
group_19679	1	2	-	-	S	COG NOG25802 non supervised orthologous group
group_1977	1	2	0.762747	0.136041	S	SusD family
group_2159	1	2	-	-	S	Domain of unknown function (DUF4934)
group_2162	1	2	-	-	S	Domain of unknown function (DUF4934)
group_259	1	2	-	-	S	Domain of unknown function (DUF4134)
group_2936	1	2	0.0226308	0.341654	-	-
group_2939	1	2	-	-	-	-
group_2996	1	2	-	-	U	Domain of unknown function (DUF4141)
group_3009	1	2	-0.0316603	0.0462015	-	-
group_352	1	2	-	-	S	6-bladed beta-propeller
group_35230	1	2	0.869832	0.0676066	S	SusD family
group_377	1	2	-	-	S	Domain of unknown function (DUF4469) with IG-like fold
group_3783	1	2	-	-	P	COG4771 Outer membrane receptor for ferrienterochelin and colicins
group_4223	1	2	0.964342	0.0695814	T	cheY-homologous receiver domain
group_4332	1	2	0.29856	0.0711804	K	DNA binding domain, excisionase family
group_4392	1	2	-	-	L	AAA domain
group_4393	1	2	-	-	-	-
group_4405	1	2	-	-	-	-
group_4683	1	2	0.772428	0.0339044	C	COG5016 Pyruvate oxaloacetate carboxyltransferase
group_4884	1	2	0.930301	0.0659435	T	Psort location CytoplasmicMembrane, score 7.88
group_5003	1	2	-	-	-	-
group_5082	1	2	-	-	L	Belongs to the 'phage' integrase family
group_5179	1	2	-	-	S	COG NOG06028 non supervised orthologous group
group_5238	1	2	-	-	K	Helix-turn-helix domain
group_5324	1	2	-	-	G	Glycosyl hydrolase family 67 N-terminus
group_5493	1	2	-	-	S	Domain of unknown function (DUF4933)
group_5558	1	2	-	-	S	GHMP kinase, N-terminal domain protein
group_5839	1	2	0.15121	0.0863567	U	Psort location Cytoplasmic, score 8.96
group_5854	1	2	-	-	S	Domain of unknown function (DUF4840)
group_5915	1	2	0.258658	0.348144	-	-
group_6271	1	2	0.821781	0.0797407	H	COG NOG26372 non supervised orthologous group
group_6275	1	2	0.633162	0.0915051	H	COG NOG26372 non supervised orthologous group
group_6310	1	2	-	-	P	TonB-linked outer membrane protein, SusC RagA family
group_6369	1	2	-	-	-	-
group_6528	1	2	0.0403129	0.238914	-	-
group_670	1	2	0.159664	0.0176344	U	Conjugation system ATPase, TraG family
group_6830	1	2	0.527305	0.145667	M	N-terminal domain of galactosyltransferase
group_7022	1	2	-	-	-	-
group_7466	1	2	-	-	-	-
group_750	1	2	0.285197	0.205085	-	-
group_8068	1	2	0.876027	0.0296171	J	Psort location Cytoplasmic, score
group_8098	1	2	0.83652	0.130658	S	Domain of unknown function (DUF4493)
group_815	1	2	0.19344	0.103943	S	COG NOG19079 non supervised orthologous group
group_8282	1	2	-	-	S	Conjugative transposon TraJ protein
group_8497	1	2	-	-	L	Bacterial DNA-binding protein
group_8636	1	2	-0.0216586	0.198647	S	Psort location Cytoplasmic, score 8.96
group_9125	1	2	-	-	S	Permease, YjgP YjgQ family
group_9342	1	2	0.842125	0.223898	P	TonB-linked outer membrane protein, SusC RagA family
group_9358	1	2	0.220976	0.180751	S	AAA domain
group_9388	1	2	-	-	S	of the alpha beta superfamily
group_9586	1	2	0.87676	0.101251	S	Gliding motility-associated protein, GldL
group_9844	1	2	0.566184	0.319435	C	Flavodoxin
group_993	1	2	0.531656	0.380527	M	N-acetylmuramidase
hcaB	1	2	-	-	IQ	Oxidoreductase, short chain dehydrogenase reductase family protein
ihfA	1	2	-	-	L	Bacterial DNA-binding protein
lldR	1	2	-	-	K	Transcriptional regulator, GntR family
mdtE_3	1	2	0.916213	0.0467033	M	Belongs to the membrane fusion protein (MFP) (TC 8.A.1) family
mfa2	1	2	0.862643	0.249886	S	Fimbrillin-A associated anchor proteins Mfa1 and Mfa2
nagZ_1	1	2	-	-	G	Glycosyl hydrolase family 3
norV	1	2	0.931596	0.0528877	C	anaerobic nitric oxide reductase flavorubredoxin
nrfH	1	2	-	-	C	COG COG3005 Nitrate TMAO reductases, membrane-bound tetraheme cytochrome c subunit
sasA_6	1	2	-	-	T	ATPase histidine kinase DNA gyrase B HSP90 domain protein
spnQ_2	1	2	0.789524	0.139858	E	DegT/DnrJ/EryC1/StrS aminotransferase family
wbpA_1	1	2	0.331901	0.09619	M	Belongs to the UDP-glucose GDP-mannose dehydrogenase family
wecH_1	1	2	0.820375	0.0648095	S	Psort location CytoplasmicMembrane, score 10.00
algA	1	1	0.89283	0.0994805	M	mannose-1-phosphate guanylyltransferase
axeA1_2	1	1	0.815243	0.237997	I	pectin acetylesterase
btuB_6	1	1	-	-	H	COG4206 Outer membrane cobalamin receptor protein
capD_2	1	1	0.0566657	0.0485713	M	Polysaccharide biosynthesis protein
ccsA_2	1	1	0.939855	0.0776202	O	COG COG0755 ABC-type transport system involved in cytochrome c biogenesis, permease component
dadD	1	1	0.815178	0.107189	Q	Amidohydrolase family
fusA_2	1	1	0.831271	0.0275256	J	Catalyzes the GTP-dependent ribosomal translocation step during translation elongation. During this step, the ribosome changes from the pre-translocational (PRE) to the post- translocational (POST) state as the newly formed A-site-bound peptidyl-tRNA and P-site-bound deacylated tRNA move to the P and E sites, respectively. Catalyzes the coordinated movement of the two tRNA molecules, the mRNA and…
group_10253	1	1	0.19539	0.128463	S	Domain of unknown function (DUF5045)
group_10328	1	1	-0.0588259	0.0611832	S	Psort location Cytoplasmic, score 8.96
group_1036	1	1	0.198374	0.164911	L	Psort location Cytoplasmic, score 8.96
group_10697	1	1	0.368421	1.14126	-	-
group_10737	1	1	-	-	-	-
group_10808	1	1	0.817924	0.069506	S	Psort location Cytoplasmic, score 8.96
group_11005	1	1	-	-	G	Glycosyl hydrolase family 92
group_11186	1	1	-	-	-	-
group_11190	1	1	-	-	M	COG NOG32858 non supervised orthologous group
group_113	1	1	-	-	L	COG NOG19076 non supervised orthologous group
group_11523	1	1	0.892037	0.0778334	S	ATPase (AAA superfamily)
group_11541	1	1	-	-	-	-
group_11545	1	1	0.268323	0.291105	M	Glycosyltransferase, group 1 family protein
group_11559	1	1	-	-	S	Domain of unknown function (DUF4302)
group_11815	1	1	-	-	S	Domain of unknown function (DUF3244)
group_12022	1	1	-	-	S	COG NOG23394 non supervised orthologous group
group_12076	1	1	-	-	L	Belongs to the 'phage' integrase family
group_12078	1	1	0.54546	0.0317488	U	Conjugative transposon TraK protein
group_12161	1	1	0.0571821	0.283146	V	type I restriction enzyme
group_1218	1	1	0.266652	0.0503486	S	MerR HTH family regulatory protein
group_12353	1	1	-	-	S	Domain of unknown function (DUF4906)
group_12462	1	1	-	-	K	YoaP-like
group_12723	1	1	-	-	L	Belongs to the 'phage' integrase family
group_12732	1	1	-	-	S	Fimbrillin-like
group_12792	1	1	-	-	-	-
group_12815	1	1	-	-	-	-
group_13467	1	1	-	-	-	-
group_13475	1	1	-	-	L	Phage integrase SAM-like domain
group_13775	1	1	-	-	L	Belongs to the 'phage' integrase family
group_14403	1	1	0.874633	0.0406928	M	Dipeptidase
group_14427	1	1	0.43023	0.14715	S	MAC/Perforin domain
group_14797	1	1	-	-	S	Protein of unknown function, DUF393
group_148	1	1	-	-	S	6-bladed beta-propeller
group_15019	1	1	-	-	S	COG NOG26135 non supervised orthologous group
group_15809	1	1	-	-	S	Conjugative transposon TraM protein
group_1659	1	1	None	0.50387	P	TonB-linked outer membrane protein, SusC RagA family
group_21961	1	1	-	-	-	-
group_231	1	1	0.113484	0.0511779	S	Psort location CytoplasmicMembrane, score
group_2313	1	1	-	-	H	COG1429 Cobalamin biosynthesis protein CobN and related
group_2334	1	1	-	-	S	TolB-like 6-blade propeller-like
group_23667	1	1	-	-	D	Tape measure domain protein
group_2427	1	1	0.926343	0.153994	V	Psort location Cytoplasmic, score 8.96
group_2453	1	1	-	-	S	COG NOG28378 non supervised orthologous group
group_253	1	1	-	-	S	Psort location CytoplasmicMembrane, score
group_25307	1	1	-	-	T	COG0642 Signal transduction histidine kinase
group_258	1	1	0.669616	0.0531323	S	Psort location CytoplasmicMembrane, score
group_2738	1	1	-0.0241514	0.206242	S	Psort location Cytoplasmic, score 8.96
group_2742	1	1	-	-	S	COG NOG19108 non supervised orthologous group
group_2762	1	1	0.948756	0.108897	C	COG COG3005 Nitrate TMAO reductases, membrane-bound tetraheme cytochrome c subunit
group_2869	1	1	-	-	M	Glycosyl transferases group 1
group_2870	1	1	0.613758	0.202192	M	Glycosyl transferases group 1
group_2946	1	1	-	-	V	Subunit R is required for both nuclease and ATPase activities, but not for modification
group_2973	1	1	-	-	S	Domain of unknown function (DUF4221)
group_3028	1	1	-	-	-	-
group_32	1	1	-	-	-	-
group_335	1	1	None	0.428832	S	Domain of unknown function (DUF4934)
group_3374	1	1	0.768989	0.397368	S	Erythromycin esterase
group_3431	1	1	-	-	T	Psort location CytoplasmicMembrane, score
group_344	1	1	-	-	S	6-bladed beta-propeller
group_3470	1	1	0.895876	0.261787	M	Chain length determinant protein
group_35005	1	1	0.849196	-0.454663	S	Psort location CytoplasmicMembrane, score
group_3515	1	1	0.147072	0.334499	S	Putative binding domain, N-terminal
group_3540	1	1	-	-	D	Hemerythrin HHE cation binding domain protein
group_3709	1	1	0.707122	0.0754154	S	COG NOG09947 non supervised orthologous group
group_3777	1	1	0.518066	0.728455	-	-
group_3787	1	1	-	-	U	YWFCY protein
group_3791	1	1	-	-	-	-
group_3799	1	1	-	-	KT	BlaR1 peptidase M56
group_3930	1	1	-	-	G	Carbohydrate binding domain protein
group_4046	1	1	-	-	V	MATE efflux family protein
group_4338	1	1	-	-	-	-
group_4362	1	1	0.0848719	0.0835739	L	Helix-turn-helix domain
group_4363	1	1	0.161188	0.053576	S	Psort location Cytoplasmic, score 8.96
group_4537	1	1	-	-	G	Glycosyl hydrolase family 67 N-terminus
group_4679	1	1	-	-	S	Sucrose-6F-phosphate phosphohydrolase
group_4694	1	1	-	-	M	Peptidase family S41
group_4756	1	1	0.159056	0.07517	U	Conjugative transposon TraK protein
group_4902	1	1	0.31145	0.055467	S	ATPase (AAA superfamily)
group_4932	1	1	-0.0160133	0.286006	S	Fimbrillin-like
group_4992	1	1	0.299242	0.52187	-	-
group_5008	1	1	-	-	S	Domain of unknown function (DUF4114)
group_5066	1	1	-0.00567108	0.182338	S	Domain of unknown function (DUF3440)
group_5098	1	1	0.802158	0.358585	S	Domain of unknown function (DUF4221)
group_5120	1	1	-	-	L	Psort location Cytoplasmic, score 8.96
group_5135	1	1	0.167173	0.156795	S	conserved protein found in conjugate transposon
group_5235	1	1	-	-	-	-
group_5253	1	1	-	-	-	-
group_5632	1	1	0.785324	0.136903	G	Transporter, major facilitator family protein
group_579	1	1	0.257022	0.0906585	L	COG0550 Topoisomerase IA
group_5800	1	1	-	-	K	Belongs to the ParB family
group_5858	1	1	0.866108	0.0824248	E	Pfam:SusD
group_5931	1	1	-	-	V	ABC transporter, permease protein
group_6001	1	1	0.525847	0.300988	-	-
group_6056	1	1	0.719758	0.232672	S	Domain of unknown function, B. Theta Gene description (DUF3876)
group_6074	1	1	0.033914	0.160693	S	Psort location Cytoplasmic, score
group_6250	1	1	-	-	-	-
group_6434	1	1	0.809167	0.261703	S	Domain of unknown function (DUF3869)
group_6458	1	1	0.624235	0.205356	M	Protein of unknown function (DUF3575)
group_68	1	1	None	0.315697	-	-
group_6864	1	1	-	-	P	TonB-linked outer membrane protein, SusC RagA family
group_7210	1	1	0.377776	0.228063	-	-
group_7402	1	1	0.0303867	0.236908	-	-
group_7422	1	1	0.590469	0.1072	L	May nick specific sequences that contain T G mispairs resulting from m5C-deamination
group_7451	1	1	-	-	-	-
group_763	1	1	-	-	S	RteC protein
group_7652	1	1	0.851363	0.0833207	S	Peptide-N-glycosidase F, N terminal
group_7736	1	1	0.107234	0.699691	-	-
group_7742	1	1	-	-	K	transcriptional regulator (AraC
group_7763	1	1	0.369287	0.291403	-	-
group_778	1	1	0.406823	0.0912046	S	Conjugative transposon TraM protein
group_7821	1	1	0.586527	0.944055	-	-
group_7880	1	1	-	-	P	Phosphate-selective porin O and P
group_7976	1	1	0.0130492	0.261658	S	oxidoreductase activity
group_7997	1	1	0.940888	0.106955	S	Pyridoxal 5'-phosphate (PLP)-binding protein, which is involved in PLP homeostasis
group_8094	1	1	-	-	S	Von Willebrand factor type A domain protein
group_8236	1	1	0.488774	0.0964683	GM	Polysaccharide biosynthesis protein
group_8400	1	1	-	-	S	DJ-1/PfpI family
group_8416	1	1	-	-	-	-
group_8604	1	1	0.343635	0.064835	V	Bacteriophage Lambda NinG protein
group_8615	1	1	0.392587	0.311132	S	protein conserved in bacteria
group_8836	1	1	-	-	L	Psort location Cytoplasmic, score 8.96
group_8887	1	1	-	-	-	-
group_8988	1	1	0.84551	0.172745	C	radical SAM domain protein
group_9231	1	1	-	-	M	Glycosyl transferases group 1
group_9599	1	1	-	-	-	-
group_9731	1	1	-	-	M	Glycosyl transferases group 1
hin	1	1	-	-	L	Resolvase, N terminal domain
Int_Tn	1	1	-	-	-	-
ispF	1	1	0.924878	0.05794	H	Involved in the biosynthesis of isopentenyl diphosphate (IPP) and dimethylallyl diphosphate (DMAPP), two major building blocks of isoprenoid compounds. Catalyzes the conversion of 4- diphosphocytidyl-2-C-methyl-D-erythritol 2-phosphate (CDP-ME2P) to 2-C-methyl-D-erythritol 2,4-cyclodiphosphate (ME-CPP) with a corresponding release of cytidine 5-monophosphate (CMP)
menF_1	1	1	-	-	EH	COG COG0147 Anthranilate para-aminobenzoate synthases component I
rcsC_8	1	1	-	-	T	PAS domain S-box protein
rho	1	1	-	-	K	Facilitates transcription termination by a mechanism that involves Rho binding to the nascent RNA, activation of Rho's RNA-dependent ATPase activity, and release of the mRNA from the DNA template
sasA_5	1	1	-	-	T	COG5000 Signal transduction histidine kinase involved in nitrogen fixation and metabolism regulation
wbpI_1	1	1	0.516237	0.18879	G	UDP-N-acetylglucosamine 2-epimerase
yhiM	1	1	0.876487	0.099168	S	Psort location CytoplasmicMembrane, score 10.00
aplIM	1	0	0.756294	0.15557	H	Cytosine-specific methyltransferase
bamB_3	1	0	-	-	S	PQQ enzyme repeat protein
bcp	1	0	0.923536	0.0958959	O	bacterioferritin comigratory protein
btuB_9	1	0	-	-	P	COG COG4771 Outer membrane receptor for ferrienterochelin and colicins
cadA	1	0	-	-	P	Psort location CytoplasmicMembrane, score 10.00
dut	1	0	0.935557	0.0556791	F	This enzyme is involved in nucleotide metabolism it produces dUMP, the immediate precursor of thymidine nucleotides and it decreases the intracellular concentration of dUTP so that uracil cannot be incorporated into DNA
fadD3_1	1	0	0.885657	0.03741	I	COG COG1022 Long-chain acyl-CoA synthetases (AMP-forming)
fecA	1	0	-	-	P	TonB dependent receptor
fimA	1	0	-	-	S	Major fimbrial subunit protein (FimA)
frr	1	0	0.736886	0.215875	J	Responsible for the release of ribosomes from messenger RNA at the termination of protein biosynthesis. May increase the efficiency of translation by recycling ribosomes from one round of translation to another
gcvP	1	0	0.96305	0.092633	E	The glycine cleavage system catalyzes the degradation of glycine. The P protein binds the alpha-amino group of glycine through its pyridoxal phosphate cofactor
glgA	1	0	0.987227	0.0839941	G	Starch synthase, catalytic domain
glgP	1	0	0.897411	0.0327213	G	COG0058 Glucan phosphorylase
group_10002	1	0	0.161044	0.576611	-	-
group_10106	1	0	0.823985	0.229026	-	-
group_10158	1	0	-	-	S	Domain of unknown function (DUF4373)
group_10197	1	0	0.939181	0.0831829	V	Auxiliary transport protein, membrane fusion protein (MFP) family protein
group_10264	1	0	-	-	S	Psort location Cytoplasmic, score 8.96
group_10283	1	0	-	-	S	Psort location Cytoplasmic, score 8.96
group_10297	1	0	0.16505	0.161352	S	non supervised orthologous group
group_10378	1	0	0.258221	0.257358	M	NAD(P)H-binding
group_10385	1	0	-	-	M	TupA-like ATPgrasp
group_1053	1	0	-	-	K	Helix-turn-helix domain
group_10534	1	0	-	-	-	-
group_10634	1	0	-	-	L	COG NOG08810 non supervised orthologous group
group_10647	1	0	0.30716	0.131353	V	COG0534 Na -driven multidrug efflux pump
group_10652	1	0	-	-	S	COG NOG09947 non supervised orthologous group
group_10699	1	0	0.450633	0.444609	S	Conjugal transfer protein traD
group_10727	1	0	-	-	-	-
group_10759	1	0	0.0400049	0.0799882	L	DNA primase
group_10823	1	0	0.250832	0.335389	S	Protein of unknown function (DUF3408)
group_10845	1	0	0.0560769	0.223363	S	COG NOG09947 non supervised orthologous group
group_10860	1	0	0.514763	0.0650926	L	restriction endonuclease
group_10880	1	0	0.472925	0.067375	L	non supervised orthologous group
group_10921	1	0	-	-	S	the current gene model (or a revised gene model) may contain a frame shift
group_10922	1	0	0.246107	0.518207	M	Glycosyl transferase family 2
group_10977	1	0	-0.162328	0.470695	-	-
group_10978	1	0	-0.0254847	0.189804	P	Psort location OuterMembrane, score
group_11011	1	0	0.0571623	0.117733	H	RibD C-terminal domain
group_1104	1	0	-	-	-	-
group_11046	1	0	0.59142	0.0609374	L	Belongs to the 'phage' integrase family
group_11086	1	0	-	-	CO	Antioxidant, AhpC TSA family
group_11092	1	0	-	-	U	Type IV secretory system Conjugative DNA transfer
group_11504	1	0	-	-	T	COG5000 Signal transduction histidine kinase involved in nitrogen fixation and metabolism regulation
group_11682	1	0	0.955142	0.284019	-	-
group_11936	1	0	0.942007	0.0283742	F	Catalyzes the reduction of ribonucleotides to deoxyribonucleotides. May function to provide a pool of deoxyribonucleotide precursors for DNA repair during oxygen limitation and or for immediate growth after restoration of oxygen
group_12044	1	0	0.716667	0.0585146	S	Tetratricopeptide repeat protein
group_12071	1	0	-	-	V	COG0286 Type I restriction-modification system methyltransferase subunit
group_12340	1	0	-	-	S	WYL_2, Sm-like SH3 beta-barrel fold
group_12348	1	0	0.919548	0.206912	-	-
group_12387	1	0	0.332039	0.211269	S	Cupin domain
group_12412	1	0	-	-	S	Phage virion morphogenesis family
group_12619	1	0	-	-	M	Psort location CytoplasmicMembrane, score 10.00
group_12620	1	0	-	-	-	-
group_12689	1	0	0.351311	0.103047	S	Bacterial mobilization protein MobC
group_12788	1	0	-	-	-	-
group_12828	1	0	-	-	U	Conjugative transposon TraK protein
group_12860	1	0	-	-	-	-
group_12865	1	0	0.879406	0.0820961	L	Psort location Cytoplasmic, score 8.96
group_12903	1	0	-	-	S	Glycosyl transferase family 2
group_12918	1	0	-	-	-	-
group_1294	1	0	-	-	S	COG NOG09947 non supervised orthologous group
group_13006	1	0	-	-	M	Membrane bound O-acyl transferase family
group_13086	1	0	-	-	-	-
group_1316	1	0	-	-	S	aa) fasta scores E()
group_13173	1	0	-	-	V	COG0534 Na -driven multidrug efflux pump
group_13208	1	0	-	-	L	Resolvase, N terminal domain
group_13263	1	0	-	-	S	COG3943, virulence protein
group_13272	1	0	0.831763	0.0402536	-	-
group_13280	1	0	-	-	L	Reverse transcriptase (RNA-dependent DNA polymerase)
group_13284	1	0	0.0178108	0.365537	J	Acetyltransferase, gnat family
group_13350	1	0	-	-	-	-
group_13354	1	0	-	-	-	-
group_13402	1	0	-	-	-	-
group_13422	1	0	-	-	S	SEC-C Motif Domain Protein
group_13468	1	0	-	-	S	Phage minor structural protein
group_13476	1	0	-	-	S	Protein of unknown function (DUF1016)
group_13556	1	0	-	-	S	Domain of unknown function (DUF4840)
group_13651	1	0	-	-	S	Fimbrillin-A associated anchor proteins Mfa1 and Mfa2
group_13686	1	0	0.0503553	0.107182	S	Bacterial transferase hexapeptide repeat protein
group_13689	1	0	0.853659	0.257614	S	Polysaccharide biosynthesis protein
group_13962	1	0	-	-	-	-
group_14001	1	0	-	-	-	-
group_14285	1	0	0.677043	0.290398	Q	FkbH domain protein
group_14421	1	0	0.944015	0.0594715	G	COG2407 L-fucose isomerase and related
group_14655	1	0	0.0723327	0.0981691	S	Gene 25-like lysozyme
group_14791	1	0	0.906236	0.201188	G	exo-alpha-(2->6)-sialidase activity
group_15258	1	0	-	-	M	COG COG0760 Parvulin-like peptidyl-prolyl isomerase
group_1530	1	0	-	-	V	Type I restriction modification DNA specificity domain
group_15314	1	0	-	-	S	COG NOG28394 non supervised orthologous group
group_15338	1	0	-	-	M	Domain of unknown function (DUF4841)
group_15916	1	0	0.38996	0.118947	S	Head fiber protein
group_16436	1	0	0.448745	0.506302	-	-
group_16499	1	0	-	-	-	-
group_16512	1	0	-	-	S	Subtilase family
group_16768	1	0	0.448091	0.0118474	S	Psort location Cytoplasmic, score 8.96
group_1679	1	0	-	-	-	-
group_16880	1	0	-	-	S	HNH endonuclease
group_1705	1	0	-	-	S	Tetratricopeptide repeat protein
group_17086	1	0	-	-	S	Protein kinase domain
group_17129	1	0	-	-	-	-
group_1729	1	0	-	-	U	Relaxase mobilization nuclease domain protein
group_1739	1	0	-	-	P	TonB-linked outer membrane protein, SusC RagA family
group_17433	1	0	-	-	U	Domain of unknown function (DUF4138)
group_1752	1	0	None	0.12543	S	SusD family
group_17673	1	0	-	-	-	-
group_1777	1	0	-	-	S	NVEALA protein
group_1824	1	0	0.230832	0.0587186	S	Conjugative transposon TraJ protein
group_18314	1	0	-	-	-	-
group_1925	1	0	-	-	-	-
group_1948	1	0	-	-	V	type I restriction modification DNA specificity domain
group_1949	1	0	-	-	S	Psort location Cytoplasmic, score 8.96
group_199	1	0	0.33717	0.110491	H	Catalyzes the formation of dTDP-glucose, from dTTP and glucose 1-phosphate, as well as its pyrophosphorolysis
group_2027	1	0	0.820109	0.284514	S	COG NOG24967 non supervised orthologous group
group_2051	1	0	-	-	K	Divergent AAA domain protein
group_20949	1	0	-	-	-	-
group_21651	1	0	-	-	S	AAA domain, putative AbiEii toxin, Type IV TA system
group_2177	1	0	-	-	S	Virulence protein RhuM family
group_222	1	0	-	-	S	PD-(D/E)XK nuclease family transposase
group_2221	1	0	0.386584	0.213883	L	Toprim-like
group_2318	1	0	-	-	H	COG1429 Cobalamin biosynthesis protein CobN and related
group_2402	1	0	0.881081	0.0396064	S	COG NOG26858 non supervised orthologous group
group_24842	1	0	-0.134454	0.175921	V	COG0534 Na -driven multidrug efflux pump
group_250	1	0	-0.00598009	0.119079	S	Psort location CytoplasmicMembrane, score
group_2533	1	0	-	-	V	Psort location CytoplasmicMembrane, score 10.00
group_25680	1	0	-	-	KT	Homeodomain-like domain
group_2654	1	0	-0.03125	0.235992	S	Protein of unknown function (DUF3989)
group_2741	1	0	0.00846522	0.230258	S	Psort location Cytoplasmic, score 8.96
group_277	1	0	-	-	M	to Edwardsiella ictaluri UDP-glucose 4-epimerase WbeIT SWALL Q937X6 (EMBL AY057452) (323 aa) fasta scores E()
group_2784	1	0	-	-	S	6-bladed beta-propeller
group_2896	1	0	-	-	L	Integrase core domain
group_2909	1	0	0.0250512	0.105977	-	-
group_30777	1	0	-	-	T	ATPase histidine kinase DNA gyrase B HSP90 domain protein
group_3253	1	0	-	-	L	Belongs to the 'phage' integrase family
group_3365	1	0	None	0.43048	MU	Outer membrane efflux protein
group_3524	1	0	0.0127079	0.420725	L	Phage integrase SAM-like domain
group_3686	1	0	0.895108	0.0627814	G	COG NOG04001 non supervised orthologous group
group_3747	1	0	0.669894	0.0832435	L	Belongs to the 'phage' integrase family
group_3836	1	0	-	-	D	Plasmid recombination enzyme
group_3873	1	0	0.92508	0.0892241	M	Tricorn protease homolog
group_3962	1	0	0.282844	0.0489904	GM	Pfam:SusD
group_3988	1	0	0.102192	0.200524	-	-
group_3991	1	0	-	-	-	-
group_4179	1	0	-	-	-	-
group_4354	1	0	0.227075	0.19187	S	IS66 Orf2 like protein
group_4486	1	0	None	0.64343	S	Pyridoxamine 5'-phosphate oxidase
group_4504	1	0	0.941479	0.171647	K	RNA polymerase sigma-70 factor
group_4584	1	0	-	-	T	COG NOG25714 non supervised orthologous group
group_4611	1	0	-	-	P	TonB-linked outer membrane protein, SusC RagA family
group_4641	1	0	-	-	-	-
group_4721	1	0	-	-	O	Psort location CytoplasmicMembrane, score
group_4787	1	0	-	-	MU	Psort location OuterMembrane, score
group_4891	1	0	0.00371747	0.465286	S	protein BT4048 SWALL AAO79153 (EMBL AE016943) (373 aa) fasta scores E()
group_4918	1	0	0.00512211	0.044772	V	HsdM N-terminal domain
group_505	1	0	-	-	-	-
group_5161	1	0	-	-	S	Domain of unknown function (DUF4120)
group_5193	1	0	-	-	-	-
group_5292	1	0	0.875761	0.0299428	V	Efflux ABC transporter, permease protein
group_5305	1	0	-	-	O	Participates actively in the response to hyperosmotic and heat shock by preventing the aggregation of stress-denatured proteins, in association with DnaK and GrpE. It is the nucleotide exchange factor for DnaK and may function as a thermosensor. Unfolded proteins bind initially to DnaJ
group_5362	1	0	-	-	T	COG NOG25714 non supervised orthologous group
group_5395	1	0	0.670159	0.187662	S	Polysaccharide biosynthesis protein
group_5473	1	0	-	-	E	Beta-eliminating lyase
group_5496	1	0	0.0298628	0.326077	S	Domain of unknown function, B. Theta Gene description (DUF3876)
group_5648	1	0	0.469708	0.328267	G	BNR repeat-like domain
group_5781	1	0	-	-	-	-
group_5794	1	0	-	-	U	Relaxase mobilization nuclease domain protein
group_5796	1	0	-	-	U	Relaxase mobilization nuclease domain protein
group_583	1	0	-	-	L	COG0550 Topoisomerase IA
group_5840	1	0	-	-	U	Relaxase mobilization nuclease domain protein
group_5929	1	0	-	-	S	Bacterial mobilisation protein (MobC)
group_5940	1	0	-0.0534002	1.17712	T	Transcriptional regulator antitoxin, MazE
group_6084	1	0	0.756979	0.471943	-	-
group_6161	1	0	-	-	S	TolB-like 6-blade propeller-like
group_6200	1	0	0.636923	0.348124	S	Tetratricopeptide repeat protein
group_6318	1	0	0.809495	0.0312275	C	proton-translocating NADH-quinone oxidoreductase, chain M
group_6367	1	0	-	-	L	DNA methylase
group_6404	1	0	0.152478	0.278393	K	PFAM Bacterial regulatory proteins, tetR family
group_642	1	0	0.018002	0.493019	S	Psort location CytoplasmicMembrane, score 10.00
group_665	1	0	-	-	U	Relaxase mobilization nuclease domain protein
group_6927	1	0	-	-	-	-
group_7192	1	0	-	-	L	Phage integrase family
group_7330	1	0	0.263786	0.062179	D	COG NOG26689 non supervised orthologous group
group_7437	1	0	-	-	-	-
group_7440	1	0	-	-	-	-
group_7449	1	0	-	-	-	-
group_7479	1	0	-	-	S	Domain of unknown function, B. Theta Gene description (DUF3872)
group_7562	1	0	0.916137	0.0686108	V	COG1132 ABC-type multidrug transport system, ATPase and permease components
group_76	1	0	-	-	-	-
group_7658	1	0	0.880258	0.0449736	F	SusD family
group_770	1	0	-	-	S	Conjugative transposon TraM protein
group_7785	1	0	-	-	S	COG NOG26583 non supervised orthologous group
group_812	1	0	-	-	S	Conjugal transfer protein TraO
group_817	1	0	-	-	S	COG NOG19079 non supervised orthologous group
group_818	1	0	-0.102194	0.0948539	S	COG NOG19079 non supervised orthologous group
group_8201	1	0	-	-	Q	phosphatase activity
group_8288	1	0	-	-	-	-
group_834	1	0	-	-	S	WYL_2, Sm-like SH3 beta-barrel fold
group_8406	1	0	-	-	G	Belongs to the glycosyl hydrolase 2 family
group_8408	1	0	-	-	E	Psort location CytoplasmicMembrane, score 10.00
group_8464	1	0	-	-	-	-
group_8479	1	0	-	-	S	lysozyme
group_8609	1	0	0.63516	0.346114	K	Helix-turn-helix XRE-family like proteins
group_862	1	0	0.262797	0.0748516	K	DNA-binding helix-turn-helix protein
group_8654	1	0	-	-	-	-
group_8673	1	0	0.40254	0.20775	M	NAD(P)H-binding
group_8686	1	0	-	-	-	-
group_8702	1	0	0.476859	0.280509	S	Psort location Cytoplasmic, score 8.96
group_8740	1	0	0.121677	0.367367	-	-
group_8744	1	0	0.0391604	0.120983	-	-
group_8791	1	0	-	-	-	-
group_8796	1	0	-	-	-	-
group_8816	1	0	-	-	L	Type I restriction modification DNA specificity domain
group_8848	1	0	0.324674	0.404753	S	Protein of unknown function (DUF3408)
group_8871	1	0	-	-	-	-
group_888	1	0	-	-	S	Psort location Cytoplasmic, score 8.96
group_9128	1	0	0.899012	0.0995515	S	Psort location CytoplasmicMembrane, score
group_9153	1	0	0.472348	0.290397	-	-
group_9353	1	0	-	-	-	-
group_9385	1	0	0.100213	0.0988135	-	-
group_9798	1	0	-	-	M	Psort location OuterMembrane, score
group_9907	1	0	0.355567	0.447884	CG	glycosyl
group_9923	1	0	-	-	S	ORF6N domain
group_9967	1	0	0.393346	0.497343	-	-
group_9971	1	0	-	-	S	Immunity protein 21
group_9986	1	0	-	-	C	Flavodoxin
helD	1	0	-	-	L	COG COG3973 Superfamily I DNA and RNA helicases
hipA_1	1	0	-	-	S	HipA N-terminal domain
hpf	1	0	0.97513	0.0588784	J	Ribosomal subunit interface protein
kanE	1	0	0.562863	0.386015	M	Glycosyl transferases group 1
kat	1	0	0.225743	0.0883454	H	Cytidylyltransferase
katA	1	0	0.905421	0.0388047	P	Belongs to the catalase family
korA_1	1	0	0.892755	0.0202792	C	COG0674 Pyruvate ferredoxin oxidoreductase and related 2-oxoacid ferredoxin
ktrB	1	0	0.882248	0.0388036	P	Psort location CytoplasmicMembrane, score 10.00
lagD	1	0	0.625288	0.172585	V	ABC transporter, ATP-binding protein
msrC	1	0	0.898043	0.0950142	T	Psort location Cytoplasmic, score 8.96
mutY	1	0	0.357596	0.197622	L	COG1194 A G-specific DNA glycosylase
oatWY	1	0	0.759124	0.178293	S	Hexapeptide repeat of succinyl-transferase
qseF	1	0	-	-	T	acetoacetate metabolism regulatory protein AtoC K07714
rapA	1	0	0.383364	0.261176	L	domain protein
rep_2	1	0	-	-	L	DNA helicase
rffG_1	1	0	0.561577	0.224035	M	Belongs to the NAD(P)-dependent epimerase dehydratase family. dTDP-glucose dehydratase subfamily
rhsC	1	0	-	-	M	RHS repeat-associated core domain
ribH	1	0	0.583302	0.0792319	H	Catalyzes the formation of 6,7-dimethyl-8- ribityllumazine by condensation of 5-amino-6-(D- ribitylamino)uracil with 3,4-dihydroxy-2-butanone 4-phosphate. This is the penultimate step in the biosynthesis of riboflavin
rplY	1	0	0.943178	0.0384918	J	This is one of the proteins that binds to the 5S RNA in the ribosome where it forms part of the central protuberance
rpsA	1	0	0.935558	0.0287522	J	thus facilitating recognition of the initiation point. It is needed to translate mRNA with a short Shine-Dalgarno (SD) purine-rich sequence
rpsE	1	0	0.846716	0.0121358	J	Located at the back of the 30S subunit body where it stabilizes the conformation of the head with respect to the body
spnR	1	0	0.259314	0.20457	E	Belongs to the DegT DnrJ EryC1 family
tkt	1	0	0.827464	0.0635728	H	Belongs to the transketolase family
topB_1	1	0	-	-	L	DNA topoisomerase
topB_3	1	0	-	-	L	COG0550 Topoisomerase IA
trpB_1	1	0	0.892352	0.0227284	E	The beta subunit is responsible for the synthesis of L- tryptophan from indole and L-serine
ypdB_2	1	0	-	-	K	Response regulator receiver domain protein
yyaP	1	0	-	-	H	RibD C-terminal domain
acr3	0	0	-	-	P	COG0798 Arsenite efflux pump ACR3 and related
add	0	0	-	-	F	PFAM Adenosine AMP deaminase
agaA_1	0	0	0.974636	0.0758394	G	alpha-galactosidase
alsT	0	0	None	0.0869743	E	amino acid carrier protein
arbA	0	0	0.781444	0.125182	G	hydrolase, family 43
argG	0	0	0.963569	0.0147927	E	argininosuccinate synthase
argH	0	0	0.984416	0.0471095	E	Psort location Cytoplasmic, score
argS	0	0	0.965565	0.0478944	J	Psort location Cytoplasmic, score
arnC_7	0	0	0.677174	0.243539	S	Glycosyltransferase like family 2
arnT_1	0	0	0.966396	0.110856	M	Dolichyl-phosphate-mannose-protein mannosyltransferase
arnT_2	0	0	0.971955	0.091278	M	4-amino-4-deoxy-L-arabinose transferase and related glycosyltransferases of PMT family
aroA	0	0	0.943572	0.150192	E	Catalyzes the transfer of the enolpyruvyl moiety of phosphoenolpyruvate (PEP) to the 5-hydroxyl of shikimate-3- phosphate (S3P) to produce enolpyruvyl shikimate-3-phosphate and inorganic phosphate
arsA	0	0	-	-	D	COG COG0003 Oxyanion-translocating ATPase
atl	0	0	0.928451	0.278644	L	6-O-methylguanine DNA methyltransferase, DNA binding domain
atoC_1	0	0	0.968305	0.0519188	T	acetoacetate metabolism regulatory protein AtoC
atsA_3	0	0	-	-	P	Arylsulfatase
atsA_5	0	0	0.884402	0.096531	P	Arylsulfatase
bamA_2	0	0	0.956121	0.055281	M	Outer membrane protein, OMP85 family
bamB_1	0	0	0.982234	0.145628	M	PQQ enzyme repeat
bepA_2	0	0	0.861792	0.103181	S	Psort location Cytoplasmic, score 8.96
bepE_1	0	0	0.973339	0.0285017	V	Belongs to the resistance-nodulation-cell division (RND) (TC 2.A.6) family
bepE_2	0	0	0.968088	0.0235608	V	Belongs to the resistance-nodulation-cell division (RND) (TC 2.A.6) family
bepE_4	0	0	-	-	V	Belongs to the resistance-nodulation-cell division (RND) (TC 2.A.6) family
bepE_5	0	0	-	-	V	Belongs to the resistance-nodulation-cell division (RND) (TC 2.A.6) family
bepE_6	0	0	-	-	V	Belongs to the resistance-nodulation-cell division (RND) (TC 2.A.6) family
bepF_2	0	0	0.962299	0.043576	M	Belongs to the membrane fusion protein (MFP) (TC 8.A.1) family
bfce_1	0	0	-	-	G	Catalyzes the reversible epimerization of cellobiose to 4-O-beta-D-glucopyranosyl-D-mannose (Glc-Man)
bglA	0	0	-	-	G	Glycosyl hydrolases family 16
bioD1	0	0	0.918071	0.0843705	H	Catalyzes a mechanistically unusual reaction, the ATP- dependent insertion of CO2 between the N7 and N8 nitrogen atoms of 7,8-diaminopelargonic acid (DAPA) to form an ureido ring
bioF_1	0	0	-	-	E	Psort location Cytoplasmic, score 8.96
bioF_3	0	0	-	-	H	COG COG0156 7-keto-8-aminopelargonate synthetase and related enzymes
btuB_1	0	0	0.959867	0.0632036	M	Psort location OuterMembrane, score
btuB_10	0	0	0.871048	0.0849679	P	COG4771 Outer membrane receptor for ferrienterochelin and colicins
btuB_5	0	0	0.960725	0.0228689	P	COG4771 Outer membrane receptor for ferrienterochelin and colicins
btuB_8	0	0	0.638829	0.237409	-	-
btuD_1	0	0	0.89944	0.12863	P	ABC transporter, ATP-binding protein
btuD_2	0	0	0.969764	0.100985	V	Psort location CytoplasmicMembrane, score
btuD_3	0	0	0.798989	0.0489325	P	Part of the ABC transporter complex PotABCD involved in spermidine putrescine import. Responsible for energy coupling to the transport system
buk2	0	0	0.915651	0.239877	H	Belongs to the acetokinase family
capD_3	0	0	-	-	M	Polysaccharide biosynthesis protein
carB_2	0	0	0.930604	0.0165183	F	COG0458 Carbamoylphosphate synthase large subunit (split gene in MJ)
cas2	0	0	-	-	L	CRISPR (clustered regularly interspaced short palindromic repeat), is an adaptive immune system that provides protection against mobile genetic elements (viruses, transposable elements and conjugative plasmids). CRISPR clusters contain sequences complementary to antecedent mobile elements and target invading nucleic acids. CRISPR clusters are transcribed and processed into CRISPR RNA (crRNA). Fun…
cbh	0	0	0.971152	0.103902	M	Linear amide C-N hydrolase, choloylglycine hydrolase family protein
cbiO	0	0	0.946293	0.0922968	V	Psort location CytoplasmicMembrane, score
cdaA	0	0	0.978816	0.00601303	S	Catalyzes the condensation of 2 ATP molecules into cyclic di-AMP (c-di-AMP), a second messenger used to regulate differing processes in different bacteria
cirA_1	0	0	0.975778	0.079132	P	COG4771 Outer membrane receptor for ferrienterochelin and colicins
clcA	0	0	0.942466	0.0475369	P	ATP synthase F0, A subunit
clpB	0	0	0.112264	0.14907	O	Psort location Cytoplasmic, score 9.97
cntO_2	0	0	-	-	P	TonB dependent receptor
cobD_2	0	0	0.951573	0.120238	E	COG0079 Histidinol-phosphate aromatic aminotransferase and cobyric acid decarboxylase
cobN	0	0	0.0239234	0.32173	S	domain protein
cobP	0	0	0.949859	0.112176	H	bifunctional cobalamin biosynthesis protein
COQ3	0	0	-	-	Q	Protein of unknown function (DUF1698)
COQ3_2	0	0	-	-	-	-
COQ5_1	0	0	-	-	Q	ubiE/COQ5 methyltransferase family
crcB	0	0	-	-	D	Important for reducing fluoride concentration in the cell, thus reducing its toxicity
cshA_1	0	0	-	-	L	helicase superfamily c-terminal domain
cslA_2	0	0	-	-	N	Polysaccharide lyase family 8, super-sandwich domain protein
csxA	0	0	-	-	G	Glycosyl hydrolase family 2, sugar binding domain protein
ctpA	0	0	-	-	M	Belongs to the peptidase S41A family
cusB_1	0	0	-	-	MP	Belongs to the membrane fusion protein (MFP) (TC 8.A.1) family
cusR_1	0	0	0.98998	0.102526	T	Transcriptional regulatory protein, C terminal
cutC_2	0	0	None	0.0978266	C	Pyruvate formate lyase-like
cysE	0	0	0.605548	0.132457	E	Bacterial transferase hexapeptide (six repeats)
cysG_1	0	0	0.982327	0.0713812	H	COG1010 Precorrin-3B methylase
cysG_2	0	0	-	-	H	COG2875 Precorrin-4 methylase
cysH	0	0	-	-	EH	Phosphoadenosine phosphosulfate reductase family
cysK1_1	0	0	0.965158	0.107002	E	Belongs to the cysteine synthase cystathionine beta- synthase family
cysS	0	0	0.81654	0.0616224	J	Belongs to the class-I aminoacyl-tRNA synthetase family
cytR	0	0	None	0.0534737	K	Psort location Cytoplasmic, score 9.97
czcA_1	0	0	-	-	P	AcrB/AcrD/AcrF family
czcA_3	0	0	0.956626	0.0585329	P	Belongs to the resistance-nodulation-cell division (RND) (TC 2.A.6) family
dacC	0	0	0.970996	0.135835	M	COG2027 D-alanyl-D-alanine carboxypeptidase (penicillin-binding protein 4)
dagK_1	0	0	0.949067	0.0549575	I	lipid kinase, YegS Rv2252 BmrU family
dapB	0	0	0.991068	0.0990673	E	Belongs to the DapB family
dapE_1	0	0	0.961071	0.0772363	E	COG0624 Acetylornithine deacetylase Succinyl-diaminopimelate desuccinylase and related
dapH_1	0	0	-	-	S	maltose O-acetyltransferase activity
dauA	0	0	0.951893	0.0472045	P	Psort location CytoplasmicMembrane, score 10.00
dbpA_2	0	0	0.920765	0.062331	L	ATP-dependent DNA helicase RecQ
dcp	0	0	0.970738	0.100743	E	Peptidase family M3
deaD	0	0	0.963686	0.0727485	L	Belongs to the DEAD box helicase family
der_2	0	0	0.990133	0.0323445	P	transporter of a GTP-driven Fe(2 ) uptake system
dinB_2	0	0	-	-	L	impB mucB samB family
dltA	0	0	0.957022	0.202381	Q	AMP-binding enzyme
dnaA	0	0	-	-	L	it binds specifically double-stranded DNA at a 9 bp consensus (dnaA box) 5'-TTATC CA A CA A-3'. DnaA binds to ATP and to acidic phospholipids
dnaC	0	0	0.898182	0.300357	L	Participates in initiation and elongation during chromosome replication
dnaC_1	0	0	0.938458	0.103662	L	Participates in initiation and elongation during chromosome replication
dnaG_1	0	0	0.96281	0.0407602	L	RNA polymerase that catalyzes the synthesis of short RNA molecules used as primers for DNA polymerase during DNA replication
dnaK_2	0	0	0.931174	0.0277813	O	Heat shock 70 kDa protein
dnaN	0	0	0.956223	0.0369443	L	Confers DNA tethering and processivity to DNA polymerases and other proteins. Acts as a clamp, forming a ring around DNA (a reaction catalyzed by the clamp-loading complex) which diffuses in an ATP-independent manner freely and bidirectionally along dsDNA. Initially characterized for its ability to contact the catalytic subunit of DNA polymerase III (Pol III), a complex, multichain enzyme respons…
dpnA	0	0	0.112986	0.654568	L	Belongs to the N(4) N(6)-methyltransferase family
dpp7_2	0	0	-	-	S	COG NOG06390 non supervised orthologous group
dpp7_3	0	0	0.989068	0.0643807	E	COG NOG04781 non supervised orthologous group
draG	0	0	-	-	O	ADP-ribosylglycohydrolase
dusB	0	0	0.954795	0.0370825	H	Catalyzes the synthesis of 5,6-dihydrouridine (D), a modified base found in the D-loop of most tRNAs, via the reduction of the C5-C6 double bond in target uridines
dxs_2	0	0	0.848795	0.0371361	C	dehydrogenase E1 component
ebgA_2	0	0	0.860485	0.0850264	G	COG3250 Beta-galactosidase beta-glucuronidase
ebgA_3	0	0	-	-	G	Glycosyl hydrolases family 2, TIM barrel domain
ecfG_2	0	0	0.932108	0.0396038	K	Belongs to the sigma-70 factor family. ECF subfamily
eis	0	0	0.991299	0.159329	S	acetyltransferase involved in intracellular survival and related
emrB	0	0	0.983516	0.0803105	EGP	the major facilitator superfamily
endOF2	0	0	-	-	G	Putative glycoside hydrolase Family 18, chitinase_18
entS	0	0	-	-	S	Transmembrane secretion effector
epsL_1	0	0	0.0350208	0.164755	M	Psort location CytoplasmicMembrane, score
epsN_2	0	0	0.676084	0.114852	E	Belongs to the DegT DnrJ EryC1 family
ermC	0	0	-	-	J	Belongs to the class I-like SAM-binding methyltransferase superfamily. rRNA adenine N(6)-methyltransferase family
etk	0	0	-	-	DM	Chain length determinant protein
exoA	0	0	0.965301	0.0390949	L	Psort location Cytoplasmic, score 9.97
exoI_4	0	0	0.968766	0.133348	G	Glycosyl hydrolase family 20, catalytic domain
fabH1	0	0	0.748951	0.850202	H	synthase III
fabH_2	0	0	0.962713	0.0701654	I	Catalyzes the condensation reaction of fatty acid synthesis by the addition to an acyl acceptor of two carbons from malonyl-ACP. Catalyzes the first condensation reaction which initiates fatty acid synthesis and may therefore play a role in governing the total rate of fatty acid production. Possesses both acetoacetyl-ACP synthase and acetyl transacylase activities. Its substrate specificity deter…
fcl_1	0	0	-	-	GM	NAD dependent epimerase/dehydratase family
fmt	0	0	-	-	J	Attaches a formyl group to the free amino group of methionyl-tRNA(fMet). The formyl group appears to play a dual role in the initiator identity of N-formylmethionyl-tRNA by promoting its recognition by IF2 and preventing the misappropriation of this tRNA by the elongation apparatus
fpuD	0	0	0.000154665	0.193707	HP	COG1120 ABC-type cobalamin Fe3 -siderophores transport systems, ATPase components
ftnA	0	0	0.940441	0.0502362	P	Iron-storage protein
fucP_1	0	0	0.857929	0.035342	G	L-fucose H symporter permease
fumB	0	0	0.956301	0.043962	C	Catalyzes the reversible hydration of fumarate to (S)- malate
fyuA	0	0	None	0.163549	P	Outer membrane receptor
gadB	0	0	0.969789	0.0397552	E	Belongs to the group II decarboxylase family
galE1_2	0	0	0.652881	0.223097	GM	NAD dependent epimerase dehydratase family
gbuA	0	0	-	-	P	COG4175 ABC-type proline glycine betaine transport system, ATPase component
gdx	0	0	0.971151	0.0727174	P	Multidrug resistance protein, SMR family
glgA_2	0	0	-	-	-	-
glgB_2	0	0	None	0.227776	M	branching enzyme
gltA	0	0	0.964839	0.0120909	C	Psort location Cytoplasmic, score
gltB	0	0	0.978797	0.0661088	E	Class II glutamine amidotransferase
gph_2	0	0	0.932803	0.102261	S	HAD hydrolase, family IA, variant 3
group_1	0	0	None	0.155719	-	-
group_10008	0	0	0.245466	0.355919	S	Glycosyltransferase like family 2
group_10017	0	0	-	-	P	Multidrug resistance protein, SMR family
group_1004	0	0	-	-	S	lysozyme
group_10043	0	0	0	0.164851	-	-
group_10055	0	0	0.000790514	0.245366	S	Psort location CytoplasmicMembrane, score
group_10056	0	0	-	-	-	-
group_10084	0	0	0.166667	0.275378	M	cyclopropane-fatty-acyl-phospholipid synthase
group_10086	0	0	0.252727	0.397649	M	Glycosyltransferase like family 2
group_10090	0	0	-	-	I	Acyltransferase family
group_101	0	0	None	0.260769	L	COG NOG19076 non supervised orthologous group
group_10102	0	0	-	-	L	Phage integrase SAM-like domain
group_10103	0	0	-	-	-	-
group_10104	0	0	-	-	-	-
group_1012	0	0	-	-	L	Belongs to the 'phage' integrase family
group_10122	0	0	-	-	S	Fimbrillin-like
group_10125	0	0	0.805932	0.593874	-	-
group_10130	0	0	-	-	H	Acetolactate synthase, large subunit
group_10140	0	0	-	-	S	Psort location Cytoplasmic, score 8.96
group_1016	0	0	-	-	L	Belongs to the 'phage' integrase family
group_10161	0	0	-	-	C	Oxidoreductase required for the transfer of electrons from pyruvate to flavodoxin
group_10165	0	0	-	-	CO	Redoxin
group_1017	0	0	-	-	L	Belongs to the 'phage' integrase family
group_10198	0	0	-	-	EGP	Psort location CytoplasmicMembrane, score 10.00
group_1021	0	0	0.290693	0.13353	S	Conjugative transposon TraM protein
group_10218	0	0	0.934441	0.0697825	S	Psort location CytoplasmicMembrane, score 9.46
group_10232	0	0	-	-	D	Important for reducing fluoride concentration in the cell, thus reducing its toxicity
group_10233	0	0	-	-	-	-
group_10234	0	0	-	-	K	Participates in transcription elongation, termination and antitermination
group_10237	0	0	0.983887	0.392013	S	Endonuclease Exonuclease phosphatase family
group_10244	0	0	0.954139	0.195385	-	-
group_10270	0	0	-0.0819838	176.869	-	-
group_10299	0	0	0.295703	0.430256	-	-
group_10310	0	0	-	-	-	-
group_10312	0	0	0.965722	186.968	O	non supervised orthologous group
group_10313	0	0	-	-	-	-
group_10315	0	0	-	-	-	-
group_10357	0	0	0.918155	0.329881	S	Psort location Cytoplasmic, score 8.96
group_10377	0	0	-	-	-	-
group_10379	0	0	-	-	S	6-bladed beta-propeller
group_10392	0	0	-0.016976	0.269794	-	-
group_10396	0	0	0.135674	0.350269	L	Transposase domain (DUF772)
group_10399	0	0	0	0.0726905	L	Transposase, Mutator family
group_10404	0	0	-	-	-	-
group_10411	0	0	-	-	S	T5orf172
group_10412	0	0	0.142683	0.35926	S	COG NOG31621 non supervised orthologous group
group_10417	0	0	0.25181	0.295533	S	Enoyl-(Acyl carrier protein) reductase
group_10426	0	0	-	-	-	-
group_10429	0	0	0.967112	0.0583508	MU	COG NOG27134 non supervised orthologous group
group_10434	0	0	-	-	Q	Transposase
group_1046	0	0	0.169003	0.0955058	K	domain shared with the mammalian protein Schlafen
group_10468	0	0	-	-	S	Pfam:HipA_N
group_10469	0	0	-	-	-	-
group_10477	0	0	-	-	-	-
group_10479	0	0	-	-	-	-
group_10480	0	0	-	-	-	-
group_10494	0	0	-	-	-	-
group_10495	0	0	-	-	-	-
group_10496	0	0	-	-	-	-
group_10499	0	0	-	-	S	Bacterial transferase hexapeptide (six repeats)
group_1050	0	0	0.23992	0.114313	K	Helix-turn-helix domain
group_1051	0	0	0.193347	0.11302	K	Helix-turn-helix domain
group_10511	0	0	0.195518	0.712553	-	-
group_10517	0	0	-	-	-	-
group_10518	0	0	0.278368	0.280264	-	-
group_10528	0	0	-	-	-	-
group_10531	0	0	-	-	-	-
group_10533	0	0	-	-	-	-
group_10535	0	0	-	-	L	COG NOG19098 non supervised orthologous group
group_10557	0	0	-	-	F	SusD family
group_1057	0	0	-	-	S	Domain of unknown function, B. Theta Gene description (DUF3876)
group_10574	0	0	0.565217	0.219365	T	ATPase histidine kinase DNA gyrase B HSP90 domain protein
group_10576	0	0	0.716356	2.14892	-	-
group_10577	0	0	0.776506	6.35851	-	-
group_10579	0	0	-	-	S	Psort location CytoplasmicMembrane, score 10.00
group_1058	0	0	0.241992	0.27687	S	Domain of unknown function, B. Theta Gene description (DUF3876)
group_10582	0	0	-	-	-	-
group_10596	0	0	-	-	M	glycosyl transferase family 8
group_10602	0	0	-	-	S	Tautomerase enzyme
group_10604	0	0	-	-	-	-
group_10624	0	0	-	-	S	Domain of unknown function (DUF4121)
group_10646	0	0	0.210324	0.133959	S	Bacterial transferase hexapeptide repeat protein
group_1065	0	0	-	-	-	-
group_10651	0	0	-	-	K	COG NOG34759 non supervised orthologous group
group_10656	0	0	-	-	-	-
group_1068	0	0	-	-	-	-
group_10682	0	0	-	-	-	-
group_10685	0	0	-	-	-	-
group_1069	0	0	0.29296	0.0863199	L	Belongs to the 'phage' integrase family
group_10693	0	0	0.330028	0.0922599	L	Transposase (IS4 family) protein
group_10702	0	0	-	-	G	COG COG0383 Alpha-mannosidase
group_10709	0	0	-	-	-	-
group_10738	0	0	-	-	U	TraM recognition site of TraD and TraG
group_1074	0	0	-	-	L	Belongs to the 'phage' integrase family
group_10745	0	0	-	-	-	-
group_10751	0	0	-	-	U	Relaxase mobilization nuclease domain protein
group_10763	0	0	-	-	K	Helix-turn-helix domain
group_10764	0	0	0.28125	0.305057	T	Psort location Cytoplasmic, score
group_10771	0	0	-	-	V	Type I restriction modification DNA specificity domain protein
group_1078	0	0	-	-	L	Belongs to the 'phage' integrase family
group_10781	0	0	-	-	-	-
group_10794	0	0	-	-	-	-
group_10798	0	0	0	0.228277	L	Belongs to the 'phage' integrase family
group_108	0	0	None	0.260809	L	COG NOG19076 non supervised orthologous group
group_10804	0	0	0.545455	-0.00654822	JM	Glucose-1-phosphate cytidylyltransferase
group_10809	0	0	-	-	M	Psort location CytoplasmicMembrane, score
group_10811	0	0	-	-	-	-
group_10812	0	0	-	-	-	-
group_10825	0	0	-	-	S	Protein of unknown function (DUF2961)
group_10858	0	0	-	-	K	Helix-turn-helix domain
group_10877	0	0	-	-	S	DNA N-6-adenine-methyltransferase (Dam)
group_10883	0	0	-	-	-	-
group_10890	0	0	-	-	-	-
group_10901	0	0	-	-	V	to Escherichia coli 5-methylcytosine-specific restriction enzyme B McrB or RglB or B4346 SWALL MCRB_ECOLI (SWALL P15005) (459 aa) fasta scores E() 7.3e-21, 29.42 id in 333 aa, and to Bacillus cereus 5-methylcytosine-specific restriction related enzyme McrB SWALL Q9XBI7 (EMBL AJ007510) (343 aa) fasta scores E() 6e-14, 32.38 id in 281 aa
group_10906	0	0	-	-	-	-
group_10914	0	0	-	-	E	Psort location Cytoplasmic, score
group_1092	0	0	None	11.5523	U	Psort location Cytoplasmic, score 8.96
group_10929	0	0	-	-	-	-
group_10931	0	0	-	-	L	ISXO2-like transposase domain
group_10935	0	0	-	-	K	Putative ATP-dependent DNA helicase recG C-terminal
group_10939	0	0	-	-	S	Protein of unknown function DUF262
group_1095	0	0	-	-	U	Psort location Cytoplasmic, score 8.96
group_10957	0	0	-	-	S	Domain of unknown function (DUF4133)
group_10975	0	0	-	-	M	Glycosyl transferases group 1
group_10980	0	0	0.274547	0.223074	-	-
group_10983	0	0	-	-	H	C-5 cytosine-specific DNA methylase
group_10984	0	0	-	-	H	C-5 cytosine-specific DNA methylase
group_1099	0	0	0.988957	0.149904	M	phospholipase C
group_10998	0	0	-	-	C	Belongs to the aldehyde dehydrogenase family
group_10999	0	0	-	-	KL	DNA methylase
group_11	0	0	None	0.157188	-	-
group_11024	0	0	-	-	-	-
group_11047	0	0	-	-	-	-
group_1106	0	0	None	0.472576	-	-
group_1107	0	0	-	-	-	-
group_11074	0	0	-	-	M	Glycosyltransferase like family 2
group_11078	0	0	-	-	M	Glycosyl transferase family 2
group_11082	0	0	0.14724	0.613465	S	Domain of unknown function (DUF4375)
group_1109	0	0	0.394561	0.41256	S	aa) fasta scores E()
group_11096	0	0	-	-	S	DinB superfamily
group_11098	0	0	-	-	K	DNA binding
group_1110	0	0	-	-	S	aa) fasta scores E()
group_11107	0	0	-	-	-	-
group_1111	0	0	-	-	S	aa) fasta scores E()
group_11119	0	0	-	-	-	-
group_11130	0	0	-	-	-	-
group_11137	0	0	-	-	-	-
group_11141	0	0	-	-	-	-
group_11142	0	0	-	-	K	DNA-binding helix-turn-helix protein
group_1116	0	0	None	0.80407	K	Fic/DOC family
group_11160	0	0	-	-	L	Belongs to the 'phage' integrase family
group_11161	0	0	-	-	L	Belongs to the 'phage' integrase family
group_11163	0	0	-	-	U	Psort location Cytoplasmic, score 8.96
group_11164	0	0	-	-	U	Psort location Cytoplasmic, score 8.96
group_1117	0	0	-	-	-	-
group_11177	0	0	-	-	-	-
group_11209	0	0	-	-	S	AAA domain, putative AbiEii toxin, Type IV TA system
group_1121	0	0	-	-	K	FIC family
group_1122	0	0	-	-	-	-
group_1123	0	0	-	-	K	Fic/DOC family
group_11245	0	0	0.957436	0.114949	C	WbqC-like protein
group_11258	0	0	-	-	S	Putative auto-transporter adhesin, head GIN domain
group_11262	0	0	-	-	-	-
group_11266	0	0	-	-	-	-
group_11271	0	0	-	-	G	alpha-galactosidase
group_11280	0	0	0.977421	0.0826756	S	COG NOG29315 non supervised orthologous group
group_11284	0	0	-	-	S	Psort location CytoplasmicMembrane, score 10.00
group_11306	0	0	-	-	-	-
group_11322	0	0	0.982081	0.103907	KT	AAA domain
group_11345	0	0	-	-	-	-
group_11361	0	0	0.94524	0.0838715	S	Psort location CytoplasmicMembrane, score
group_11363	0	0	0.963467	0.0639006	M	Belongs to the CDS family
group_11366	0	0	0.956229	0.0933622	S	Psort location CytoplasmicMembrane, score 10.00
group_11369	0	0	-	-	P	TonB-dependent receptor
group_11370	0	0	0.949753	0.0990585	S	COG NOG19146 non supervised orthologous group
group_11378	0	0	-	-	L	COG COG1112 Superfamily I DNA and RNA helicases and helicase subunits
group_11382	0	0	0.979998	0.0482485	S	Psort location Cytoplasmic, score 8.96
group_11383	0	0	0.969362	0.0600916	S	of the alpha beta superfamily
group_11403	0	0	0.95976	0.0898157	S	COG NOG28735 non supervised orthologous group
group_11433	0	0	0.970168	0.0140128	O	Part of a stress-induced multi-chaperone system, it is involved in the recovery of the cell from heat-induced damage, in cooperation with DnaK, DnaJ and GrpE
group_11444	0	0	-	-	-	-
group_11454	0	0	-	-	J	Increases the formation of ribosomal termination complexes and stimulates activities of RF-1 and RF-2. It binds guanine nucleotides and has strong preference for UGA stop codons. It may interact directly with the ribosome. The stimulation of RF- 1 and RF-2 is significantly reduced by GTP and GDP, but not by GMP
group_11470	0	0	-	-	S	COG NOG30864 non supervised orthologous group
group_11473	0	0	0.984659	0.0444964	S	COG NOG27363 non supervised orthologous group
group_11478	0	0	-	-	S	Glycosyltransferase like family 2
group_11481	0	0	0.953883	0.0426623	S	Involved in the import of queuosine (Q) precursors, required for Q precursor salvage
group_11487	0	0	-	-	-	-
group_11491	0	0	-	-	V	ABC transporter permease
group_11508	0	0	0.864007	0.0419909	I	Biotin carboxyl carrier protein
group_11549	0	0	-	-	E	urea transporter
group_11562	0	0	0.189879	0.166497	S	Family of unknown function (DUF5469)
group_11573	0	0	-	-	S	COG3943, virulence protein
group_11583	0	0	-	-	S	Isoprenylcysteine carboxyl methyltransferase (ICMT) family
group_11585	0	0	-	-	M	Psort location Cytoplasmic, score 8.96
group_11586	0	0	-	-	-	-
group_11589	0	0	-	-	H	Psort location OuterMembrane, score
group_116	0	0	-	-	M	RHS repeat-associated core domain
group_11603	0	0	-	-	C	Produces ATP from ADP in the presence of a proton gradient across the membrane. The alpha chain is a regulatory subunit
group_11614	0	0	0.975448	0.0469688	-	-
group_11620	0	0	0.971249	0.0495721	C	Psort location Periplasmic, score
group_11625	0	0	0.974947	0.078661	T	FHA domain protein
group_11631	0	0	0.0544841	0.729701	-	-
group_11632	0	0	-	-	-	-
group_11644	0	0	0.209885	0.350284	-	-
group_11648	0	0	-	-	S	Domain of unknown function (DUF4891)
group_11649	0	0	0.981208	0.159142	V	COG NOG14438 non supervised orthologous group
group_11687	0	0	-	-	V	Glycosyl transferase, family 2
group_11693	0	0	-	-	-	-
group_11700	0	0	0.978214	0.0771188	CO	Thioredoxin
group_11715	0	0	0.953815	0.166849	S	Psort location CytoplasmicMembrane, score 10.00
group_11726	0	0	-	-	-	-
group_11758	0	0	-0.00887544	0.188917	-	-
group_11783	0	0	-	-	T	luxR family
group_11806	0	0	-	-	T	Belongs to the low molecular weight phosphotyrosine protein phosphatase family
group_11816	0	0	0.961898	0.0494278	CO	Domain of unknown function (DUF4369)
group_11817	0	0	0.925272	0.24118	-	-
group_11818	0	0	0.977022	0.132694	M	Psort location Cytoplasmic, score 8.96
group_11819	0	0	0.997624	0.0882307	O	Psort location Cytoplasmic, score
group_11831	0	0	-	-	S	Endonuclease Exonuclease phosphatase family
group_11853	0	0	-	-	S	DJ-1/PfpI family
group_11854	0	0	0.945256	0.0866168	S	Psort location Cytoplasmic, score 8.96
group_11875	0	0	-	-	S	Major fimbrial subunit protein (FimA)
group_11883	0	0	0.949283	0.0344362	S	COG NOG25304 non supervised orthologous group
group_11923	0	0	0.963323	0.082561	M	Outer membrane protein beta-barrel domain
group_11933	0	0	-	-	E	Acetyltransferase (GNAT) domain
group_11940	0	0	-	-	F	PFAM Adenosine AMP deaminase
group_11941	0	0	-	-	S	RteC protein
group_11946	0	0	-	-	S	ATPase (AAA superfamily)
group_11955	0	0	0.973284	0.0185494	F	GTP cyclohydrolase I
group_11970	0	0	0.944328	0.0966897	M	Belongs to the peptidase S8 family
group_11972	0	0	0.850306	0.185253	-	-
group_11976	0	0	0.961289	0.038876	S	Maltose acetyltransferase
group_1199	0	0	-	-	S	DNA binding domain, excisionase family
group_11990	0	0	0.970417	0.0773577	S	Peptidase M16 inactive domain protein
group_11996	0	0	0.939545	0.109276	S	COG NOG29571 non supervised orthologous group
group_12007	0	0	-	-	-	-
group_12024	0	0	0.843649	0.0664749	S	4Fe-4S dicluster domain
group_12035	0	0	0.947885	0.0492559	S	Psort location CytoplasmicMembrane, score 10.00
group_1205	0	0	-0.10838	0.179292	S	DNA binding domain, excisionase family
group_12059	0	0	0.968184	0.150569	I	COG0657 Esterase lipase
group_12060	0	0	0.889902	0.343754	S	Domain of unknown function (DUF4932)
group_12065	0	0	-	-	S	Kelch motif
group_1207	0	0	-	-	T	ATPase histidine kinase DNA gyrase B HSP90 domain protein
group_12070	0	0	-	-	S	Calcineurin-like phosphoesterase superfamily domain
group_12075	0	0	-	-	S	Domain of unknown function (DUF4391)
group_12083	0	0	0.898374	0.17091	S	COG0110 Acetyltransferase (isoleucine patch superfamily)
group_12086	0	0	0.180347	0.262612	-	-
group_12090	0	0	0.177108	0.161202	L	CHC2 zinc finger
group_1210	0	0	0.940074	0.29644	T	ATPase histidine kinase DNA gyrase B HSP90 domain protein
group_12107	0	0	0.0281964	0.672922	-	-
group_12127	0	0	0.932876	0.0640977	S	Exopolysaccharide biosynthesis protein YbjH
group_1214	0	0	0.738753	0.127032	T	ATPase histidine kinase DNA gyrase B HSP90 domain protein
group_12147	0	0	0	0.274424	-	-
group_1216	0	0	-	-	S	MerR HTH family regulatory protein
group_12173	0	0	-	-	S	EpsG family
group_12187	0	0	0.739746	0.064118	-	-
group_12219	0	0	-	-	S	Conjugative transposon, TraM
group_1226	0	0	-	-	P	TonB-linked outer membrane protein, SusC RagA family
group_12274	0	0	0.497604	0.326419	-	-
group_1228	0	0	0.491228	0.809592	-	-
group_12281	0	0	-	-	-	-
group_1229	0	0	-	-	K	Divergent AAA domain protein
group_12295	0	0	0.521919	0.701834	M	Glycosyltransferase, group 1 family protein
group_1230	0	0	0.38965	0.142552	K	Divergent AAA domain protein
group_12309	0	0	-	-	-	-
group_1231	0	0	0.474889	0.118943	K	Divergent AAA domain protein
group_1232	0	0	0.364829	0.121612	K	Divergent AAA domain protein
group_12323	0	0	-	-	L	Psort location Cytoplasmic, score 8.96
group_12332	0	0	0.334642	0.375175	-	-
group_12338	0	0	0.905388	1.23949	S	Glycosyltransferase, group 2 family protein
group_12342	0	0	0.940701	0.0353132	S	Psort location CytoplasmicMembrane, score 10.00
group_12343	0	0	-	-	L	Belongs to the 'phage' integrase family
group_12359	0	0	0.798483	0.526722	-	-
group_12361	0	0	-	-	-	-
group_1237	0	0	-	-	-	-
group_12373	0	0	-	-	-	-
group_12376	0	0	-	-	L	Psort location Cytoplasmic, score 8.96
group_12379	0	0	0.756848	0.238719	S	Short C-terminal domain
group_1239	0	0	0.650287	0.63912	-	-
group_12392	0	0	-	-	T	Nacht domain
group_12395	0	0	-	-	S	COG NOG06097 non supervised orthologous group
group_12396	0	0	-	-	S	COG NOG06097 non supervised orthologous group
group_1240	0	0	0.012533	0.113489	S	RteC protein
group_1242	0	0	-0.0273619	0.297091	S	RteC protein
group_1243	0	0	-	-	S	RteC protein
group_12445	0	0	-	-	S	COG1512 Beta-propeller domains of methanol dehydrogenase type
group_12449	0	0	-	-	S	PepSY-associated TM region
group_12454	0	0	-	-	S	Psort location Cytoplasmic, score 8.96
group_12458	0	0	-	-	S	COG NOG31568 non supervised orthologous group
group_1248	0	0	None	0.610541	S	RteC protein
group_12497	0	0	-	-	S	Protein of unknown function (DUF2589)
group_12509	0	0	0.91995	0.0633976	G	Psort location Extracellular, score
group_12510	0	0	-	-	T	COG5000 Signal transduction histidine kinase involved in nitrogen fixation and metabolism regulation
group_12517	0	0	0.96229	0.0628958	C	Catalyzes the ferredoxin-dependent oxidative decarboxylation of arylpyruvates
group_12529	0	0	-	-	-	-
group_12530	0	0	-	-	L	AAA ATPase domain
group_12531	0	0	0	0.626466	-	-
group_1254	0	0	-	-	S	protein BT4048 SWALL AAO79153 (EMBL AE016943) (373 aa) fasta scores E()
group_12542	0	0	0.420823	0.0393988	L	Belongs to the 'phage' integrase family
group_12558	0	0	-	-	-	-
group_1256	0	0	0.530333	0.351915	S	protein BT4048 SWALL AAO79153 (EMBL AE016943) (373 aa) fasta scores E()
group_12560	0	0	-0.0562007	0.218537	S	Psort location CytoplasmicMembrane, score 9.46
group_12569	0	0	-	-	-	-
group_12572	0	0	-	-	S	von Willebrand factor (vWF) type A domain
group_12592	0	0	-	-	S	COG NOG35345 non supervised orthologous group
group_12598	0	0	-	-	S	Domain of unknown function (DUF4251)
group_12610	0	0	-	-	S	Psort location Cytoplasmic, score 8.96
group_12613	0	0	-	-	S	HipA N-terminal domain
group_12618	0	0	-	-	DM	Chain length determinant protein
group_1262	0	0	-	-	L	Belongs to the 'phage' integrase family
group_12623	0	0	-	-	S	Domain of unknown function (DUF4934)
group_1263	0	0	-	-	L	Belongs to the 'phage' integrase family
group_12634	0	0	-	-	T	His Kinase A (phosphoacceptor) domain
group_12657	0	0	-	-	S	COG NOG31621 non supervised orthologous group
group_12661	0	0	-	-	-	-
group_12674	0	0	-	-	S	NVEALA protein
group_12678	0	0	-	-	-	-
group_12686	0	0	-	-	S	Psort location Cytoplasmic, score 8.96
group_127	0	0	None	0.3011	M	RHS repeat-associated core domain
group_12702	0	0	-	-	-	-
group_12715	0	0	-	-	-	-
group_12721	0	0	0.948423	0.273417	-	-
group_12728	0	0	0.843032	0.753778	-	-
group_12735	0	0	0.921569	1.58694	-	-
group_12746	0	0	0.880037	0.340962	M	Nucleotidyl transferase
group_12754	0	0	-	-	M	Cytidylyltransferase
group_12762	0	0	-0.00356509	0.120065	K	RNA polymerase sigma-70 factor
group_12769	0	0	0.979696	0.403792	M	LicD family
group_12775	0	0	-	-	S	O-acyltransferase activity
group_12776	0	0	-	-	S	Glycosyl transferase family 2
group_12785	0	0	-	-	S	Protein of unknown function (DUF935)
group_12789	0	0	0.133333	9.05738	S	Domain of unknown function (DUF4868)
group_12791	0	0	0	0.417193	-	-
group_12795	0	0	-	-	-	-
group_12798	0	0	0.231186	0.164457	-	-
group_128	0	0	-	-	M	RHS repeat-associated core domain
group_1280	0	0	-	-	S	Domain of unknown function (DUF4906)
group_12802	0	0	0.839046	0.129541	V	Psort location CytoplasmicMembrane, score 10.00
group_12804	0	0	-0.045539	0.351047	S	Psort location Cytoplasmic, score 8.96
group_12806	0	0	-	-	-	-
group_1281	0	0	-	-	-	-
group_12811	0	0	-	-	-	-
group_1282	0	0	-	-	-	-
group_12840	0	0	-	-	PT	COG3712 Fe2 -dicitrate sensor, membrane component
group_12842	0	0	-	-	F	SusD family
group_12844	0	0	-	-	V	Abi-like protein
group_1285	0	0	0.0156978	0.183816	S	Fimbrillin-like
group_12859	0	0	-	-	S	Bacterial transferase hexapeptide (six repeats)
group_12861	0	0	-	-	D	tRNA processing
group_12895	0	0	0.891304	0.184933	S	Psort location CytoplasmicMembrane, score 10.00
group_12897	0	0	-0.0222868	0.306931	-	-
group_129	0	0	-	-	M	RHS repeat-associated core domain
group_12906	0	0	-	-	S	Calycin-like beta-barrel domain
group_12914	0	0	-	-	V	Bacteriophage Lambda NinG protein
group_12917	0	0	-	-	V	N-6 DNA Methylase
group_12920	0	0	-	-	E	Psort location Cytoplasmic, score 8.96
group_12935	0	0	-	-	S	Helix-turn-helix domain
group_12938	0	0	-	-	K	BRO family, N-terminal domain
group_12963	0	0	-	-	S	Helix-turn-helix domain
group_12970	0	0	-	-	L	Resolvase, N terminal domain
group_12974	0	0	-	-	-	-
group_12984	0	0	-	-	S	Helix-turn-helix domain
group_12987	0	0	0.944593	0.195951	-	-
group_12989	0	0	-	-	-	-
group_12996	0	0	0.933549	0.487237	-	-
group_12997	0	0	-	-	-	-
group_13003	0	0	0.924863	0.230517	-	-
group_13012	0	0	0.979039	0.190016	S	LysM domain
group_13015	0	0	-	-	-	-
group_13034	0	0	-	-	-	-
group_13035	0	0	-	-	K	Belongs to the ParB family
group_13037	0	0	-	-	-	-
group_13049	0	0	-	-	L	DNA primase TraC
group_13052	0	0	-	-	-	-
group_13056	0	0	-	-	L	Transposase (IS4 family) protein
group_131	0	0	-	-	M	RHS repeat-associated core domain
group_13102	0	0	-	-	H	Methyltransferase domain
group_13109	0	0	-	-	G	COG NOG04001 non supervised orthologous group
group_13111	0	0	-	-	S	Psort location Cytoplasmic, score 8.96
group_13120	0	0	-	-	-	-
group_13143	0	0	-	-	-	-
group_13159	0	0	-	-	-	-
group_13161	0	0	-	-	M	Glycosyl transferases group 1
group_13168	0	0	-	-	G	WxcM-like, C-terminal
group_1317	0	0	None	0.588961	S	aa) fasta scores E()
group_13174	0	0	-	-	-	-
group_13177	0	0	-	-	L	Belongs to the 'phage' integrase family
group_1318	0	0	-	-	S	aa) fasta scores E()
group_13186	0	0	None	0.392656	H	Flavin containing amine oxidoreductase
group_13188	0	0	0.302198	0.350176	-	-
group_132	0	0	-	-	M	RHS repeat-associated core domain
group_1320	0	0	0	0.348612	-	-
group_13200	0	0	0.358527	0.294705	-	-
group_1321	0	0	-	-	-	-
group_13215	0	0	0.704908	0.0450021	L	Belongs to the 'phage' integrase family
group_13227	0	0	-	-	-	-
group_13237	0	0	-	-	S	Psort location Cytoplasmic, score 8.96
group_1324	0	0	0.772808	0.518133	-	-
group_13241	0	0	-	-	S	AAA ATPase domain
group_13243	0	0	-	-	-	-
group_1325	0	0	-	-	-	-
group_13253	0	0	0.576975	0.0654712	P	TonB-linked outer membrane protein, SusC RagA family
group_13254	0	0	0.981501	0.313825	-	-
group_13269	0	0	-	-	N	Fimbrillin-like
group_13273	0	0	-	-	-	-
group_13274	0	0	0.0701357	0.379209	S	Psort location Cytoplasmic, score 8.96
group_13281	0	0	-	-	-	-
group_13282	0	0	-	-	L	Phage integrase SAM-like domain
group_133	0	0	-	-	M	RHS repeat-associated core domain protein
group_1332	0	0	-	-	-	-
group_13327	0	0	-	-	Q	Nodulation protein S (NodS)
group_13329	0	0	-	-	S	DnaB-like helicase C terminal domain
group_13337	0	0	-	-	-	-
group_1334	0	0	-	-	-	-
group_13353	0	0	-	-	-	-
group_13367	0	0	0.675676	183.042	-	-
group_13376	0	0	-	-	-	-
group_1338	0	0	0.0786108	0.22742	S	Domain of unknown function, B. Theta Gene description (DUF3873)
group_1339	0	0	-	-	G	Alpha-L-fucosidase
group_1344	0	0	-	-	G	Alpha-L-fucosidase
group_1345	0	0	-	-	G	Alpha-L-fucosidase
group_13452	0	0	-	-	-	-
group_13457	0	0	-	-	L	Helicase conserved C-terminal domain
group_13463	0	0	-	-	L	COG NOG08810 non supervised orthologous group
group_13466	0	0	-	-	S	MerR HTH family regulatory protein
group_1348	0	0	0.81995	0.0733352	G	Alpha-L-fucosidase
group_1349	0	0	0.466992	0.0749041	G	Alpha-L-fucosidase
group_1350	0	0	0.533333	0.101875	G	Alpha-L-fucosidase
group_13532	0	0	-	-	D	DNA sulfur modification protein DndD
group_13535	0	0	-	-	-	-
group_13536	0	0	0.99306	0.0597011	S	SusD family
group_1356	0	0	-	-	S	23S rRNA-intervening sequence protein
group_13561	0	0	0.953544	0.0751489	P	Sodium/hydrogen exchanger family
group_13562	0	0	-	-	-	-
group_13569	0	0	-	-	-	-
group_1358	0	0	0.192532	1.21645	L	Arm DNA-binding domain
group_13581	0	0	-	-	-	-
group_13589	0	0	-	-	M	COG COG0739 Membrane proteins related to metalloendopeptidases
group_13590	0	0	0.547772	0.292737	G	Catalyzes the epimerization of the C3' and C5'positions of dTDP-6-deoxy-D-xylo-4-hexulose, forming dTDP-6-deoxy-L-lyxo-4- hexulose
group_1360	0	0	-	-	L	Belongs to the 'phage' integrase family
group_13605	0	0	-	-	K	Helix-turn-helix domain
group_13610	0	0	-	-	-	-
group_13622	0	0	-	-	S	KilA-N
group_13625	0	0	-	-	G	Belongs to the glycosyl hydrolase 35 family
group_13628	0	0	-	-	-	-
group_13630	0	0	-	-	T	ATPase histidine kinase DNA gyrase B HSP90 domain protein
group_13635	0	0	-	-	-	-
group_13647	0	0	-	-	C	radical SAM domain protein
group_1366	0	0	0.769774	1.06607	-	-
group_13661	0	0	0.0970588	0.137365	S	Nucleotidyl transferase AbiEii toxin, Type IV TA system
group_13669	0	0	-	-	-	-
group_1368	0	0	0.326786	1.07656	-	-
group_13682	0	0	-	-	S	O-acyltransferase activity
group_13690	0	0	0.270308	0.224611	E	Belongs to the DegT DnrJ EryC1 family
group_13691	0	0	-	-	-	-
group_13708	0	0	-	-	H	4'-phosphopantetheinyl transferase superfamily
group_13715	0	0	-	-	-	-
group_1373	0	0	-	-	-	-
group_1375	0	0	-	-	S	protein BT4048 SWALL AAO79153 (EMBL AE016943) (373 aa) fasta scores E()
group_13768	0	0	-	-	G	Acyltransferase family
group_1377	0	0	-	-	-	-
group_13774	0	0	-	-	KT	Lanthionine synthetase C-like protein
group_13784	0	0	-	-	S	Protein of unknown function (DUF2971)
group_13786	0	0	-	-	-	-
group_13787	0	0	-	-	M	Glycosyl transferase family 2
group_1379	0	0	-	-	S	protein BT4048 SWALL AAO79153 (EMBL AE016943) (373 aa) fasta scores E()
group_13795	0	0	-	-	S	ATPase (AAA superfamily)
group_138	0	0	None	1.18539	S	6-bladed beta-propeller
group_1380	0	0	0.838686	0.340657	S	protein BT4048 SWALL AAO79153 (EMBL AE016943) (373 aa) fasta scores E()
group_13804	0	0	-	-	-	-
group_13810	0	0	-	-	S	SusD family
group_13847	0	0	-	-	S	Psort location Cytoplasmic, score 8.96
group_13858	0	0	-	-	-	-
group_13875	0	0	-	-	K	Fic/DOC family
group_13889	0	0	-	-	L	Psort location Cytoplasmic, score 8.96
group_13891	0	0	-	-	-	-
group_13907	0	0	-	-	S	Domain of unknown function (DUF4373)
group_13916	0	0	-	-	S	Phage portal protein, SPP1 Gp6-like
group_13917	0	0	0.139705	0.585352	-	-
group_13938	0	0	-	-	-	-
group_13944	0	0	-	-	U	Phosphatidylinositol-specific phospholipase C, X domain
group_13971	0	0	0.91342	0.328791	-	-
group_13974	0	0	-	-	O	Peptidase M48
group_13975	0	0	-	-	S	Domain of unknown function, B. Theta Gene description (DUF3872)
group_13980	0	0	-	-	P	TonB-linked outer membrane protein, SusC RagA family
group_13993	0	0	-	-	-	-
group_13994	0	0	-	-	-	-
group_14008	0	0	-	-	-	-
group_1401	0	0	0.201049	0.696538	-	-
group_1404	0	0	-	-	PT	Domain of unknown function (DUF4974)
group_14047	0	0	-	-	S	Domain of unknown function (DUF4469) with IG-like fold
group_14079	0	0	-	-	-	-
group_14098	0	0	0.973773	0.0410511	H	Uroporphyrinogen-III synthase
group_14119	0	0	-	-	-	-
group_14137	0	0	-	-	J	Catalyzes the 2-thiolation of uridine at the wobble position (U34) of tRNA, leading to the formation of s(2)U34
group_14140	0	0	-	-	T	Psort location Cytoplasmic, score 8.96
group_14159	0	0	-	-	-	-
group_14203	0	0	-	-	P	PD-(D/E)XK nuclease superfamily
group_14220	0	0	-	-	S	COG NOG28155 non supervised orthologous group
group_14228	0	0	0.522644	0.359905	S	COG NOG26634 non supervised orthologous group
group_1425	0	0	-	-	-	-
group_1427	0	0	0	0.255935	Q	calcium- and calmodulin-responsive adenylate cyclase activity
group_14277	0	0	0.493528	0.325123	E	Belongs to the DegT DnrJ EryC1 family
group_1432	0	0	0.0079368	0.155346	L	Helicase C-terminal domain protein
group_14323	0	0	-	-	-	-
group_14354	0	0	0.968219	0.0245016	S	UPF0365 protein
group_14364	0	0	0.965497	0.061156	E	COG1748 Saccharopine dehydrogenase and related
group_14365	0	0	-	-	-	-
group_14366	0	0	-	-	L	AAA domain
group_14392	0	0	-	-	-	-
group_14394	0	0	0.942102	0.0701	E	Psort location Cytoplasmic, score
group_1443	0	0	0.987858	0.143189	S	COG NOG33609 non supervised orthologous group
group_1444	0	0	0.878052	0.135781	S	COG NOG33609 non supervised orthologous group
group_14442	0	0	-	-	CO	COG NOG24939 non supervised orthologous group
group_1445	0	0	0.875558	0.506664	S	ATPase (AAA superfamily)
group_14453	0	0	0.963609	0.0191677	M	COG NOG06397 non supervised orthologous group
group_1446	0	0	0.69038	0.275183	-	-
group_1448	0	0	0.739016	0.427189	-	-
group_14481	0	0	-	-	-	-
group_14484	0	0	-	-	-	-
group_14488	0	0	-	-	S	HmuY protein
group_14569	0	0	None	1	-	-
group_14602	0	0	-	-	S	protein BT3056 SWALL AAO78162 (EMBL AE016938) (409 aa) fasta scores E()
group_14637	0	0	-	-	-	-
group_1464	0	0	0.276405	0.16105	L	Psort location Cytoplasmic, score 8.96
group_14645	0	0	-0.0324001	0.188758	-	-
group_14670	0	0	0.0970835	0.223451	S	Psort location Cytoplasmic, score
group_1470	0	0	0.241162	0.979966	J	Belongs to the class I-like SAM-binding methyltransferase superfamily. rRNA adenine N(6)-methyltransferase family
group_14730	0	0	-	-	S	Outer membrane protein beta-barrel domain
group_14743	0	0	0.941216	0.105779	S	Psort location CytoplasmicMembrane, score
group_14748	0	0	-	-	S	Putative auto-transporter adhesin, head GIN domain
group_14773	0	0	0.914504	0.0435807	S	ATPase (AAA superfamily)
group_14794	0	0	-	-	-	-
group_14811	0	0	0.980778	0.168337	S	COG NOG16623 non supervised orthologous group
group_14830	0	0	-	-	G	WxcM-like, C-terminal
group_1487	0	0	-0.0142495	0.15443	S	Psort location Cytoplasmic, score 8.96
group_14922	0	0	0.925795	0.118412	S	Psort location Cytoplasmic, score 8.96
group_1493	0	0	0.203319	0.0678805	S	Helix-turn-helix domain
group_14931	0	0	0.958808	0.112321	J	ribosomal pseudouridine synthase C, large subunit
group_14932	0	0	-	-	V	ABC-type multidrug transport system ATPase component
group_1494	0	0	0.252651	0.0640397	S	Helix-turn-helix domain
group_1495	0	0	-	-	S	Helix-turn-helix domain
group_14953	0	0	0.970756	0.0308138	S	Transglycosylase associated protein
group_14969	0	0	0.963526	0.194199	S	Psort location Cytoplasmic, score 8.96
group_1497	0	0	0.16	0.673503	K	Helix-turn-helix XRE-family like proteins
group_14992	0	0	0.648628	0.748897	S	radical SAM domain protein
group_15	0	0	None	0.081735	-	-
group_1502	0	0	-	-	T	PAS domain S-box protein
group_15020	0	0	0.961035	0.0817836	LU	Rossmann fold nucleotide-binding protein involved in DNA uptake
group_15043	0	0	-	-	-	-
group_1505	0	0	-	-	S	KAP family P-loop domain
group_15058	0	0	-	-	-	-
group_1509	0	0	-0.0452888	0.132124	D	recombination enzyme
group_15097	0	0	-	-	-	-
group_1510	0	0	-	-	D	recombination enzyme
group_1511	0	0	-	-	-	-
group_15112	0	0	-	-	L	to Bacteroides fragilis transposase for insertion sequence element IS4351 SWALL TRA4_BACFR (SWALL P37247) (326 aa) fasta scores E()
group_15142	0	0	-	-	-	-
group_15145	0	0	-	-	M	Glycosyltransferase like family 2
group_1515	0	0	-	-	-	-
group_15157	0	0	-	-	-	-
group_15162	0	0	-	-	-	-
group_15163	0	0	-	-	-	-
group_15169	0	0	-	-	-	-
group_1517	0	0	0.189781	0.170286	-	-
group_1521	0	0	0.301606	0.171124	L	Plasmid recombination enzyme
group_15242	0	0	-	-	K	Transcriptional regulator, AraC family
group_15248	0	0	-	-	-	-
group_1526	0	0	-	-	L	Psort location Cytoplasmic, score 8.96
group_15261	0	0	-	-	-	-
group_15263	0	0	-	-	-	-
group_1527	0	0	0.10109	0.146301	L	Psort location Cytoplasmic, score 8.96
group_1528	0	0	-	-	V	restriction modification system DNA specificity
group_1529	0	0	-	-	L	Type I restriction modification DNA specificity domain
group_15318	0	0	0.843905	0.16109	M	Glycosyl transferases group 1
group_1535	0	0	None	0.158883	T	COG NOG26059 non supervised orthologous group
group_1536	0	0	-	-	T	COG NOG26059 non supervised orthologous group
group_15378	0	0	-	-	EV	beta-lactamase
group_1538	0	0	-	-	S	6-bladed beta-propeller
group_1540	0	0	0.0454545	0.293752	S	6-bladed beta-propeller
group_15407	0	0	-	-	U	peptide transport
group_15429	0	0	-	-	S	Psort location Cytoplasmic, score 8.96
group_15449	0	0	0.984246	0.156327	S	COG NOG31508 non supervised orthologous group
group_15454	0	0	-	-	-	-
group_15455	0	0	-	-	D	Ligates lysine onto the cytidine present at position 34 of the AUA codon-specific tRNA(Ile) that contains the anticodon CAU, in an ATP-dependent manner. Cytidine is converted to lysidine, thus changing the amino acid specificity of the tRNA from methionine to isoleucine
group_1546	0	0	0.134637	0.168235	-	-
group_1549	0	0	-	-	-	-
group_1552	0	0	0.967507	0.162028	P	TonB-linked outer membrane protein, SusC RagA family
group_1554	0	0	-	-	P	TonB-linked outer membrane protein, SusC RagA family
group_15541	0	0	-	-	E	Psort location Cytoplasmic, score 9.97
group_15573	0	0	-	-	-	-
group_15575	0	0	-	-	-	-
group_1559	0	0	-	-	P	TonB-linked outer membrane protein, SusC RagA family
group_156	0	0	-	-	S	6-bladed beta-propeller
group_1560	0	0	-	-	V	Type I restriction modification DNA specificity domain protein
group_15619	0	0	-	-	L	COG NOG08810 non supervised orthologous group
group_15634	0	0	-	-	-	-
group_15639	0	0	-	-	S	Psort location Cytoplasmic, score 8.96
group_15646	0	0	-	-	L	Single-strand binding protein family
group_1568	0	0	-	-	V	K01154 type I restriction enzyme, S subunit
group_1569	0	0	-	-	V	COG0732 Restriction endonuclease S subunits
group_157	0	0	None	0.134141	L	Psort location OuterMembrane, score 9.49
group_1571	0	0	-	-	V	COG0732 Restriction endonuclease S subunits
group_15724	0	0	-	-	-	-
group_15733	0	0	0.721246	0.319773	S	COG COG1853 Conserved protein domain typically associated with flavoprotein oxygenases, DIM6 NTAB family
group_15788	0	0	-0.00593843	0.395196	S	Domain of unknown function (DUF5053)
group_15793	0	0	-	-	-	-
group_15803	0	0	0.305227	0.172462	T	Histidine kinase
group_15814	0	0	-	-	S	Protein of unknown function (DUF541)
group_15832	0	0	-	-	G	Raffinose synthase or seed imbibition protein Sip1
group_15851	0	0	0.855346	0.407097	M	Psort location Cytoplasmic, score 8.96
group_1586	0	0	-	-	S	TolB-like 6-blade propeller-like
group_15865	0	0	-0.0191893	0.483217	PT	Sigma factor regulatory protein, FecR PupR family
group_1587	0	0	-	-	S	TolB-like 6-blade propeller-like
group_15873	0	0	-	-	E	COG NOG09493 non supervised orthologous group
group_159	0	0	0.0857258	0.114035	L	Helicase C-terminal domain protein
group_15913	0	0	-	-	S	Phage minor structural protein
group_1592	0	0	-	-	S	TolB-like 6-blade propeller-like
group_15993	0	0	-	-	U	Conjugation system ATPase, TraG family
group_160	0	0	None	0.252661	L	Helicase C-terminal domain protein
group_16027	0	0	0.285714	6.34671e-13	S	Domain of unknown function (DUF4133)
group_16028	0	0	-	-	M	Autotransporter beta-domain
group_16061	0	0	-	-	-	-
group_16065	0	0	-	-	L	Psort location Cytoplasmic, score 8.96
group_16077	0	0	0.0122117	-0.0205356	-	-
group_16078	0	0	-	-	-	-
group_16121	0	0	0.216033	0.508059	S	Plasmid maintenance system killer
group_1614	0	0	-0.00295343	0.277369	L	CHC2 zinc finger domain protein
group_16141	0	0	-	-	O	Glycosyl Hydrolase Family 88
group_16145	0	0	0.965625	0.106125	-	-
group_16149	0	0	-	-	L	Helix-turn-helix domain
group_16150	0	0	-	-	L	Belongs to the 'phage' integrase family
group_16161	0	0	-	-	S	ORF6N domain
group_1619	0	0	-	-	L	CHC2 zinc finger domain protein
group_16239	0	0	-	-	-	-
group_16252	0	0	-	-	M	Glycosyltransferase like family 2
group_16259	0	0	0.760138	0.0705452	-	-
group_16260	0	0	0.997642	0.458545	-	-
group_16289	0	0	-	-	L	Eco57I restriction-modification methylase
group_1631	0	0	-	-	U	Domain of unknown function (DUF4141)
group_16332	0	0	-	-	M	Catalyzes the reduction of dTDP-6-deoxy-L-lyxo-4- hexulose to yield dTDP-L-rhamnose
group_16343	0	0	-	-	-	-
group_16348	0	0	-	-	-	-
group_1635	0	0	-	-	S	Conjugal transfer protein traD
group_16360	0	0	0.773706	0.151929	-	-
group_16365	0	0	-	-	K	Transcriptional regulator
group_1639	0	0	0.00120709	0.276779	S	Conjugal transfer protein traD
group_16393	0	0	-	-	S	Competence protein
group_16394	0	0	-	-	C	radical SAM domain protein
group_16398	0	0	-	-	-	-
group_164	0	0	0	0.150817	L	Helicase C-terminal domain protein
group_16409	0	0	-	-	-	-
group_16411	0	0	-	-	S	Sugar-transfer associated ATP-grasp
group_1642	0	0	-	-	G	Concanavalin A-like lectin/glucanases superfamily
group_16422	0	0	-	-	M	Glycosyl transferase 4-like domain
group_16429	0	0	-	-	-	-
group_16430	0	0	-	-	-	-
group_16448	0	0	-	-	-	-
group_16468	0	0	0.990306	0.0936933	M	UDP-galactopyranose mutase
group_1647	0	0	-	-	-	-
group_1648	0	0	-	-	-	-
group_16487	0	0	-	-	-	-
group_16538	0	0	-	-	-	-
group_1657	0	0	0.849342	0.0469211	P	TonB-linked outer membrane protein, SusC RagA family
group_16576	0	0	0.444444	0.426557	M	dTDP-4-dehydrorhamnose 3,5-epimerase activity
group_16596	0	0	-	-	L	Psort location Cytoplasmic, score 8.96
group_16604	0	0	-	-	-	-
group_16613	0	0	-	-	K	XRE family transcriptional regulator
group_16623	0	0	0.869205	0.179122	-	-
group_16631	0	0	0	0.144817	L	Psort location Cytoplasmic, score 8.96
group_16637	0	0	0.189394	1.06909	-	-
group_1664	0	0	-	-	P	TonB-linked outer membrane protein, SusC RagA family
group_1668	0	0	-	-	P	TonB-linked outer membrane protein, SusC RagA family
group_16691	0	0	1	0.477458	-	-
group_1671	0	0	-	-	S	CAAX amino terminal protease family
group_16749	0	0	-	-	S	dihydrofolate reductase family protein K00287
group_16759	0	0	-	-	-	-
group_16773	0	0	-	-	L	Belongs to the 'phage' integrase family
group_16797	0	0	-	-	-	-
group_168	0	0	-	-	L	Helicase C-terminal domain protein
group_1681	0	0	-	-	-	-
group_16829	0	0	-	-	-	-
group_16841	0	0	-	-	-	-
group_16842	0	0	-	-	-	-
group_1685	0	0	-	-	-	-
group_16852	0	0	0.809524	65.8522	-	-
group_16885	0	0	-	-	-	-
group_16886	0	0	-	-	-	-
group_16904	0	0	0.043771	0.165816	S	Polysaccharide pyruvyl transferase
group_16932	0	0	-	-	S	Protein of unknown function (DUF4099)
group_16939	0	0	-	-	-	-
group_16972	0	0	-	-	-	-
group_16976	0	0	-	-	-	-
group_16978	0	0	-	-	-	-
group_16980	0	0	-	-	S	Psort location Cytoplasmic, score 8.96
group_1702	0	0	-	-	T	Psort location CytoplasmicMembrane, score
group_17031	0	0	-	-	S	Psort location Cytoplasmic, score 8.96
group_17046	0	0	-	-	-	-
group_17052	0	0	-	-	S	Virulence-associated protein E
group_1706	0	0	-	-	S	Tetratricopeptide repeat protein
group_1711	0	0	-	-	S	Domain of unknown function (DUF5042)
group_17139	0	0	0.928581	0.0701417	F	outer membrane protein, probably involved in nutrient binding BT0866 SWALL AAO75973 (EMBL AE016929) (632 aa) fasta scores E()
group_17143	0	0	-	-	M	LICD family
group_17160	0	0	-	-	K	DNA-binding helix-turn-helix protein
group_1719	0	0	-	-	S	Domain of unknown function (DUF4906)
group_17205	0	0	-	-	-	-
group_17220	0	0	-	-	M	Glycosyl transferase, family 2
group_17224	0	0	-	-	-	-
group_1723	0	0	-0.0181144	0.134562	U	Relaxase mobilization nuclease domain protein
group_17237	0	0	-	-	-	-
group_17255	0	0	-	-	-	-
group_17302	0	0	-0.0277778	0.262481	S	PepSY-associated TM region
group_17309	0	0	-	-	-	-
group_17321	0	0	-	-	-	-
group_1733	0	0	-	-	-	-
group_17336	0	0	-	-	-	-
group_17364	0	0	-	-	-	-
group_17367	0	0	-	-	S	Psort location CytoplasmicMembrane, score 9.46
group_17380	0	0	-	-	L	Psort location Cytoplasmic, score 8.96
group_17390	0	0	-	-	-	-
group_17405	0	0	-	-	G	Domain of unknown function (DUF4091)
group_17417	0	0	-	-	S	protein BT4048 SWALL AAO79153 (EMBL AE016943) (373 aa) fasta scores E()
group_17428	0	0	-	-	S	Protein of unknown function (DUF499)
group_1744	0	0	-	-	-	-
group_1745	0	0	0.760013	0.28778	S	SusD family
group_1747	0	0	-	-	P	TonB-linked outer membrane protein, SusC RagA family
group_17513	0	0	-	-	-	-
group_1755	0	0	-	-	S	SusD family
group_17556	0	0	-	-	L	May nick specific sequences that contain T G mispairs resulting from m5C-deamination
group_1756	0	0	-	-	P	TonB-linked outer membrane protein, SusC RagA family
group_17587	0	0	-	-	S	Aldo/keto reductase family
group_1760	0	0	0.965556	0.153622	E	Peptidase family M1 domain
group_1762	0	0	-	-	E	Peptidase family M1 domain
group_1764	0	0	-	-	-	-
group_17644	0	0	-	-	-	-
group_17645	0	0	-	-	-	-
group_1765	0	0	-	-	-	-
group_17658	0	0	-	-	-	-
group_1766	0	0	-	-	L	Belongs to the 'phage' integrase family
group_1768	0	0	0.42275	0.0752564	L	Belongs to the 'phage' integrase family
group_17697	0	0	0	0.426407	S	Psort location Cytoplasmic, score 8.96
group_1770	0	0	None	0.0722052	-	-
group_17711	0	0	-	-	-	-
group_1772	0	0	0.0244389	0.212188	S	Psort location CytoplasmicMembrane, score
group_1774	0	0	0.537034	0.597218	-	-
group_17760	0	0	-	-	-	-
group_17762	0	0	-	-	K	Transcriptional regulator
group_1778	0	0	0.394395	0.789179	S	NVEALA protein
group_17805	0	0	-	-	-	-
group_17893	0	0	-0.0063345	0.420427	M	OmpA family
group_17904	0	0	-	-	-	-
group_17905	0	0	0.133861	0.23079	-	-
group_17909	0	0	-	-	-	-
group_17918	0	0	-	-	-	-
group_1798	0	0	-	-	S	NVEALA protein
group_17991	0	0	-	-	-	-
group_17993	0	0	-	-	S	Hexapeptide repeat of succinyl-transferase
group_1802	0	0	0.80006	0.229512	NU	Type IV pilus biogenesis stability protein PilW
group_18037	0	0	-	-	-	-
group_18051	0	0	-	-	S	Type I restriction enzyme HsdR protein
group_18059	0	0	-	-	D	Psort location OuterMembrane, score
group_18060	0	0	-	-	S	Psort location Cytoplasmic, score 8.96
group_18079	0	0	-	-	-	-
group_18162	0	0	-	-	S	Psort location Cytoplasmic, score 8.96
group_18168	0	0	-	-	M	Psort location CytoplasmicMembrane, score 10.00
group_18169	0	0	-	-	-	-
group_1817	0	0	0.00564627	0.25328	S	Psort location Cytoplasmic, score 8.96
group_18216	0	0	-	-	M	Psort location CytoplasmicMembrane, score 10.00
group_18235	0	0	-	-	CO	Thioredoxin-like
group_1836	0	0	0.884592	0.186016	S	WYL_2, Sm-like SH3 beta-barrel fold
group_18376	0	0	-	-	-	-
group_1843	0	0	-	-	S	Psort location Cytoplasmic, score 8.96
group_18472	0	0	-	-	-	-
group_18482	0	0	-	-	-	-
group_18484	0	0	-	-	-	-
group_1849	0	0	0.713188	0.154778	S	Psort location Cytoplasmic, score 8.96
group_1853	0	0	0.565012	0.254118	S	UpxZ family of transcription anti-terminator antagonists
group_1854	0	0	-	-	K	cheY-homologous receiver domain
group_1856	0	0	-	-	K	cheY-homologous receiver domain
group_1860	0	0	-	-	T	Two component regulator propeller
group_1879	0	0	0.724004	0.308961	-	-
group_1880	0	0	None	0.111343	T	ATPase histidine kinase DNA gyrase B HSP90 domain protein
group_1882	0	0	-	-	-	-
group_1893	0	0	-	-	-	-
group_1894	0	0	-	-	U	Type IV secretory system Conjugative DNA transfer
group_1900	0	0	-	-	U	COG COG3505 Type IV secretory pathway, VirD4 components
group_1905	0	0	-	-	-	-
group_1908	0	0	-	-	-	-
group_19110	0	0	-0.0499143	0.142056	P	TonB-linked outer membrane protein, SusC RagA family
group_1920	0	0	-	-	-	-
group_1923	0	0	0.18679	0.0547878	-	-
group_1927	0	0	0.0401948	0.375766	S	Psort location Cytoplasmic, score 8.96
group_1931	0	0	-	-	L	PFAM Transposase DDE domain
group_194	0	0	0.147804	0.999917	H	Catalyzes the formation of dTDP-glucose, from dTTP and glucose 1-phosphate, as well as its pyrophosphorolysis
group_1947	0	0	-	-	V	Type I restriction modification DNA specificity domain
group_195	0	0	0.0627027	0.111739	H	Catalyzes the formation of dTDP-glucose, from dTTP and glucose 1-phosphate, as well as its pyrophosphorolysis
group_1950	0	0	-0.0229345	0.194079	S	Psort location Cytoplasmic, score 8.96
group_198	0	0	-	-	H	Catalyzes the formation of dTDP-glucose, from dTTP and glucose 1-phosphate, as well as its pyrophosphorolysis
group_1983	0	0	0.875362	0.118193	S	SusD family
group_1984	0	0	0.687032	0.158429	S	SusD family
group_1996	0	0	0.676114	0.362735	M	Peptidase family S41
group_1998	0	0	-	-	M	Glycosyltransferase Family 4
group_2002	0	0	-	-	M	Belongs to the glycosyltransferase 26 family
group_2011	0	0	-	-	-	-
group_2017	0	0	0.0665587	0.32774	S	Putative binding domain, N-terminal
group_2019	0	0	-	-	S	Putative binding domain, N-terminal
group_2022	0	0	0.331745	0.144255	S	conserved protein found in conjugate transposon
group_2026	0	0	-	-	S	COG NOG24967 non supervised orthologous group
group_203	0	0	None	0.115455	H	Catalyzes the formation of dTDP-glucose, from dTTP and glucose 1-phosphate, as well as its pyrophosphorolysis
group_2037	0	0	-	-	L	Belongs to the 'phage' integrase family
group_2041	0	0	-	-	L	Belongs to the 'phage' integrase family
group_2042	0	0	0.0852273	0.413893	S	CarboxypepD_reg-like domain
group_2047	0	0	-	-	S	CarboxypepD_reg-like domain
group_2049	0	0	0.959466	0.0337969	P	TonB-linked outer membrane protein, SusC RagA family
group_2053	0	0	-	-	-	-
group_2060	0	0	0.941183	0.0921004	S	Psort location Cytoplasmic, score 8.96
group_2062	0	0	-	-	S	Psort location Cytoplasmic, score 8.96
group_2063	0	0	-	-	-	-
group_2066	0	0	-	-	-	-
group_2072	0	0	0.374001	0.369782	D	Psort location OuterMembrane, score
group_2079	0	0	0.0048511	0.160929	S	Conjugative transposon protein TraF
group_2083	0	0	0.248898	0.178014	S	COG NOG30259 non supervised orthologous group
group_2095	0	0	-	-	-	-
group_2099	0	0	0.848586	0.486011	S	Tetratricopeptide repeats
group_2107	0	0	-	-	P	TonB-linked outer membrane protein, SusC RagA family
group_2114	0	0	None	0.526706	-	-
group_2118	0	0	0.578157	0.595062	-	-
group_2122	0	0	-	-	-	-
group_2126	0	0	-	-	-	-
group_2128	0	0	0.938776	0.108593	P	TonB-linked outer membrane protein, SusC RagA family
group_213	0	0	0.160849	0.0970744	H	Catalyzes the formation of dTDP-glucose, from dTTP and glucose 1-phosphate, as well as its pyrophosphorolysis
group_214	0	0	0.170193	0.147952	H	Catalyzes the formation of dTDP-glucose, from dTTP and glucose 1-phosphate, as well as its pyrophosphorolysis
group_2148	0	0	0.956076	0.0654942	G	Belongs to the glycosyl hydrolase 35 family
group_2150	0	0	-	-	G	Belongs to the glycosyl hydrolase 35 family
group_21500	0	0	-	-	-	-
group_216	0	0	-	-	H	Catalyzes the formation of dTDP-glucose, from dTTP and glucose 1-phosphate, as well as its pyrophosphorolysis
group_2160	0	0	-	-	S	Domain of unknown function (DUF4934)
group_2166	0	0	-	-	-	-
group_2173	0	0	-	-	-	-
group_2175	0	0	-	-	S	COG3943 Virulence protein
group_21995	0	0	0.70713	0.228077	M	Psort location Cytoplasmic, score 8.96
group_2202	0	0	0.0770687	0.128249	S	Protein of unknown function (DUF1016)
group_2209	0	0	-	-	G	Catalyzes the epimerization of the C3' and C5'positions of dTDP-6-deoxy-D-xylo-4-hexulose, forming dTDP-6-deoxy-L-lyxo-4- hexulose
group_2222	0	0	-	-	S	Protein of unknown function (DUF2961)
group_2224	0	0	-	-	S	Protein of unknown function (DUF2961)
group_2230	0	0	-	-	-	-
group_2231	0	0	-	-	-	-
group_2235	0	0	-	-	-	-
group_2236	0	0	-0.00765173	0.140091	S	COG NOG28378 non supervised orthologous group
group_2241	0	0	-	-	S	Domain of unknown function, B. Theta Gene description (DUF3872)
group_22436	0	0	0.869048	0.0761924	IQ	KR domain
group_2258	0	0	-	-	-	-
group_226	0	0	-	-	S	PD-(D/E)XK nuclease family transposase
group_2260	0	0	-	-	-	-
group_22624	0	0	-	-	S	Protein of unknown function (DUF1343)
group_2268	0	0	-	-	D	recombination enzyme
group_22747	0	0	-	-	-	-
group_2280	0	0	0.783883	0.135086	H	COG4206 Outer membrane cobalamin receptor protein
group_2285	0	0	-	-	-	-
group_2286	0	0	0.660038	0.0469954	P	TonB-linked outer membrane protein, SusC RagA family
group_2291	0	0	-	-	P	Carboxypeptidase regulatory-like domain
group_2295	0	0	0.274413	0.186836	S	Rhs element Vgr protein
group_2299	0	0	-	-	S	Aldo/keto reductase family
group_2301	0	0	-	-	-	-
group_2306	0	0	0.916074	9.24947	V	bacteriocin export ABC transporter, lactococcin 972 group
group_2309	0	0	-	-	V	MacB-like periplasmic core domain
group_2311	0	0	-	-	V	MacB-like periplasmic core domain
group_2329	0	0	0.0301003	0.208582	L	Belongs to the 'phage' integrase family
group_233	0	0	-	-	S	Conjugative transposon protein TraE
group_2339	0	0	None	0.300961	S	Psort location Cytoplasmic, score
group_23444	0	0	-	-	-	-
group_2371	0	0	-	-	S	Protein of unknown function (DUF418)
group_2373	0	0	0.445931	0.389092	S	Domain of unknown function (DUF4934)
group_2374	0	0	-	-	S	Domain of unknown function (DUF4934)
group_2379	0	0	-	-	-	-
group_2381	0	0	0.0833484	0.995459	L	Integrase core domain
group_2383	0	0	None	0.981828	-	-
[truncated: 16,522 more rows]

## Sheet: recent recombination
Gene Name	Ancestral_recombination	Recent_recombination	Fst	dN/dS	COG	eggNOG Annotation
group_2648	4	30	0.69595	0.0415109	-	-
group_2814	3	29	0.282422	0.148974	S	Family of unknown function (DUF5467)
group_4595	4	25	0.0618302	0.0372897	U	COG COG3505 Type IV secretory pathway, VirD4 components
group_359	2	25	0.616324	0.468039	-	-
group_2886	11	23	0.0859961	0.312413	KL	CRISPR-associated helicase, Cas3
group_996	5	20	-	-	-	-
group_3450	1	19	0.179863	0.155465	L	COG0550 Topoisomerase IA
group_766	15	18	0.10463	0.160756	S	Domain of unknown function (DUF5017)
group_3205	11	18	0.289757	0.407289	S	6-bladed beta-propeller
group_145	7	18	None	0.101677	S	6-bladed beta-propeller
group_14822	4	18	0.715596	0.0723787	P	TonB-linked outer membrane protein, SusC RagA family
group_1661	5	17	0.17964	0.188504	U	Relaxase mobilization nuclease domain protein
group_608	0	16	-	-	-	-
group_2276	25	15	0.10279	0.164388	S	Conjugative transposon TraM protein
group_1903	17	15	0.297404	0.381575	S	Psort location OuterMembrane, score
group_2925	0	15	0.775067	0.178454	G	Glycosyl hydrolase family 38 C-terminal domain protein
group_7541	3	14	-	-	-	-
group_3987	2	14	0.214389	0.0412686	L	Belongs to the 'phage' integrase family
group_1288	5	13	-0.00266238	0.173698	S	COG NOG09947 non supervised orthologous group
group_751	4	13	0.263471	0.243603	-	-
group_11506	3	13	0.642773	0.110151	S	Pfam:SusD
group_1902	12	12	0.720469	0.336328	S	Psort location OuterMembrane, score
group_998	7	12	0.18189	0.122674	L	COG NOG25561 non supervised orthologous group
group_3182	3	12	0.00181748	0.193335	-	-
group_1330	2	12	0.575258	0.585803	-	-
group_9239	0	12	0.892777	0.0501675	G	Belongs to the glycosyl hydrolase 31 family
group_1708	8	11	-	-	L	DNA binding domain, excisionase family
group_15061	4	11	0.505298	0.0423137	S	Conjugative transposon TraJ protein
group_6840	3	11	0.595229	0.390699	-	-
group_9376	2	11	0.136681	0.166587	S	type VI secretion protein
group_5841	9	10	-	-	M	chlorophyll binding
group_8629	8	10	-	-	S	tape measure
group_1825	7	10	-0.0155507	0.0674595	S	Conjugative transposon TraJ protein
group_1354	6	10	0.119665	0.181648	S	FRG
group_2643	4	10	0.216953	0.0852077	S	Archaea bacterial proteins of unknown function
group_3809	4	10	0.088272	0.257413	S	Phage-related minor tail protein
group_4	4	10	0.270362	0.131753	-	-
group_10792	3	10	0.579574	0.168074	S	Phage Terminase
group_5814	2	10	0.84659	0.155294	H	CarboxypepD_reg-like domain
group_1988	1	10	0.0704485	0.139731	S	COG NOG19079 non supervised orthologous group
rcsC_23	1	10	-	-	T	COG0642 Signal transduction histidine kinase
group_1669	0	10	0.763287	0.792007	S	CAAX amino terminal protease family
group_1683	0	10	0.39932	0.628751	-	-
tagO_2	0	10	0.408073	0.208822	M	Psort location CytoplasmicMembrane, score 10.00
group_472	7	9	0.00467758	0.0493379	U	Psort location CytoplasmicMembrane, score
group_15419	6	9	-	-	S	COG2373 Large extracellular alpha-helical protein
group_3793	4	9	-	-	-	-
yidA	4	9	0.199549	0.208597	S	Sucrose-6F-phosphate phosphohydrolase
group_47	3	9	-	-	S	Domain of unknown function (DUF4906)
group_5215	3	9	-	-	O	Psort location Cytoplasmic, score 9.97
group_8301	3	9	0.0405568	0.188967	-	-
group_2348	2	9	0.423335	0.226743	S	Fimbrillin-A associated anchor proteins Mfa1 and Mfa2
group_2523	2	9	0.196978	0.168283	S	COG NOG09947 non supervised orthologous group
group_2837	2	9	0.684508	0.188612	L	Protein of unknown function (DUF3987)
group_5761	2	9	0.223673	0.0740507	S	COG NOG19079 non supervised orthologous group
group_4492	1	9	0.928196	0.351946	E	non supervised orthologous group
group_6748	1	9	0.772748	0.113746	S	Susd and RagB outer membrane lipoprotein
group_8235	1	9	0.595336	0.0628408	GM	Polysaccharide biosynthesis protein
group_19520	0	9	-	-	E	non supervised orthologous group
group_2127	0	9	-	-	-	-
group_2354	0	9	-	-	S	Domain of unknown function (DUF4369)
group_2477	0	9	0.78796	0.333385	E	Transglutaminase-like
group_3502	0	9	0.645064	0.213307	-	-
group_3815	0	9	0.000990063	0.157811	L	Helicase C-terminal domain protein
group_4827	0	9	0.611248	0.188395	S	Concanavalin A-like lectin/glucanases superfamily
group_6211	0	9	0.951657	0.103149	G	COG NOG09951 non supervised orthologous group
group_749	0	9	-	-	S	Fimbrillin-like
group_2357	12	8	0.0840936	0.358034	-	-
group_268	10	8	0.298265	0.195527	M	to Edwardsiella ictaluri UDP-glucose 4-epimerase WbeIT SWALL Q937X6 (EMBL AY057452) (323 aa) fasta scores E()
group_1531	8	8	0.631427	0.275425	S	6-bladed beta-propeller
epsN_1	6	8	0.387545	0.138412	E	Belongs to the DegT DnrJ EryC1 family
group_3878	5	8	-	-	L	COG NOG08810 non supervised orthologous group
group_1275	3	8	0.709356	0.231151	-	-
group_2594	1	8	0.471458	0.217227	G	Polysaccharide deacetylase
group_381	1	8	0.594355	0.129255	S	Domain of unknown function (DUF4469) with IG-like fold
group_4397	1	8	-	-	M	Protein of unknown function (DUF3575)
group_6484	1	8	0.326266	0.233415	-	-
group_7735	1	8	0.13725	0.0663891	S	Conjugative transposon TraJ protein
glnS	0	8	0.964043	0.05664	J	Glutamine--tRNA ligase
group_11564	0	8	0.178363	0.253141	S	Pfam:T6SS_VasB
group_1442	0	8	-	-	L	DNA methylase
group_15393	0	8	-	-	D	Psort location OuterMembrane, score
group_1873	0	8	0.581113	0.555933	-	-
group_2656	0	8	0.64345	0.312274	M	chlorophyll binding
group_3447	0	8	-0.0234592	0.0576668	U	Conjugative transposon TraN protein
spoVD	0	8	0.943042	0.0419451	M	Cell division protein FtsI penicillin-binding protein
yknY_8	0	8	0.527449	0.0550453	V	ABC transporter, ATP-binding protein
group_1353	20	7	-	-	S	FRG
fdtB	8	7	0.145063	0.11415	E	Belongs to the DegT DnrJ EryC1 family
group_2672	7	7	0.444595	0.100358	U	Relaxase mobilization nuclease domain protein
group_178	6	7	None	0.115345	L	Helicase C-terminal domain protein
susC_6	6	7	0.468017	0.112361	P	TonB-linked outer membrane protein, SusC RagA family
group_4325	5	7	-	-	V	subunit M
group_6915	5	7	0.0875622	0.276192	S	regulation of response to stimulus
rfbE	4	7	0.165701	0.252728	M	Male sterility protein
group_7837	3	7	0.177166	0.240923	S	Psort location Cytoplasmic, score 8.96
rfbG	3	7	0.387545	0.168862	M	Polysaccharide biosynthesis protein
group_2112	2	7	0.680744	0.585686	-	-
group_35251	2	7	0.789096	0.0862842	M	COG NOG23378 non supervised orthologous group
group_4320	2	7	-	-	S	Fibrobacter succinogenes major paralogous
group_4834	2	7	-	-	FK	Psort location Cytoplasmic, score 8.96
susC_18	2	7	0.762544	0.0487766	P	TonB-linked outer membrane protein, SusC RagA family
group_12579	1	7	-	-	T	His Kinase A (phosphoacceptor) domain
group_2935	1	7	-	-	-	-
group_604	1	7	0.0810373	0.0963925	L	COG0550 Topoisomerase IA
group_686	1	7	-	-	-	-
cntO_1	0	7	0.844152	0.138867	P	Carboxypeptidase regulatory-like domain
cobQ	0	7	0.853904	0.0808941	H	Catalyzes amidations at positions B, D, E, and G on adenosylcobyrinic A,C-diamide. NH(2) groups are provided by glutamine, and one molecule of ATP is hydrogenolyzed for each amidation
epsM_2	0	7	0.28664	0.138412	S	sugar O-acyltransferase, sialic acid O-acetyltransferase NeuD family
group_11295	0	7	0.848172	0.10105	P	TonB-linked outer membrane protein, SusC RagA family
group_11499	0	7	0.762578	0.205743	-	-
group_1236	0	7	0.416999	0.533032	GM	COG4464 Capsular polysaccharide biosynthesis protein
group_15295	0	7	0.740684	0.0746044	G	Putative glycoside hydrolase Family 18, chitinase_18
group_15416	0	7	0.859711	0.143271	G	beta-galactosidase
group_18844	0	7	-	-	G	Glycosyl hydrolase family 20, catalytic domain
group_2094	0	7	-	-	P	Kelch motif
group_2113	0	7	0.0737095	0.502723	S	COG NOG24967 non supervised orthologous group
group_2182	0	7	-	-	-	-
group_317	0	7	-	-	V	PFAM Type I restriction modification DNA specificity domain
group_5081	0	7	9.45096e-05	0.152744	U	Relaxase mobilization nuclease domain protein
group_6829	0	7	0.210654	0.19963	M	N-terminal domain of galactosyltransferase
group_7955	0	7	0.829995	0.209634	M	NlpC P60 family protein
group_848	0	7	-	-	-	-
leuS	0	7	0.861408	0.0663169	J	Belongs to the class-I aminoacyl-tRNA synthetase family
sbcD	0	7	0.778095	0.145983	L	SbcCD cleaves DNA hairpin structures. These structures can inhibit DNA replication and are intermediates in certain DNA recombination reactions. The complex acts as a 3'- 5' double strand exonuclease that can open hairpins. It also has a 5' single-strand endonuclease activity
secD	0	7	0.855106	0.0485407	U	Part of the Sec protein translocase complex. Interacts with the SecYEG preprotein conducting channel. SecDF uses the proton motive force (PMF) to complete protein translocation after the ATP-dependent function of SecA
tag	0	7	0.60744	0.232279	L	COG COG2818 3-methyladenine DNA glycosylase
group_2331	6	6	-	-	L	Belongs to the 'phage' integrase family
group_11642	4	6	0.0975493	0.262807	-	-
group_2074	4	6	0.396703	0.311506	S	Psort location Cytoplasmic, score 8.96
group_3941	4	6	0.900409	0.284433	L	Helix-hairpin-helix motif
group_7275	4	6	0.580839	0.269369	-	-
xerC_3	4	6	0.103928	0.0526621	L	Belongs to the 'phage' integrase family
group_2458	3	6	0.287398	0.0757223	-	-
group_2572	3	6	0.871187	0.234936	N	Domain of unknown function
group_2828	3	6	0.211283	0.0841969	S	Peptidase M15
group_4304	3	6	-	-	-	-
group_8526	3	6	-	-	-	-
lysO_1	3	6	0.567265	0.0422414	S	Psort location CytoplasmicMembrane, score 10.00
apxIB	2	6	0.937555	0.0329588	V	ABC transporter, ATP-binding protein
group_1775	2	6	-	-	S	Major fimbrial subunit protein type IV, Fimbrillin, C-terminal
group_18497	2	6	-	-	-	-
group_40	2	6	-	-	S	Domain of unknown function (DUF4906)
yajO_2	2	6	-	-	C	aldo keto reductase
yfkN_2	2	6	0.887749	0.0568631	F	Belongs to the 5'-nucleotidase family
cfiA	1	6	0.73279	0.0583063	C	COG5016 Pyruvate oxaloacetate carboxyltransferase
dxs_3	1	6	0.658923	0.339182	H	Catalyzes the acyloin condensation reaction between C atoms 2 and 3 of pyruvate and glyceraldehyde 3-phosphate to yield 1-deoxy-D-xylulose-5-phosphate (DXP)
glyE	1	6	0.519421	0.53897	M	Glycosyl transferase family 8
group_11897	1	6	0.590816	0.119179	S	Domain of unknown function (DUF4493)
group_1305	1	6	0.0375814	0.211327	S	COG NOG09947 non supervised orthologous group
group_15128	1	6	0.141311	0.223611	-	-
group_1707	1	6	0.0277778	0.145136	L	DNA binding domain, excisionase family
group_1926	1	6	-	-	-	-
group_2420	1	6	0.568237	0.443198	-	-
group_3810	1	6	None	0.240678	S	Phage-related minor tail protein
group_4382	1	6	0.169899	0.0472344	-	-
group_537	1	6	0.633874	0.0885446	E	Belongs to the DegT DnrJ EryC1 family
group_8051	1	6	-	-	T	ATPase histidine kinase DNA gyrase B HSP90 domain protein
group_8483	1	6	-	-	G	Belongs to the glycosyl hydrolase 2 family
alaS	0	6	0.881651	0.0438448	J	Catalyzes the attachment of alanine to tRNA(Ala) in a two-step reaction alanine is first activated by ATP to form Ala- AMP and then transferred to the acceptor end of tRNA(Ala). Also edits incorrectly charged Ser-tRNA(Ala) and Gly-tRNA(Ala) via its editing domain
amy	0	6	0.959059	0.0656377	G	Alpha amylase, catalytic domain
epsE	0	6	0.398282	0.316803	M	Glycosyltransferase like family 2
estD	0	6	-	-	O	COG COG1073 Hydrolases of the alpha beta superfamily
fbp	0	6	0.708842	0.0186336	G	D-fructose-1,6-bisphosphate 1-phosphohydrolase class 3
group_10018	0	6	0.654238	0.364551	E	Pfam:SusD
group_11386	0	6	0.917046	0.0273269	M	Belongs to the peptidase S41A family
group_14824	0	6	0.768706	0.0640498	S	Domain of unknown function (DUF4493)
group_1827	0	6	-0.0106901	0.0721656	S	Conjugative transposon TraJ protein
group_18665	0	6	-	-	V	Psort location CytoplasmicMembrane, score
group_2010	0	6	-	-	S	COG NOG28036 non supervised orthologous group
group_2875	0	6	-	-	U	Relaxase mobilization nuclease domain protein
group_3211	0	6	0.961717	0.146455	E	GDSL-like Lipase/Acylhydrolase family
group_3519	0	6	0.0715301	0.41659	S	Putative binding domain, N-terminal
group_3767	0	6	-	-	S	Fimbrillin-like
group_3922	0	6	0.920184	0.0509285	G	Belongs to the glycosyl hydrolase 2 family
group_4879	0	6	0.894963	0.122425	-	-
group_6426	0	6	0.774918	0.047251	P	TonB-linked outer membrane protein, SusC RagA family
group_6449	0	6	0.93364	0.090953	G	Glycosyl hydrolase family 20, catalytic domain
group_6836	0	6	0.871704	0.153023	H	Psort location OuterMembrane, score
group_7528	0	6	-	-	-	-
group_7832	0	6	0.707672	0.0344015	P	TonB-linked outer membrane protein, SusC RagA family
group_9052	0	6	-	-	T	His Kinase A (phosphoacceptor) domain
kdsA_1	0	6	0.845299	0.0239721	E	Psort location Cytoplasmic, score 8.96
sppA	0	6	0.441585	0.109794	OU	signal peptide peptidase SppA, 67K type
yheS_2	0	6	0.9363	0.02842	S	Psort location CytoplasmicMembrane, score
group_5879	9	5	-	-	L	Transposase and inactivated derivatives
group_2218	7	5	0.365449	0.160194	S	Psort location Cytoplasmic, score 8.96
group_5243	4	5	0.516138	0.0702863	S	Protein of unknown function (DUF3945)
gnu_1	3	5	0.117054	0.336518	GM	NAD dependent epimerase dehydratase family
group_2680	3	5	0.362869	0.0433141	L	Belongs to the 'phage' integrase family
group_3160	3	5	0.752794	0.0863943	M	COG NOG27749 non supervised orthologous group
group_10274	2	5	-	-	S	COG COG0488 ATPase components of ABC transporters with duplicated ATPase domains
group_12053	2	5	0.788047	0.115663	S	COG NOG11699 non supervised orthologous group
group_1730	2	5	0.138067	0.153038	S	Bacterial mobilisation protein (MobC)
group_325	2	5	-	-	S	Domain of unknown function (DUF4934)
group_350	2	5	-	-	S	6-bladed beta-propeller
group_485	2	5	0.337752	0.0402804	U	Type IV secretory system Conjugative DNA transfer
group_5917	2	5	-	-	L	DNA restriction-modification system
group_6863	2	5	0.973167	0.0912781	P	TonB-linked outer membrane protein, SusC RagA family
group_8696	2	5	-	-	M	Domain of unknown function (DUF4841)
hisF	2	5	0.846942	0.06637	E	IGPS catalyzes the conversion of PRFAR and glutamine to IGP, AICAR and glutamate. The HisF subunit catalyzes the cyclization activity that produces IGP and AICAR from PRFAR using the ammonia provided by the HisH subunit
lacZ_2	2	5	0.828343	0.0592072	G	Belongs to the glycosyl hydrolase 2 family
rcsC_13	2	5	-	-	T	COG0642 Signal transduction histidine kinase
fucO	1	5	0.737398	0.0646721	C	Psort location Cytoplasmic, score
group_10507	1	5	-	-	D	protein involved in control of spindle dynamics together with kar3p K00870
group_12587	1	5	-	-	H	Catalyzes the methylation of C-1 in cobalt-precorrin-5B to form cobalt-precorrin-6A
group_13387	1	5	-	-	D	Phage-related minor tail protein
group_2277	1	5	0.742697	0.342078	-	-
group_3061	1	5	0.0900931	0.0610188	-	-
group_3679	1	5	-	-	P	TonB-linked outer membrane protein, SusC RagA family
group_4017	1	5	0.528754	0.169752	T	Domain of unknown function (DUF5074)
group_4181	1	5	0.921156	0.108144	S	Domain of unknonw function from B. Theta Gene description (DUF3874)
group_4271	1	5	-	-	S	Fimbrillin-like
group_48	1	5	0.888866	0.518152	S	Domain of unknown function (DUF4906)
group_5453	1	5	0.630342	0.0860784	S	COG NOG22668 non supervised orthologous group
group_6253	1	5	-	-	S	COG NOG06097 non supervised orthologous group
group_6273	1	5	0.647724	0.0927564	H	COG NOG26372 non supervised orthologous group
group_6418	1	5	0.776211	0.137847	F	Pfam:SusD
group_7009	1	5	-	-	S	COG NOG28036 non supervised orthologous group
group_9357	1	5	0.183202	0.203725	S	AAA domain
group_9990	1	5	0.156578	0.104733	-	-
ilvD	1	5	0.863856	0.0614762	H	Belongs to the IlvD Edd family
recD2_3	1	5	-	-	L	COG COG1112 Superfamily I DNA and RNA helicases and helicase subunits
wecA_1	1	5	0.250743	0.315199	M	Psort location CytoplasmicMembrane, score 10.00
xerC_21	1	5	0.04887	0.201399	L	Belongs to the 'phage' integrase family
algC	0	5	0.933609	0.026397	G	Psort location Cytoplasmic, score 8.96
btuB_14	0	5	0.468047	0.264344	H	COG COG4771 Outer membrane receptor for ferrienterochelin and colicins
cvfB	0	5	0.945367	0.0831238	S	Psort location Cytoplasmic, score 8.96
folD	0	5	0.783693	0.047755	F	Catalyzes the oxidation of 5,10- methylenetetrahydrofolate to 5,10-methenyltetrahydrofolate and then the hydrolysis of 5,10-methenyltetrahydrofolate to 10- formyltetrahydrofolate
gadC	0	5	-	-	E	Psort location CytoplasmicMembrane, score 10.00
glyQS	0	5	0.898162	0.0198622	J	Catalyzes the attachment of glycine to tRNA(Gly)
group_100	0	5	-0.0355392	0.243156	L	COG NOG19076 non supervised orthologous group
group_12384	0	5	-	-	S	Domain of unknown function (DUF5031)
group_12553	0	5	-	-	MU	COG NOG27134 non supervised orthologous group
group_14136	0	5	-	-	-	-
group_14163	0	5	0.909185	0.0783471	S	protein conserved in bacteria
group_14273	0	5	0.928977	0.0384607	P	ATP-binding protein involved in virulence
group_14999	0	5	0.930019	0.081735	F	Pfam:SusD
group_18544	0	5	-	-	G	COG NOG27066 non supervised orthologous group
group_18848	0	5	-	-	S	Peptidase family M48
group_18959	0	5	-	-	E	COG0006 Xaa-Pro aminopeptidase
group_2001	0	5	-	-	M	Glycosyltransferase Family 4
group_2193	0	5	-	-	-	-
group_2847	0	5	-	-	E	non supervised orthologous group
group_2916	0	5	0.756386	0.301152	S	6-bladed beta-propeller
group_3219	0	5	-	-	U	Domain of unknown function
group_3612	0	5	0.325206	0.261285	V	ABC transporter, permease protein
group_4336	0	5	-	-	S	Fimbrillin-like
group_5384	0	5	0.0556966	0.0652701	U	COG NOG09946 non supervised orthologous group
group_5417	0	5	0.869943	0.0368675	I	COG COG4799 Acetyl-CoA carboxylase, carboxyltransferase component (subunits alpha and beta)
group_5785	0	5	0.0060807	0.191067	S	Conjugative transposon, TraM
group_5875	0	5	0.688511	0.112398	G	hydrolase, family 43
group_5912	0	5	0.0661525	0.361689	U	Relaxase mobilization nuclease domain protein
group_5950	0	5	-	-	T	His Kinase A (phosphoacceptor) domain
group_6795	0	5	0.966066	0.101502	S	Acyltransferase family
group_719	0	5	0.523553	0.359162	S	protein BT0659 SWALL AAO75766 (EMBL AE016928) (345 aa) fasta scores E()
group_7551	0	5	0.806594	0.345177	L	Psort location OuterMembrane, score
group_7580	0	5	0.829096	0.0766529	P	TonB-linked outer membrane protein, SusC RagA family
group_8099	0	5	0.88591	0.0530867	S	WD40 repeats
group_835	0	5	0.24265	0.119939	S	WYL_2, Sm-like SH3 beta-barrel fold
group_8860	0	5	-	-	S	Conjugative transposon TraJ protein
group_9389	0	5	-	-	S	of the alpha beta superfamily
group_9549	0	5	0.903979	0.145802	E	Transglutaminase-like
mdh_2	0	5	0.950629	0.0386909	C	Belongs to the LDH MDH superfamily
noc_1	0	5	-	-	K	Belongs to the ParB family
rocA	0	5	-	-	C	Proline dehydrogenase
xerC_9	0	5	0.916279	0.138597	L	Belongs to the 'phage' integrase family
yhjJ	0	5	0.384785	0.267319	S	Peptidase M16 inactive domain
group_5788	5	4	0.109307	0.171342	M	Peptidase family M23
gnu_2	4	4	0.916565	0.216224	M	to Edwardsiella ictaluri UDP-glucose 4-epimerase WbeIT SWALL Q937X6 (EMBL AY057452) (323 aa) fasta scores E()
group_1676	4	4	None	0.351694	-	-
group_26	4	4	-	-	-	-
group_3512	4	4	0.128634	0.292964	D	nuclear chromosome segregation
group_5209	4	4	-	-	L	Belongs to the 'phage' integrase family
group_1070	3	4	-	-	L	Belongs to the 'phage' integrase family
group_390	3	4	None	0.382795	S	Domain of unknown function (DUF4469) with IG-like fold
group_4323	3	4	0.053598	0.126864	T	COG NOG25714 non supervised orthologous group
group_4928	3	4	-	-	S	Fimbrillin-like
group_730	3	4	0.0268547	0.0588745	L	Belongs to the 'phage' integrase family
group_760	3	4	0.0353712	0.138915	-	-
group_8128	3	4	0.451023	0.166785	L	Psort location Cytoplasmic, score 8.96
pglC	3	4	0.379707	0.174094	M	Psort location CytoplasmicMembrane, score
aspT_2	2	4	0.872263	0.0227097	P	Psort location CytoplasmicMembrane, score 10.00
cfiB_1	2	4	0.86557	0.0315362	I	Biotin carboxylase
group_10164	2	4	-	-	G	polysaccharide deacetylase
group_2204	2	4	0.200467	0.13484	S	Protein of unknown function (DUF1016)
group_2818	2	4	-	-	E	COG COG1168 Bifunctional PLP-dependent enzyme with beta-cystathionase and maltose regulon repressor activities
group_306	2	4	0.186899	0.12434	GM	NAD dependent epimerase dehydratase family
group_321	2	4	0.678764	0.25814	S	Domain of unknown function (DUF4934)
group_3440	2	4	0.842981	0.141284	S	Psort location CytoplasmicMembrane, score
group_5768	2	4	0.00908573	0.0329211	L	COG COG4096 Type I site-specific restriction-modification system, R (restriction) subunit and related helicases
group_8606	2	4	0.704214	0.0484477	S	Psort location Cytoplasmic, score 8.96
group_9956	2	4	0.115271	0.167675	U	TraM recognition site of TraD and TraG
iolS_2	2	4	-	-	C	aldo keto reductase
maeB	2	4	0.825981	0.0331906	C	Psort location Cytoplasmic, score
atsA_4	1	4	-	-	P	Sulfatase
auaH	1	4	0.89332	0.0532856	M	NAD dependent epimerase dehydratase family
gpmI_2	1	4	0.793494	0.209725	S	Metalloenzyme superfamily
group_1168	1	4	0.661558	0.0264484	M	Polysaccharide biosynthesis protein
group_1220	1	4	-	-	NPU	Psort location OuterMembrane, score 9.49
group_1253	1	4	-	-	S	protein BT4048 SWALL AAO79153 (EMBL AE016943) (373 aa) fasta scores E()
group_12552	1	4	-	-	M	COG NOG36677 non supervised orthologous group
group_1684	1	4	-	-	-	-
group_2190	1	4	-	-	N	Leucine rich repeats (6 copies)
group_236	1	4	0.029025	0.240356	S	Conjugative transposon protein TraE
group_3189	1	4	0.156664	0.0729653	T	Bacterial regulatory protein, Fis family
group_3480	1	4	0.483327	0.404989	K	Transcriptional regulator, AraC family
group_3651	1	4	0.119855	0.230819	-	-
group_3717	1	4	0.251647	0.111835	U	Domain of unknown function (DUF4138)
group_3946	1	4	-	-	G	Glycosyl hydrolases family 16
group_4070	1	4	0.0736109	0.0811428	S	Helix-turn-helix domain
group_465	1	4	0.655184	0.489158	-	-
group_4808	1	4	-	-	-	-
group_5241	1	4	-	-	S	Conjugative transposon protein TraO
group_582	1	4	None	0.24974	L	COG0550 Topoisomerase IA
group_5908	1	4	0.134531	0.26508	L	COG0550 Topoisomerase IA
group_5952	1	4	-	-	-	-
group_6075	1	4	0.0510904	0.237205	S	Protein of unknown function (DUF1273)
group_7111	1	4	0.217893	0.115245	L	restriction
group_7822	1	4	0.723654	0.0738698	H	Catalyzes the oxidative decarboxylation of 6- phosphogluconate to ribulose 5-phosphate and CO(2), with concomitant reduction of NADP to NADPH
group_8247	1	4	-	-	L	Protein of unknown function (DUF2726)
group_8263	1	4	0.0449731	0.184111	-	-
group_9925	1	4	0.299648	0.063521	U	Conjugative transposon TraN protein
modF	1	4	0.861342	0.145114	P	ABC molybdenum transporter, ATP-binding subunit modF
rapA_1	1	4	-	-	L	SNF2 family N-terminal domain
spoIIIE	1	4	-	-	D	COG1674 DNA segregation ATPase FtsK SpoIIIE and related
ansA_1	0	4	-	-	EJ	L-asparaginase, type I
cfiA_2	0	4	0.917418	0.0539935	I	Biotin carboxyl carrier protein
dapL_3	0	4	0.730803	0.133828	E	COG0436 Aspartate tyrosine aromatic aminotransferase
dnaG_2	0	4	0.0411629	0.0621585	L	DNA primase
exsA	0	4	-	-	K	transcriptional regulator (AraC family)
fcl	0	4	0.567024	0.091698	GM	Catalyzes the two-step NADP-dependent conversion of GDP- 4-dehydro-6-deoxy-D-mannose to GDP-fucose, involving an epimerase and a reductase reaction
group_1006	0	4	-0.00215894	0.144224	S	lysozyme
group_10156	0	4	-	-	T	His Kinase A (phosphoacceptor) domain
group_10278	0	4	-	-	H	COG COG0156 7-keto-8-aminopelargonate synthetase and related enzymes
group_10436	0	4	-	-	C	Nitroreductase
group_10710	0	4	-	-	D	nuclear chromosome segregation
group_10913	0	4	-	-	L	COG COG4096 Type I site-specific restriction-modification system, R (restriction) subunit and related helicases
group_11033	0	4	0.0023493	0.218354	T	COG COG0664 cAMP-binding proteins - catabolite gene activator and regulatory subunit of cAMP-dependent protein kinases
group_111	0	4	0.640638	1.00299	L	COG NOG19076 non supervised orthologous group
group_1112	0	4	-	-	S	aa) fasta scores E()
group_11409	0	4	0.93868	0.0740139	F	SusD family
group_11500	0	4	0.886039	0.0462471	S	Capsule assembly protein Wzi
group_11792	0	4	0.941229	0.0597736	M	NAD dependent epimerase dehydratase family
group_11814	0	4	-	-	M	Psort location CytoplasmicMembrane, score 10.00
group_12157	0	4	0.0721971	0.110067	-	-
group_12573	0	4	-	-	V	Psort location CytoplasmicMembrane, score 10.00
group_1260	0	4	-	-	L	Belongs to the 'phage' integrase family
group_12615	0	4	-	-	U	TraM recognition site of TraD and TraG
group_1696	0	4	-	-	S	Psort location Cytoplasmic, score 8.96
group_18539	0	4	0.799885	0.0457116	F	COG NOG30008 non supervised orthologous group
group_18976	0	4	-	-	K	Transcriptional regulator
group_19028	0	4	-	-	-	-
group_219	0	4	0.381476	0.0496015	H	Catalyzes the formation of dTDP-glucose, from dTTP and glucose 1-phosphate, as well as its pyrophosphorolysis
group_3237	0	4	0.0705567	0.0578079	V	Belongs to the resistance-nodulation-cell division (RND) (TC 2.A.6) family
group_336	0	4	-	-	S	Domain of unknown function (DUF4934)
group_341	0	4	-	-	S	Major fimbrial subunit protein type IV, Fimbrillin, C-terminal
group_3789	0	4	0.015674	0.282012	-	-
group_4076	0	4	-	-	P	TonB-linked outer membrane protein, SusC RagA family
group_4089	0	4	-	-	V	Efflux ABC transporter, permease protein
group_4167	0	4	-	-	S	Domain of unknown function (DUF4114)
group_4230	0	4	0.45139	0.0482054	U	COG COG3505 Type IV secretory pathway, VirD4 components
group_4379	0	4	-	-	-	-
group_4594	0	4	0.0312488	0.14916	S	Domain of unknown function (DUF4133)
group_4622	0	4	0.318116	0.153724	S	UpxZ family of transcription anti-terminator antagonists
group_4880	0	4	0.837927	0.222444	S	protein BT1062 SWALL AAO76169 (EMBL AE016930) (317 aa) fasta scores E()
group_4917	0	4	0.262793	0.0659191	U	COG NOG09946 non supervised orthologous group
group_4951	0	4	0.115627	0.245912	-	-
group_5284	0	4	-	-	M	peptidase S41
group_5947	0	4	-	-	S	Winged helix-turn-helix DNA-binding
group_6092	0	4	-	-	V	HsdM N-terminal domain
group_6122	0	4	-	-	K	COG NOG16818 non supervised orthologous group
group_6123	0	4	-	-	D	plasmid recombination enzyme
group_6127	0	4	-	-	L	Toprim-like
group_6707	0	4	0.724372	0.0410257	EU	Peptidase, S9A B C family, catalytic domain protein
group_6708	0	4	0.950015	0.05173	S	neutral zinc metallopeptidase
group_7020	0	4	-	-	S	Fimbrillin-like
group_7030	0	4	-	-	H	TonB-dependent receptor plug domain
group_7127	0	4	0.900512	0.108194	L	DNA-binding protein
group_7234	0	4	0.418887	0.529925	-	-
group_7367	0	4	0.17764	0.358753	-	-
group_7753	0	4	0.934478	0.132952	V	COG0577 ABC-type antimicrobial peptide transport system permease component
group_7787	0	4	-	-	MN	COG NOG13219 non supervised orthologous group
group_8473	0	4	0.141919	0.278435	S	Psort location Cytoplasmic, score 8.96
group_8494	0	4	0.0769109	0.95549	-	-
group_8504	0	4	-	-	S	radical SAM domain protein
group_8585	0	4	0.895935	0.543355	-	-
group_8770	0	4	-	-	T	COG NOG25714 non supervised orthologous group
group_9278	0	4	-	-	S	Chagasin family peptidase inhibitor I42
group_9545	0	4	0.921483	0.0533803	C	Belongs to the V-ATPase 116 kDa subunit family
group_9676	0	4	0.957464	0.0941574	EGP	Psort location CytoplasmicMembrane, score 10.00
group_9857	0	4	0.351014	0.33459	-	-
mdtA_2	0	4	-	-	M	Belongs to the membrane fusion protein (MFP) (TC 8.A.1) family
mtgA_1	0	4	0.896228	0.172883	M	Peptidoglycan polymerase that catalyzes glycan chain elongation from lipid-linked precursors
mutM	0	4	0.925149	0.250716	L	Formamidopyrimidine-DNA glycosylase H2TH domain
nrdB	0	4	0.975908	0.0568596	F	Provides the precursors necessary for DNA synthesis. Catalyzes the biosynthesis of deoxyribonucleotides from the corresponding ribonucleotides
phaB	0	4	-	-	IQ	Oxidoreductase, short chain dehydrogenase reductase family protein
rhaS_1	0	4	0.903227	0.0134176	K	Transcriptional regulator, AraC family
rkpK	0	4	0.631613	0.110548	C	Belongs to the UDP-glucose GDP-mannose dehydrogenase family
yfeW_1	0	4	-	-	EV	beta-lactamase
ykfA	0	4	-	-	V	proteins, homologs of microcin C7 resistance protein MccF
ypdF	0	4	0.924974	0.0581865	E	xaa-pro dipeptidase K01271
group_4229	9	3	-	-	L	Phage integrase family
group_1279	6	3	-	-	S	Domain of unknown function (DUF4906)
group_260	6	3	0.118067	0.0319098	S	Psort location CytoplasmicMembrane, score
group_4270	6	3	-	-	-	-
group_858	6	3	None	17.5192	-	-
smc_1	6	3	-	-	L	COG0419 ATPase involved in DNA repair
group_6031	5	3	-	-	U	Relaxase/Mobilisation nuclease domain
group_1309	3	3	0.532384	0.66892	S	aa) fasta scores E()
group_1918	3	3	-	-	-	-
group_303	3	3	-	-	GM	NAD dependent epimerase dehydratase family
group_349	3	3	-	-	S	6-bladed beta-propeller
group_3711	3	3	0.0539145	0.171383	S	Putative binding domain, N-terminal
group_9334	3	3	0.32653	0.104758	G	Glycosyl hydrolase family 20, catalytic domain
ugd	3	3	0.162276	0.0602833	C	Belongs to the UDP-glucose GDP-mannose dehydrogenase family
btuB_7	2	3	0.845328	0.0551043	P	TonB-dependent receptor
cutC_1	2	3	0.818779	0.0978266	P	Participates in the control of copper homeostasis
epsF	2	3	0.0964926	0.356265	M	Glycosyl transferase 4-like
fdtA_3	2	3	0.248105	0.181498	G	WxcM-like, C-terminal
group_10298	2	3	0.128559	0.0927528	S	Conjugative transposon TraJ protein
group_11643	2	3	0.158136	0.136687	-	-
group_12704	2	3	-	-	S	Psort location Cytoplasmic, score 8.96
group_18542	2	3	-	-	M	fibronectin type III domain protein
group_186	2	3	-0.0574009	0.147033	L	Helicase C-terminal domain protein
group_2125	2	3	0.918011	0.428035	-	-
group_2612	2	3	-	-	U	Conjugation system ATPase, TraG family
group_35175	2	3	0.8762	0.0326046	GKT	Pyruvate phosphate dikinase, PEP pyruvate binding domain
group_3706	2	3	-	-	S	antirestriction protein
group_3894	2	3	-0.0257403	0.212339	H	dihydrofolate reductase family protein K00287
group_4609	2	3	0.97734	0.0933039	P	TonB-linked outer membrane protein, SusC RagA family
group_4668	2	3	0.267802	0.444474	S	Psort location Cytoplasmic, score 8.96
group_471	2	3	0.0634146	0.0758145	U	COG COG3505 Type IV secretory pathway, VirD4 components
group_5278	2	3	-	-	M	protein involved in outer membrane biogenesis
group_553	2	3	0.240108	0.260524	M	Psort location CytoplasmicMembrane, score 10.00
group_5930	2	3	-	-	V	ABC transporter, permease protein
group_6167	2	3	-0.020079	0.0354558	U	Conjugative transposon TraK protein
group_7468	2	3	-	-	-	-
group_8053	2	3	0.83731	0.106103	C	Nitroreductase family
group_8989	2	3	0.754082	0.0756174	C	radical SAM domain protein
pseC	2	3	0.455328	0.151911	E	DegT/DnrJ/EryC1/StrS aminotransferase family
agaA_2	1	3	-	-	G	alpha-galactosidase
arnC_1	1	3	0.842144	0.139954	M	Glycosyltransferase like family 2
bamB_2	1	3	-	-	S	PQQ enzyme repeat protein
capD_1	1	3	0.627816	0.178701	M	Polysaccharide biosynthesis protein
cmoM	1	3	0.800721	0.0831063	H	Methyltransferase domain protein
cpoB_2	1	3	-	-	S	Tetratricopeptide repeat protein
glaB_2	1	3	-	-	M	Alpha-galactosidase. Removes both branched alpha-1,3- linked galactose residues of blood group B antigens and linear alpha-1,3-linked galactose structures
group_10555	1	3	-	-	-	-
group_10963	1	3	0.0299695	0.157833	M	COG NOG24980 non supervised orthologous group
group_12411	1	3	-	-	-	-
group_1259	1	3	-	-	L	Belongs to the 'phage' integrase family
group_1289	1	3	0.191485	0.161668	S	COG NOG09947 non supervised orthologous group
group_1426	1	3	-	-	-	-
group_146	1	3	-	-	S	6-bladed beta-propeller
group_14823	1	3	0.565729	0.212378	K	Helix-turn-helix XRE-family like proteins
group_15178	1	3	-	-	S	Fibronectin type 3 domain
group_15309	1	3	-	-	G	Glycosyl hydrolase family 20, catalytic domain
group_1533	1	3	0.675953	0.257937	S	6-bladed beta-propeller
group_183	1	3	-	-	KL	helicase C-terminal domain protein
group_2084	1	3	-	-	S	COG NOG30259 non supervised orthologous group
group_2145	1	3	0.809039	0.225244	K	Psort location Cytoplasmic, score 8.96
group_2275	1	3	0.163475	0.198851	S	antirestriction protein
group_2303	1	3	-	-	C	aldo keto reductase
group_2476	1	3	0.453637	0.336614	E	Transglutaminase-like
group_2569	1	3	0.865539	0.0826367	M	chlorophyll binding
group_2974	1	3	-	-	L	Type I restriction modification DNA specificity domain
group_3143	1	3	-	-	M	chlorophyll binding
group_3194	1	3	-0.0166304	0.069843	L	Belongs to the 'phage' integrase family
group_3217	1	3	0.709857	0.227005	-	-
group_3429	1	3	0.948183	0.104527	T	Psort location CytoplasmicMembrane, score
group_3513	1	3	-	-	D	nuclear chromosome segregation
group_3797	1	3	-0.0154507	0.0953523	K	COG NOG37763 non supervised orthologous group
group_3808	1	3	-	-	S	Phage-related minor tail protein
group_3837	1	3	-	-	D	Plasmid recombination enzyme
group_3845	1	3	0.849205	0.0644387	F	COG NOG30008 non supervised orthologous group
group_4139	1	3	-	-	G	Psort location CytoplasmicMembrane, score 10.00
group_4307	1	3	-	-	L	Belongs to the 'phage' integrase family
group_4390	1	3	-	-	-	-
group_4527	1	3	None	0.325507	S	HipA-like C-terminal domain
group_4909	1	3	-	-	S	COG NOG31621 non supervised orthologous group
group_5116	1	3	-	-	-	-
group_5178	1	3	-	-	S	Fimbrillin-like
group_544	1	3	-	-	E	Belongs to the DegT DnrJ EryC1 family
group_5522	1	3	0.168096	0.649951	S	COG NOG14445 non supervised orthologous group
group_5906	1	3	0.209741	0.111919	L	non supervised orthologous group
group_5920	1	3	-	-	P	COG COG3119 Arylsulfatase A and related enzymes
group_6500	1	3	-	-	MU	Outer membrane efflux protein
group_6518	1	3	-	-	F	Catalyzes the conversion of dihydroorotate to orotate with quinone as electron acceptor
group_6592	1	3	0.864545	0.157783	M	COG1596 Periplasmic protein involved in polysaccharide export
group_6952	1	3	0.686867	0.265306	S	Peptidase M16 inactive domain
group_7795	1	3	0.822498	0.09776	E	GDSL-like Lipase/Acylhydrolase family
group_806	1	3	0.079279	0.10878	S	COG NOG19079 non supervised orthologous group
group_8225	1	3	0.723422	0.0361423	E	SusD family
group_9531	1	3	0.679312	0.0780149	C	glycerophosphoryl diester phosphodiesterase
group_994	1	3	0.660783	0.454489	M	N-acetylmuramidase
group_997	1	3	-	-	-	-
hisC_1	1	3	0.30649	0.274206	EM	Nucleotidyl transferase
mdtG	1	3	0.477973	0.168051	G	Transporter, major facilitator family protein
rffH_1	1	3	None	0.0885166	H	Catalyzes the formation of dTDP-glucose, from dTTP and glucose 1-phosphate, as well as its pyrophosphorolysis
ansB	0	3	0.964266	0.0519521	EJ	Belongs to the asparaginase 1 family
asnB	0	3	-	-	E	Asparagine synthase, glutamine-hydrolyzing
aspT_4	0	3	0.931654	0.0196985	P	Psort location CytoplasmicMembrane, score 10.00
bsaA	0	3	0.958914	0.113775	O	Belongs to the glutathione peroxidase family
cdd	0	3	0.88558	0.0903094	F	This enzyme scavenges exogenous and endogenous cytidine and 2'-deoxycytidine for UMP synthesis
cirA_2	0	3	-	-	P	COG4771 Outer membrane receptor for ferrienterochelin and colicins
dnaG_3	0	3	0.0128172	0.159449	L	Psort location Cytoplasmic, score 8.96
ebgA_1	0	3	0.946073	0.081741	G	beta-galactosidase
epsN_4	0	3	0.779138	0.111135	E	Belongs to the DegT DnrJ EryC1 family
exoI_3	0	3	0.89231	0.196511	G	Glycosyl hydrolase family 20, catalytic domain
frdA	0	3	0.906437	0.0171158	C	COG1053 Succinate dehydrogenase fumarate reductase flavoprotein subunit
gmd	0	3	0.244279	0.0364015	M	Catalyzes the conversion of GDP-D-mannose to GDP-4- dehydro-6-deoxy-D-mannose
gpmA	0	3	0.8089	0.0447703	G	Catalyzes the interconversion of 2-phosphoglycerate and 3-phosphoglycerate
gpr	0	3	0.920823	0.135242	C	Oxidoreductase, aldo keto reductase family protein
group_10132	0	3	-	-	S	COG NOG27441 non supervised orthologous group
group_10139	0	3	-	-	-	-
group_10176	0	3	-	-	P	TonB-linked outer membrane protein, SusC RagA family
group_10240	0	3	-	-	G	Belongs to the glycosyl hydrolase 2 family
group_10282	0	3	-	-	H	Psort location OuterMembrane, score
group_10300	0	3	0.247403	0.100921	S	competence protein
group_10478	0	3	0.626128	0.159892	P	CarboxypepD_reg-like domain
group_10486	0	3	-	-	-	-
group_10736	0	3	-	-	-	-
group_10996	0	3	-	-	L	Belongs to the 'phage' integrase family
group_1105	0	3	0.155104	0.51179	-	-
group_11117	0	3	-	-	S	Phage portal protein
group_112	0	3	None	0.350612	L	COG NOG19076 non supervised orthologous group
group_11225	0	3	0.719132	0.139469	S	Psort location CytoplasmicMembrane, score
group_11298	0	3	-	-	C	FAD binding domain
group_11388	0	3	0.952688	0.123863	KT	COG COG3279 Response regulator of the LytR AlgR family
group_11479	0	3	0.939524	0.143559	S	Domain of unknown function (DUF4468) with TBP-like fold
group_11490	0	3	0.907665	0.0170628	K	Helix-turn-helix domain
group_11640	0	3	0.132148	0.243116	-	-
group_11660	0	3	-	-	N	Portal protein
group_11778	0	3	0.870989	0.0775256	C	COG5016 Pyruvate oxaloacetate carboxyltransferase
group_11860	0	3	-	-	S	6-bladed beta-propeller
group_11862	0	3	0.950931	0.0590264	G	Alpha-L-fucosidase
group_12052	0	3	0.743418	0.140446	S	Domain of unknown function (DUF4945)
group_12188	0	3	0.558375	0.337181	S	Domain of unknown function (DUF4929)
group_12446	0	3	0.943034	0.102801	S	Domain of unknown function (DUF4270)
group_12503	0	3	-	-	V	Psort location CytoplasmicMembrane, score 10.00
group_12665	0	3	0.300195	-0.58034	-	-
group_1276	0	3	0.835693	0.259845	-	-
group_13038	0	3	-	-	H	COG0351 Hydroxymethylpyrimidine phosphomethylpyrimidine kinase
group_13415	0	3	-	-	S	Protein of unknown function (DUF1016)
group_1365	0	3	-	-	-	-
group_14165	0	3	0.918871	0.0497952	S	Conserved protein
group_14167	0	3	-	-	E	lipolytic protein G-D-S-L family
group_14408	0	3	0.945859	0.0371168	M	Efflux transporter, RND family, MFP subunit
group_1451	0	3	0.131435	0.180105	S	Bacterial mobilisation protein (MobC)
group_14599	0	3	0.4947	0.197484	S	Psort location Cytoplasmic, score 8.96
group_14881	0	3	0.667753	0.158244	S	Pfam:SusD
group_1503	0	3	-	-	S	KAP family P-loop domain
group_15038	0	3	0.750137	0.342175	V	secretion protein
group_15099	0	3	-	-	-	-
group_15109	0	3	-	-	M	COG NOG36677 non supervised orthologous group
group_15255	0	3	-	-	T	ATPase histidine kinase DNA gyrase B HSP90 domain protein
group_15266	0	3	-	-	PT	Domain of unknown function (DUF4974)
group_15380	0	3	0.696818	0.255422	S	COG NOG25375 non supervised orthologous group
group_15438	0	3	-	-	J	Pseudouridine synthase, RluA family
group_15525	0	3	0.149422	0.112922	U	COG COG3505 Type IV secretory pathway, VirD4 components
group_15574	0	3	-	-	U	Peptidase S24-like
group_15627	0	3	0.915795	0.0394369	G	Starch synthase
group_15665	0	3	0.612505	0.275716	-	-
group_1595	0	3	-0.00640722	0.115176	-	-
group_15952	0	3	-	-	-	-
group_16152	0	3	-	-	S	Nucleotidyl transferase AbiEii toxin, Type IV TA system
group_16545	0	3	-	-	P	TonB-linked outer membrane protein, SusC RagA family
group_1754	0	3	-	-	P	TonB-linked outer membrane protein, SusC RagA family
group_17563	0	3	-	-	MN	Domain of unknown function (DUF4430)
group_1771	0	3	-	-	-	-
group_18644	0	3	-	-	O	Belongs to the thioredoxin family
group_1875	0	3	-	-	-	-
group_18803	0	3	-	-	L	RNA ligase
group_18873	0	3	-	-	S	COG NOG27239 non supervised orthologous group
group_1917	0	3	-	-	S	Domain of unknown function (DUF4906)
group_19377	0	3	-	-	T	ATPase histidine kinase DNA gyrase B HSP90 domain protein
group_19429	0	3	-	-	CO	COG NOG23392 non supervised orthologous group
group_19515	0	3	-	-	E	Vitamin B12 dependent methionine synthase, activation domain
group_19731	0	3	-	-	S	Psort location CytoplasmicMembrane, score 10.00
group_2024	0	3	-	-	S	COG NOG24967 non supervised orthologous group
group_2058	0	3	-	-	S	Psort location Cytoplasmic, score 8.96
group_2065	0	3	-	-	S	Fimbrillin-like
group_2076	0	3	-	-	L	Helicase C-terminal domain protein
group_20956	0	3	-	-	S	Phage plasmid primase, P4 family domain protein
group_21962	0	3	-	-	-	-
group_2207	0	3	0.355374	0.0729981	S	Helix-turn-helix domain
group_2273	0	3	-	-	T	His Kinase A (phosphoacceptor) domain
group_2333	0	3	0.72691	0.310321	S	TolB-like 6-blade propeller-like
group_2372	0	3	-	-	S	Protein of unknown function (DUF418)
group_2455	0	3	0.0273913	0.159928	S	Domain of unknown function, B. Theta Gene description (DUF3872)
group_2469	0	3	-	-	V	MacB-like periplasmic core domain
group_25	0	3	-	-	-	-
group_2822	0	3	-	-	V	Efflux ABC transporter, permease protein
group_2823	0	3	-	-	V	Efflux ABC transporter, permease protein
group_2961	0	3	-	-	L	Belongs to the 'phage' integrase family
group_3245	0	3	-	-	V	MacB-like periplasmic core domain
group_3295	0	3	-	-	-	-
group_3461	0	3	0.894591	0.0955418	-	-
group_35138	0	3	0.875107	0.0344214	S	Psort location Cytoplasmic, score 8.96
group_35222	0	3	0.654865	0.0408978	K	Psort location Cytoplasmic, score 8.96
group_35231	0	3	0.926949	0.0310346	I	Psort location CytoplasmicMembrane, score 10.00
group_354	0	3	0.124928	0.354152	S	6-bladed beta-propeller
group_3936	0	3	-	-	G	Alpha-L-rhamnosidase N-terminal domain protein
group_4090	0	3	-	-	V	Efflux ABC transporter, permease protein
group_4140	0	3	-	-	G	Psort location CytoplasmicMembrane, score 10.00
group_4241	0	3	0.781399	0.0832096	I	Psort location OuterMembrane, score
group_4290	0	3	-	-	J	Specifically methylates the adenine in position 1618 of 23S rRNA
group_4418	0	3	-	-	-	-
group_4453	0	3	0.0364862	0.51122	-	-
group_4476	0	3	0.606983	0.244897	S	6-bladed beta-propeller
group_4481	0	3	0.930077	0.0717261	S	protein conserved in bacteria
group_4493	0	3	-	-	E	non supervised orthologous group
group_4519	0	3	0.843757	0.357198	S	COG NOG34862 non supervised orthologous group
group_4534	0	3	-	-	-	-
group_4660	0	3	0.898608	0.168805	M	non supervised orthologous group
group_4711	0	3	0.0198679	0.822436	-	-
group_4846	0	3	0.881408	0.0662704	H	TonB-linked outer membrane protein, SusC RagA family
group_4930	0	3	0.464575	0.134056	S	Fimbrillin-like
group_5057	0	3	-	-	N	Polysaccharide lyase family 8, super-sandwich domain protein
group_5125	0	3	-	-	KT	COG NOG25147 non supervised orthologous group
group_5242	0	3	-	-	U	Domain of unknown function (DUF4138)
group_5385	0	3	0.0332643	0.0773756	D	COG NOG26689 non supervised orthologous group
group_5411	0	3	0.958348	0.0409804	S	Psort location CytoplasmicMembrane, score 10.00
group_5433	0	3	0.930345	0.341769	S	Abhydrolase family
group_5450	0	3	0.938945	0.110756	G	Glycosyl hydrolase family 2, sugar binding domain protein
group_5526	0	3	-	-	J	Catalyzes the attachment of L-aspartate to tRNA(Asp) in a two-step reaction L-aspartate is first activated by ATP to form Asp-AMP and then transferred to the acceptor end of tRNA(Asp)
group_5715	0	3	0.803942	0.242222	-	-
group_5738	0	3	0.366521	0.544095	E	Domain of Unknown Function with PDB structure (DUF3858)
group_5764	0	3	0.236548	0.0919479	D	COG NOG26689 non supervised orthologous group
group_5860	0	3	0.967899	0.245413	-	-
group_5948	0	3	-	-	-	-
group_5956	0	3	-	-	S	Toxin-antitoxin system, toxin component, Fic
group_5988	0	3	0.203742	0.568746	-	-
group_6028	0	3	0.496571	0.0651121	-	-
group_6399	0	3	0.0488818	0.14916	K	helix_turn_helix, arabinose operon control protein
group_6705	0	3	-	-	EU	Peptidase, S9A B C family, catalytic domain protein
group_6727	0	3	-	-	L	Phage integrase family
group_6779	0	3	-	-	E	GDSL-like Lipase/Acylhydrolase
group_6878	0	3	0.957044	0.0974006	K	transcriptional regulator (AraC family)
group_6944	0	3	-	-	IQ	Short chain dehydrogenase
group_7067	0	3	-	-	T	Two component regulator propeller
group_7087	0	3	0.628999	0.56417	-	-
group_7221	0	3	-	-	S	Fimbrillin-like
group_7576	0	3	0.93153	0.0931845	G	Glycosyl hydrolase family 76
group_7648	0	3	0.969137	0.320957	-	-
group_7750	0	3	0.777805	0.226753	-	-
group_7760	0	3	0.513204	0.218723	K	Transcription termination antitermination factor NusG
group_7845	0	3	0.891617	0.151727	S	Glycosyltransferase, group 2 family protein
group_7899	0	3	0.120897	0.487896	S	Peptidase M15
group_7982	0	3	0.0723898	0.393267	S	Protein of unknown function (DUF1273)
group_8002	0	3	0.667871	0.197993	K	Helix-turn-helix domain
group_8047	0	3	-	-	S	Domain of unknown function (DUF4841)
group_8104	0	3	-	-	-	-
group_8107	0	3	0.746029	0.467251	K	Helix-turn-helix domain
group_8548	0	3	-	-	L	AAA domain
group_8593	0	3	0.833059	0.167679	M	Glycosyltransferase, group 2 family protein
group_8603	0	3	-	-	EH	Phosphoadenosine phosphosulfate reductase family
group_8668	0	3	-	-	S	Psort location Cytoplasmic, score 8.96
group_8764	0	3	0.638374	0.095462	L	LlaJI restriction endonuclease
group_8994	0	3	-	-	G	Belongs to the glycosyl hydrolase 2 family
group_9137	0	3	-	-	G	Belongs to the glycosyl hydrolase 2 family
group_9208	0	3	0.816306	0.160199	S	Psort location CytoplasmicMembrane, score 10.00
group_9300	0	3	0.567315	0.206476	S	Psort location CytoplasmicMembrane, score 10.00
group_9333	0	3	0.673392	0.106317	G	Glycosyl hydrolase family 20, catalytic domain
group_9352	0	3	-	-	-	-
group_9452	0	3	0.0972309	0.30147	S	ORF6N domain
group_9590	0	3	-	-	M	WD40 repeats
group_9838	0	3	0.127455	0.216001	L	COG COG3666 Transposase and inactivated derivatives
group_9883	0	3	0.897347	0.0650549	M	Peptidyl-prolyl cis-trans isomerase
group_9888	0	3	-	-	L	COG0187 Type IIA topoisomerase (DNA gyrase topo II topoisomerase IV) B subunit
guaB_1	0	3	0.946754	0.0199107	F	Catalyzes the conversion of inosine 5'-phosphate (IMP) to xanthosine 5'-phosphate (XMP), the first committed and rate- limiting step in the de novo synthesis of guanine nucleotides, and therefore plays an important role in the regulation of cell growth
gyrB_1	0	3	-	-	L	COG0187 Type IIA topoisomerase (DNA gyrase topo II topoisomerase IV) B subunit
iolS_1	0	3	-	-	C	aldo keto reductase
kfoC	0	3	-	-	S	Glycosyltransferase, group 2 family protein
lpd	0	3	0.853946	0.0805763	C	Dihydrolipoyl dehydrogenase
lpxK	0	3	0.343356	0.265365	F	Transfers the gamma-phosphate of ATP to the 4'-position of a tetraacyldisaccharide 1-phosphate intermediate (termed DS-1- P) to form tetraacyldisaccharide 1,4'-bis-phosphate (lipid IVA)
mecI	0	3	0.968488	0.0735187	K	Transcriptional regulator, BlaI MecI CopY family
mltG	0	3	-	-	S	Functions as a peptidoglycan terminase that cleaves nascent peptidoglycan strands endolytically to terminate their elongation
nagZ_2	0	3	0.774503	0.241229	G	glycosyl hydrolase, family 3
noc_2	0	3	-0.0407201	0.203179	K	ParB-like nuclease domain
nqrB	0	3	0.863827	0.0318186	C	NQR complex catalyzes the reduction of ubiquinone-1 to ubiquinol by two successive reactions, coupled with the transport of Na( ) ions from the cytoplasm to the periplasm. NqrA to NqrE are probably involved in the second step, the conversion of ubisemiquinone to ubiquinol
pbpC_1	0	3	-	-	M	COG COG0768 Cell division protein FtsI penicillin-binding protein 2
phoP	0	3	0.736139	0.113084	K	COG0745 Response regulators consisting of a CheY-like receiver domain and a winged-helix DNA-binding domain
rfaH_4	0	3	-	-	K	Transcription termination factor nusG
rfaH_6	0	3	0.47124	0.0808778	K	Transcription termination factor nusG
rhaR_2	0	3	0.203539	0.495271	K	Bacterial transcription activator, effector binding domain
ribB	0	3	-	-	C	Shikimate dehydrogenase substrate binding domain
rpoA	0	3	0.906883	0.031536	K	DNA-dependent RNA polymerase catalyzes the transcription of DNA into RNA using the four ribonucleoside triphosphates as substrates
sasA_2	0	3	-	-	T	luxR family
spoT	0	3	0.942465	0.0164672	KT	In eubacteria ppGpp (guanosine 3'-diphosphate 5-' diphosphate) is a mediator of the stringent response that coordinates a variety of cellular activities in response to changes in nutritional abundance
surA_2	0	3	-	-	M	COG COG0760 Parvulin-like peptidyl-prolyl isomerase
tcdA	0	3	0.954803	0.0451312	H	involved in molybdopterin and thiamine biosynthesis family 1
tfdD	0	3	-	-	M	Psort location Cytoplasmic, score 8.96
xerC_20	0	3	0.208727	0.0593374	L	Phage integrase, N-terminal SAM-like domain
xyl3A_2	0	3	-	-	G	Psort location Periplasmic, score
ybiT_1	0	3	-	-	S	COG COG0488 ATPase components of ABC transporters with duplicated ATPase domains
yeeO_2	0	3	-	-	V	MATE efflux family protein
group_2949	6	2	-	-	S	Domain of unknown function (DUF4906)
group_4317	6	2	0.546246	0.073378	L	Psort location Cytoplasmic, score 8.96
group_1548	5	2	-	-	-	-
group_196	5	2	-	-	H	Catalyzes the formation of dTDP-glucose, from dTTP and glucose 1-phosphate, as well as its pyrophosphorolysis
group_3904	5	2	-	-	L	SNF2 family N-terminal domain
group_150	4	2	-	-	S	6-bladed beta-propeller
group_2924	4	2	None	0.119399	G	Glycosyl hydrolase family 38 C-terminal domain protein
group_3134	4	2	-	-	H	TonB-dependent receptor plug domain
group_654	4	2	None	0.552801	M	N-acetylmuramidase
group_7018	4	2	0.48268	0.308108	M	Glycosyltransferase, group 1 family protein
hldD_2	4	2	0.70823	0.227849	GM	NAD dependent epimerase dehydratase family
rcsC_3	4	2	0.946249	0.0583871	T	ATPase histidine kinase DNA gyrase B HSP90 domain protein
group_11462	3	2	0.106004	0.0509652	U	Conjugative transposon TraK protein
group_2192	3	2	-	-	-	-
group_2341	3	2	0.866151	0.285281	Q	Collagen triple helix repeat (20 copies)
group_297	3	2	0.392128	0.333091	GM	NAD dependent epimerase dehydratase family
group_3563	3	2	0.261274	0.201931	S	Putative amidoligase enzyme
group_422	3	2	0.220781	0.104669	-	-
group_4901	3	2	0.754309	0.285797	M	Psort location CytoplasmicMembrane, score 10.00
group_5769	3	2	-	-	N	bacterial-type flagellum assembly
group_6058	3	2	0.239893	0.206762	L	CHC2 zinc finger domain protein
group_7745	3	2	0.768731	0.148474	I	COG COG2067 Long-chain fatty acid transport protein
group_8415	3	2	-	-	-	-
group_10510	2	2	-	-	-	-
group_12410	2	2	-	-	L	Reverse transcriptase (RNA-dependent DNA polymerase)
group_14533	2	2	0.925474	0.0820724	S	Psort location CytoplasmicMembrane, score 9.46
group_14869	2	2	0.802448	0.0369126	I	Psort location CytoplasmicMembrane, score 9.82
group_15423	2	2	-	-	U	WD40-like Beta Propeller Repeat
group_1590	2	2	-	-	S	TolB-like 6-blade propeller-like
group_2007	2	2	0.366208	0.255947	M	Belongs to the glycosyltransferase 26 family
group_2181	2	2	-	-	-	-
group_2356	2	2	-	-	-	-
group_2919	2	2	0.868118	0.219025	S	phosphatase family
group_3535	2	2	-0.0370508	0.392931	L	COG NOG19098 non supervised orthologous group
group_3733	2	2	-	-	-	-
group_4079	2	2	-	-	P	TonB-linked outer membrane protein, SusC RagA family
group_4292	2	2	-	-	-	-
group_4351	2	2	0.0700275	0.0529653	T	COG NOG25714 non supervised orthologous group
group_4788	2	2	-	-	MU	Psort location OuterMembrane, score
group_4883	2	2	-	-	-	-
group_4910	2	2	0.301084	0.0762296	L	DNA repair
group_5090	2	2	-	-	S	Psort location OuterMembrane, score 9.49
group_5158	2	2	-	-	G	alpha-ribazole phosphatase activity
group_6210	2	2	0.895555	0.114121	S	COG NOG26804 non supervised orthologous group
group_8238	2	2	-	-	S	Heparinase II/III N-terminus
group_9445	2	2	0.858231	0.0781712	S	type I phosphodiesterase nucleotide pyrophosphatase
mrcA	2	2	0.924631	0.0467838	M	COG5009 Membrane carboxypeptidase penicillin-binding protein
mutL	2	2	0.888683	0.0554119	L	This protein is involved in the repair of mismatches in DNA. It is required for dam-dependent methyl-directed DNA mismatch repair. May act as a molecular matchmaker , a protein that promotes the formation of a stable complex between two or more DNA-binding proteins in an ATP-dependent manner without itself being part of a final effector complex
nadA	2	2	0.777211	0.0606972	H	Catalyzes the condensation of iminoaspartate with dihydroxyacetone phosphate to form quinolinate
gcdB_1	1	2	0.825312	0.0325595	C	sodium ion-translocating decarboxylase, beta subunit
group_1005	1	2	-	-	S	lysozyme
group_10516	1	2	-	-	S	Psort location Cytoplasmic, score 8.96
group_10519	1	2	-	-	C	Belongs to the UDP-glucose GDP-mannose dehydrogenase family
group_10713	1	2	-	-	L	Belongs to the N(4) N(6)-methyltransferase family
group_1089	1	2	0.222719	0.0522987	U	Psort location Cytoplasmic, score 8.96
group_11010	1	2	-	-	S	Domain of unknown function (DUF4221)
group_11067	1	2	-	-	S	Major fimbrial subunit protein type IV, Fimbrillin, C-terminal
group_11533	1	2	-	-	O	ATP binding to DnaK triggers the release of the substrate protein, thus completing the reaction cycle. Several rounds of ATP-dependent interactions between DnaJ, DnaK and GrpE are required for fully efficient folding. Also involved, together with DnaK and GrpE, in the DNA replication of plasmids through activation of initiation proteins
group_11749	1	2	0.10389	0.0878176	O	C-terminal, D2-small domain, of ClpB protein
group_11813	1	2	-	-	M	Psort location CytoplasmicMembrane, score 10.00
group_12174	1	2	0.672691	0.396771	S	Acyltransferase family
group_1219	1	2	-	-	S	MerR HTH family regulatory protein
group_1277	1	2	0.512508	0.19831	-	-
group_1307	1	2	-	-	S	COG NOG09947 non supervised orthologous group
group_1331	1	2	None	0.321656	-	-
group_14193	1	2	0.871407	0.0363921	E	SusD family
group_14340	1	2	0.957773	0.0473415	G	Transporter, major facilitator family protein
group_1438	1	2	-	-	L	Helicase C-terminal domain protein
group_14418	1	2	-	-	C	Domain of unknown function (DUF4132)
group_15502	1	2	-	-	V	Psort location CytoplasmicMembrane, score
group_15509	1	2	-	-	H	Converts the free carboxyl group of a malonyl-thioester to its methyl ester by transfer of a methyl group from S-adenosyl- L-methionine (SAM). It allows to synthesize pimeloyl-ACP via the fatty acid synthetic pathway
group_15926	1	2	0.620555	0.177607	S	Pfam Glycosyl transferase family 2
group_1722	1	2	0.142647	0.124593	U	Relaxase mobilization nuclease domain protein
group_1809	1	2	0.0418588	0.641599	-	-
group_18855	1	2	-	-	S	Domain of unknown function (DUF5031)
group_19679	1	2	-	-	S	COG NOG25802 non supervised orthologous group
group_1977	1	2	0.762747	0.136041	S	SusD family
group_2159	1	2	-	-	S	Domain of unknown function (DUF4934)
group_2162	1	2	-	-	S	Domain of unknown function (DUF4934)
group_259	1	2	-	-	S	Domain of unknown function (DUF4134)
group_2936	1	2	0.0226308	0.341654	-	-
group_2939	1	2	-	-	-	-
group_2996	1	2	-	-	U	Domain of unknown function (DUF4141)
group_3009	1	2	-0.0316603	0.0462015	-	-
group_352	1	2	-	-	S	6-bladed beta-propeller
group_35230	1	2	0.869832	0.0676066	S	SusD family
group_377	1	2	-	-	S	Domain of unknown function (DUF4469) with IG-like fold
group_3783	1	2	-	-	P	COG4771 Outer membrane receptor for ferrienterochelin and colicins
group_4223	1	2	0.964342	0.0695814	T	cheY-homologous receiver domain
group_4332	1	2	0.29856	0.0711804	K	DNA binding domain, excisionase family
group_4392	1	2	-	-	L	AAA domain
group_4393	1	2	-	-	-	-
group_4405	1	2	-	-	-	-
group_4683	1	2	0.772428	0.0339044	C	COG5016 Pyruvate oxaloacetate carboxyltransferase
group_4884	1	2	0.930301	0.0659435	T	Psort location CytoplasmicMembrane, score 7.88
group_5003	1	2	-	-	-	-
group_5082	1	2	-	-	L	Belongs to the 'phage' integrase family
group_5179	1	2	-	-	S	COG NOG06028 non supervised orthologous group
group_5238	1	2	-	-	K	Helix-turn-helix domain
group_5324	1	2	-	-	G	Glycosyl hydrolase family 67 N-terminus
group_5493	1	2	-	-	S	Domain of unknown function (DUF4933)
group_5558	1	2	-	-	S	GHMP kinase, N-terminal domain protein
group_5839	1	2	0.15121	0.0863567	U	Psort location Cytoplasmic, score 8.96
group_5854	1	2	-	-	S	Domain of unknown function (DUF4840)
group_5915	1	2	0.258658	0.348144	-	-
group_6271	1	2	0.821781	0.0797407	H	COG NOG26372 non supervised orthologous group
group_6275	1	2	0.633162	0.0915051	H	COG NOG26372 non supervised orthologous group
group_6310	1	2	-	-	P	TonB-linked outer membrane protein, SusC RagA family
group_6369	1	2	-	-	-	-
group_6528	1	2	0.0403129	0.238914	-	-
group_670	1	2	0.159664	0.0176344	U	Conjugation system ATPase, TraG family
group_6830	1	2	0.527305	0.145667	M	N-terminal domain of galactosyltransferase
group_7022	1	2	-	-	-	-
group_7466	1	2	-	-	-	-
group_750	1	2	0.285197	0.205085	-	-
group_8068	1	2	0.876027	0.0296171	J	Psort location Cytoplasmic, score
group_8098	1	2	0.83652	0.130658	S	Domain of unknown function (DUF4493)
group_815	1	2	0.19344	0.103943	S	COG NOG19079 non supervised orthologous group
group_8282	1	2	-	-	S	Conjugative transposon TraJ protein
group_8497	1	2	-	-	L	Bacterial DNA-binding protein
group_8636	1	2	-0.0216586	0.198647	S	Psort location Cytoplasmic, score 8.96
group_9125	1	2	-	-	S	Permease, YjgP YjgQ family
group_9342	1	2	0.842125	0.223898	P	TonB-linked outer membrane protein, SusC RagA family
group_9358	1	2	0.220976	0.180751	S	AAA domain
group_9388	1	2	-	-	S	of the alpha beta superfamily
group_9586	1	2	0.87676	0.101251	S	Gliding motility-associated protein, GldL
group_9844	1	2	0.566184	0.319435	C	Flavodoxin
group_993	1	2	0.531656	0.380527	M	N-acetylmuramidase
hcaB	1	2	-	-	IQ	Oxidoreductase, short chain dehydrogenase reductase family protein
ihfA	1	2	-	-	L	Bacterial DNA-binding protein
lldR	1	2	-	-	K	Transcriptional regulator, GntR family
mdtE_3	1	2	0.916213	0.0467033	M	Belongs to the membrane fusion protein (MFP) (TC 8.A.1) family
mfa2	1	2	0.862643	0.249886	S	Fimbrillin-A associated anchor proteins Mfa1 and Mfa2
nagZ_1	1	2	-	-	G	Glycosyl hydrolase family 3
norV	1	2	0.931596	0.0528877	C	anaerobic nitric oxide reductase flavorubredoxin
nrfH	1	2	-	-	C	COG COG3005 Nitrate TMAO reductases, membrane-bound tetraheme cytochrome c subunit
sasA_6	1	2	-	-	T	ATPase histidine kinase DNA gyrase B HSP90 domain protein
spnQ_2	1	2	0.789524	0.139858	E	DegT/DnrJ/EryC1/StrS aminotransferase family
wbpA_1	1	2	0.331901	0.09619	M	Belongs to the UDP-glucose GDP-mannose dehydrogenase family
wecH_1	1	2	0.820375	0.0648095	S	Psort location CytoplasmicMembrane, score 10.00
adh1	0	2	0.627007	0.402209	C	Iron-containing alcohol dehydrogenase
arnC_2	0	2	-	-	M	Glycosyltransferase like family 2
atpA_1	0	2	-	-	C	Produces ATP from ADP in the presence of a proton gradient across the membrane. The alpha chain is a regulatory subunit
cat3	0	2	-	-	V	Chloramphenicol acetyltransferase
ccrA	0	2	-	-	S	Metallo-beta-lactamase superfamily
cdr	0	2	0.970433	0.0872937	P	Belongs to the sulfur carrier protein TusA family
clpB1	0	2	-	-	O	Part of a stress-induced multi-chaperone system, it is involved in the recovery of the cell from heat-induced damage, in cooperation with DnaK, DnaJ and GrpE
clpX	0	2	0.952288	0.0183673	O	ATP-dependent specificity component of the Clp protease. It directs the protease to specific substrates. Can perform chaperone functions in the absence of ClpP
cobS	0	2	-	-	H	Joins adenosylcobinamide-GDP and alpha-ribazole to generate adenosylcobalamin (Ado-cobalamin). Also synthesizes adenosylcobalamin 5'-phosphate from adenosylcobinamide-GDP and alpha-ribazole 5'-phosphate
COQ5_2	0	2	-	-	Q	COG NOG10855 non supervised orthologous group
cysC	0	2	0.981415	0.0846854	F	Catalyzes the synthesis of activated sulfate
dapH_3	0	2	0.805595	0.0828704	S	Hexapeptide repeat of succinyl-transferase
dcuA	0	2	0.948928	0.0285863	S	Psort location CytoplasmicMembrane, score 10.00
ddpX	0	2	-	-	M	Catalyzes hydrolysis of the D-alanyl-D-alanine dipeptide
dltA_2	0	2	-	-	Q	AMP-binding enzyme
dpp7_1	0	2	-	-	E	COG NOG04781 non supervised orthologous group
dsbD	0	2	0.910781	0.0771558	CO	cytochrome c biogenesis protein transmembrane region
dtd3_1	0	2	-	-	L	Psort location Cytoplasmic, score 8.96
eamA	0	2	0.973054	0.0871715	EG	EamA-like transporter family
epsM	0	2	0.550969	0.1225	M	involved in the biosynthesis of lipid A, a phosphorylated glycolipid that anchors the lipopolysaccharide to the outer membrane of the cell
esiB	0	2	0.971314	0.313575	KLT	COG0790 FOG TPR repeat, SEL1 subfamily
FCS1	0	2	-	-	C	CoA binding domain protein
flr_1	0	2	-	-	S	COG1853 Conserved protein domain typically associated with flavoprotein
fpgS	0	2	0.966713	0.16292	H	Folylpolyglutamate synthase
ftsX	0	2	0.805321	0.0325068	D	Belongs to the ABC-4 integral membrane protein family. FtsX subfamily
fusA_1	0	2	0.942702	0.0199471	J	Psort location Cytoplasmic, score 9.26
galK	0	2	0.94751	0.0253621	H	Belongs to the GHMP kinase family. GalK subfamily
gdhB	0	2	0.95086	0.0223197	C	Belongs to the Glu Leu Phe Val dehydrogenases family
greA	0	2	0.86249	0.012269	K	Necessary for efficient RNA polymerase transcription elongation past template-encoded arresting sites. The arresting sites in DNA have the property of trapping a certain fraction of elongating RNA polymerases that pass through, resulting in locked ternary complexes. Cleavage of the nascent transcript by cleavage factors such as GreA or GreB allows the resumption of elongation from the new 3'termi…
group_10163	0	2	-	-	G	polysaccharide deacetylase
group_10167	0	2	-	-	-	-
group_10219	0	2	-	-	-	-
group_10229	0	2	-	-	K	Acetyltransferase, gnat family
group_10238	0	2	-	-	P	TonB-linked outer membrane protein, SusC RagA family
group_10277	0	2	0.0699186	0.38618	G	Protein of unknown function (DUF563)
group_10291	0	2	-	-	S	Domain of unknown function (DUF4302)
group_10416	0	2	0.21425	0.295142	-	-
group_10421	0	2	0.561141	0.133548	L	ISXO2-like transposase domain
group_10432	0	2	0.664795	0.167513	S	Glycosyl transferase family 2
group_10526	0	2	-	-	-	-
group_1054	0	2	0.162511	0.21309	S	Domain of unknown function, B. Theta Gene description (DUF3876)
group_10580	0	2	-	-	S	Pfam Glycosyl transferase family 2
group_10612	0	2	-	-	S	Phage minor structural protein
group_10613	0	2	0.648127	0.0799735	-	-
group_10712	0	2	-	-	-	-
group_10729	0	2	-	-	-	-
group_10789	0	2	0.425551	0.242072	-	-
group_10834	0	2	-	-	-	-
group_10850	0	2	0.0321758	0.13911	D	Psort location Cytoplasmic, score 8.96
group_10857	0	2	0.948966	0.103967	M	Psort location CytoplasmicMembrane, score 10.00
group_11035	0	2	-0.0143312	0.31895	-	-
group_11203	0	2	-	-	S	competence protein
group_11254	0	2	0.970407	0.101905	S	Glycosyl transferase, family 2
group_11261	0	2	0.879732	0.11754	S	COG NOG29451 non supervised orthologous group
group_11265	0	2	0.69829	0.353276	S	aa) fasta scores E()
group_11292	0	2	0.918695	0.0618493	S	COG NOG26302 non supervised orthologous group
group_11293	0	2	-	-	-	-
group_11335	0	2	0.861321	0.109758	K	Transcriptional regulator, MarR
group_11336	0	2	-	-	S	COG NOG26951 non supervised orthologous group
group_11348	0	2	0.965255	0.120469	S	HAD hydrolase, TIGR02254 family
group_11416	0	2	-	-	S	Belongs to the multicopper oxidase YfiH RL5 family
group_11498	0	2	0.662825	0.320793	-	-
group_11538	0	2	0.840363	0.260178	G	Glycosyl hydrolase family 63 C-terminal domain
group_11561	0	2	0.233245	0.298217	S	oxidoreductase activity
group_11579	0	2	-	-	V	ABC transporter, permease protein
group_11580	0	2	-	-	V	ABC transporter, permease protein
group_11685	0	2	0.932924	0.0572324	-	-
group_1169	0	2	0.33761	0.12348	M	Polysaccharide biosynthesis protein
group_11702	0	2	0.97955	0.0699998	S	Psort location CytoplasmicMembrane, score 10.00
group_11714	0	2	-	-	S	HmuY protein
group_11780	0	2	-	-	-	-
group_11825	0	2	0.956807	0.14655	G	Alpha-amylase domain
group_11861	0	2	0.8419	0.196077	-	-
group_11890	0	2	0.802748	0.171492	S	COG NOG29454 non supervised orthologous group
group_11950	0	2	0.927646	0.0241221	S	COG NOG30041 non supervised orthologous group
group_1200	0	2	-	-	S	DNA binding domain, excisionase family
group_12074	0	2	-	-	K	Helix-turn-helix XRE-family like proteins
group_12101	0	2	0.0454139	0.207706	-	-
group_12112	0	2	0.008759	0.268405	-	-
group_12150	0	2	-	-	S	Putative polysaccharide deacetylase
group_12216	0	2	0.0180905	0.0676309	-	-
group_12256	0	2	-	-	S	protein conserved in bacteria
group_12264	0	2	-	-	K	COG NOG06131 non supervised orthologous group
group_12268	0	2	-	-	V	Subunit R is required for both nuclease and ATPase activities, but not for modification
group_12298	0	2	-	-	S	ComF family
group_12314	0	2	-	-	K	Belongs to the sigma-70 factor family. ECF subfamily
group_12349	0	2	-	-	T	luxR family
group_12354	0	2	-	-	S	Fimbrillin-like
group_12357	0	2	-	-	L	Belongs to the 'phage' integrase family
group_12380	0	2	-	-	S	Psort location CytoplasmicMembrane, score 9.46
group_12398	0	2	0.976975	0.100759	S	Psort location CytoplasmicMembrane, score 10.00
group_12405	0	2	0.767347	0.0733062	K	Psort location Cytoplasmic, score 8.96
group_12455	0	2	-	-	-	-
group_12467	0	2	-	-	K	transcriptional regulator (AraC
group_1250	0	2	0.646674	0.332959	S	protein BT4048 SWALL AAO79153 (EMBL AE016943) (373 aa) fasta scores E()
group_12508	0	2	-	-	CO	COG NOG24939 non supervised orthologous group
group_12596	0	2	-	-	G	Glycosyl hydrolase family 20, catalytic domain
group_12716	0	2	0.446654	0.180255	M	Polyhydroxyalkanoate synthesis repressor PhaR
group_12768	0	2	-	-	L	Belongs to the 'phage' integrase family
group_12782	0	2	-	-	L	Psort location Cytoplasmic, score 8.96
group_12912	0	2	-0.00955882	0.215271	-	-
group_13087	0	2	-	-	-	-
group_13088	0	2	-	-	L	RNA polymerase that catalyzes the synthesis of short RNA molecules used as primers for DNA polymerase during DNA replication
group_13370	0	2	-	-	-	-
group_13542	0	2	-	-	L	Helicase associated domain
group_13545	0	2	-	-	-	-
group_13642	0	2	0.915108	0.104307	K	Putative DNA-binding domain
group_13777	0	2	-	-	S	Conjugative transposon protein TraO
group_13805	0	2	-	-	U	Relaxase mobilization nuclease domain protein
group_13831	0	2	-	-	G	UDP-N-acetylglucosamine 2-epimerase
group_13834	0	2	-	-	S	Phage regulatory protein Rha (Phage_pRha)
group_1399	0	2	0.837132	0.836002	-	-
group_1405	0	2	0.954954	0.161162	PT	Domain of unknown function (DUF4974)
group_14148	0	2	0.96939	0.123062	S	Psort location CytoplasmicMembrane, score
group_14149	0	2	0.670112	0.0219348	S	Belongs to the UPF0145 family
group_14264	0	2	0.943851	0.0609775	G	Glycosyl hydrolase family 20, catalytic domain protein
group_14306	0	2	0.892863	0.0410134	S	Psort location CytoplasmicMembrane, score
group_14412	0	2	0.150915	0.261442	S	Glycosyl transferase family 2
group_14416	0	2	0.704592	0.033697	S	Gliding motility-associated protein GldE
group_14441	0	2	-	-	-	-
group_14456	0	2	0.738071	0.0597895	S	Susd and RagB outer membrane lipoprotein
group_14462	0	2	0.170698	0.284988	S	Family of unknown function (DUF5469)
group_14468	0	2	-	-	S	Protein of unknown function (DUF1266)
group_14508	0	2	-	-	G	Phosphoglycerate mutase family
group_14510	0	2	-	-	T	COG COG0664 cAMP-binding proteins - catabolite gene activator and regulatory subunit of cAMP-dependent protein kinases
group_14515	0	2	-	-	S	COG NOG25370 non supervised orthologous group
group_14554	0	2	0.358595	0.0516373	-	-
group_14586	0	2	0.945607	0.0182032	K	Transcriptional regulatory protein
group_14592	0	2	0.547465	0.126234	S	Psort location CytoplasmicMembrane, score 10.00
group_14672	0	2	0.0297869	0.118152	S	Psort location Cytoplasmic, score
group_14708	0	2	0.953638	0.128796	S	Psort location Cytoplasmic, score 8.96
group_14772	0	2	0.843154	0.0441653	MU	COG NOG29365 non supervised orthologous group
group_14826	0	2	0.539432	0.0870349	K	Psort location Cytoplasmic, score 8.96
group_14854	0	2	0.953171	0.0776891	I	Acyl-ACP thioesterase
group_14962	0	2	0.962316	0.0877044	G	Domain of unknown function (DUF4091)
group_14987	0	2	0.932285	0.094324	G	glycosyl hydrolase, family 3
group_1500	0	2	0.960355	0.153497	T	PAS domain S-box protein
group_15060	0	2	-	-	S	Conjugative transposon TraJ protein
group_15070	0	2	-0.000652114	0.285114	-	-
group_15096	0	2	-	-	L	Arm DNA-binding domain
group_15134	0	2	0.166665	0.20016	-	-
group_15240	0	2	-	-	S	COG NOG26135 non supervised orthologous group
group_15256	0	2	-	-	T	COG0642 Signal transduction histidine kinase
group_15329	0	2	-	-	S	Outer membrane protein beta-barrel domain
group_15371	0	2	-	-	E	Belongs to the aspartokinase family
group_15372	0	2	-	-	L	COG0249 Mismatch repair ATPase (MutS family)
group_15406	0	2	-	-	S	6-bladed beta-propeller
group_1543	0	2	0.693147	0.302859	S	Domain of unknown function (DUF4493)
group_15434	0	2	-	-	M	COG COG0739 Membrane proteins related to metalloendopeptidases
group_15444	0	2	-	-	S	Domain of unknown function (DUF4252)
group_15458	0	2	0.00553111	0.253114	-	-
group_15518	0	2	0.402332	0.162028	L	DNA-binding protein
group_15555	0	2	-	-	S	Psort location Cytoplasmic, score 8.96
group_15615	0	2	-	-	H	Condenses 4-methyl-5-(beta-hydroxyethyl)thiazole monophosphate (THZ-P) and 2-methyl-4-amino-5-hydroxymethyl pyrimidine pyrophosphate (HMP-PP) to form thiamine monophosphate (TMP)
group_15827	0	2	0.292877	0.229526	S	Phosphoadenosine phosphosulfate reductase family
group_15915	0	2	-	-	S	Psort location Cytoplasmic, score 8.96
group_15922	0	2	0.247724	0.0429472	S	AAA domain
group_15961	0	2	-	-	-	-
group_16	0	2	-	-	-	-
group_16215	0	2	-	-	S	Fimbrillin-A associated anchor proteins Mfa1 and Mfa2
group_16446	0	2	-	-	-	-
group_16515	0	2	0.21213	0.0658395	K	Helix-turn-helix XRE-family like proteins
group_16607	0	2	-	-	-	-
group_16780	0	2	-	-	M	COG NOG19089 non supervised orthologous group
group_16896	0	2	-	-	-	-
group_17045	0	2	-	-	-	-
group_17409	0	2	-	-	S	6-bladed beta-propeller
group_17568	0	2	-	-	-	-
group_18171	0	2	-	-	K	Psort location CytoplasmicMembrane, score
group_1840	0	2	0.333454	0.168604	S	Psort location Cytoplasmic, score 8.96
group_18615	0	2	-	-	S	PepSY-associated TM region
group_18655	0	2	-	-	S	COG NOG29214 non supervised orthologous group
group_18674	0	2	0.57831	0.189031	V	MacB-like periplasmic core domain
group_18729	0	2	-	-	V	Psort location CytoplasmicMembrane, score 10.00
group_18764	0	2	-	-	T	COG NOG22299 non supervised orthologous group
group_18802	0	2	-	-	S	AAA domain
group_18935	0	2	-	-	-	-
group_1897	0	2	-0.0143158	0.0523199	S	Conjugative transposon TraN protein
group_191	0	2	0.457906	0.178867	H	Catalyzes the formation of dTDP-glucose, from dTTP and glucose 1-phosphate, as well as its pyrophosphorolysis
group_1914	0	2	-	-	M	Glycosyl transferase family 8
group_19181	0	2	0.241501	0.165805	S	Phage prohead protease, HK97 family
group_19396	0	2	-	-	S	Domain of unknown function (DUF4906)
group_19432	0	2	-	-	KT	BlaR1 peptidase M56
group_19471	0	2	-	-	E	Peptidase, S9A B C family, catalytic domain protein
group_19480	0	2	-	-	J	NOL1 NOP2 sun family
group_19488	0	2	-	-	G	Glycosyl hydrolases family 2, TIM barrel domain
group_19574	0	2	-	-	PT	Sigma factor regulatory protein, FecR PupR family
group_19677	0	2	-	-	T	histidine kinase DNA gyrase B
group_19722	0	2	-	-	MU	Psort location OuterMembrane, score
group_19732	0	2	-	-	J	endoribonuclease L-PSP
group_19738	0	2	-	-	L	Reverse transcriptase (RNA-dependent DNA polymerase)
group_19743	0	2	-	-	Q	ubiE/COQ5 methyltransferase family
group_20107	0	2	0.339078	0.230334	H	synthase III
group_2033	0	2	0.542276	0.0990708	L	COG0550 Topoisomerase IA
group_20505	0	2	-	-	K	TetR family transcriptional regulator
group_207	0	2	-	-	H	Catalyzes the formation of dTDP-glucose, from dTTP and glucose 1-phosphate, as well as its pyrophosphorolysis
group_20950	0	2	-	-	-	-
group_21029	0	2	-	-	G	Domain of unknown function (DUF4982)
group_2165	0	2	-	-	S	Domain of unknown function (DUF4934)
group_2169	0	2	-	-	-	-
group_21723	0	2	-	-	S	COG NOG14441 non supervised orthologous group
group_2185	0	2	0.383619	0.359669	-	-
group_2189	0	2	-	-	-	-
group_2194	0	2	-	-	-	-
group_2250	0	2	0.0236879	0.21252	S	COG3943, virulence protein
group_2282	0	2	-	-	H	COG4206 Outer membrane cobalamin receptor protein
group_230	0	2	-	-	S	PD-(D/E)XK nuclease family transposase
group_23039	0	2	-	-	HJ	ligase activity
group_23212	0	2	-	-	-	-
group_2355	0	2	-	-	S	Domain of unknown function (DUF4369)
group_23794	0	2	-	-	-	-
group_2380	0	2	-	-	L	Integrase core domain
group_2389	0	2	0.0234436	0.518542	-	-
group_2411	0	2	-	-	E	non supervised orthologous group
group_2426	0	2	0.982765	0.188089	V	Psort location Cytoplasmic, score 8.96
group_25089	0	2	-	-	G	Alpha-L-fucosidase
group_2545	0	2	-	-	-	-
group_255	0	2	-	-	S	Psort location CytoplasmicMembrane, score
group_2558	0	2	0.164977	0.180354	L	Belongs to the 'phage' integrase family
group_25601	0	2	0.0572693	0.286261	S	Phage capsid family
group_2566	0	2	-	-	M	(189 aa) fasta scores E()
group_2619	0	2	None	0.651091	-	-
group_2737	0	2	0.591771	0.120384	S	Psort location Cytoplasmic, score 8.96
group_2757	0	2	0.837601	0.0833608	M	Glycosyl hydrolase family 76
group_2786	0	2	0.951478	0.258187	S	6-bladed beta-propeller
group_2827	0	2	-	-	S	Peptidase M15
group_2840	0	2	-	-	F	Bacterial capsule synthesis protein PGA_cap
group_2852	0	2	-	-	V	COG0534 Na -driven multidrug efflux pump
group_2883	0	2	-	-	M	chlorophyll binding
group_2903	0	2	0.549224	0.321638	S	Major fimbrial subunit protein type IV, Fimbrillin, C-terminal
group_2951	0	2	0.056113	0.330369	-	-
group_2975	0	2	-	-	V	Type I restriction modification DNA specificity domain
group_2983	0	2	-	-	EH	Phosphoadenosine phosphosulfate reductase family
group_300	0	2	0.388863	0.346447	GM	NAD dependent epimerase dehydratase family
group_3060	0	2	-	-	-	-
group_3100	0	2	-	-	P	Outer membrane receptor
group_319	0	2	-	-	S	Domain of unknown function (DUF4934)
group_3212	0	2	-	-	E	GDSL-like Lipase/Acylhydrolase family
group_3243	0	2	-	-	-	-
group_3254	0	2	0.292396	0.581663	S	COG3943, virulence protein
group_326	0	2	-	-	S	Domain of unknown function (DUF4934)
group_329	0	2	0.634906	0.255689	S	Domain of unknown function (DUF4934)
group_330	0	2	-	-	S	Domain of unknown function (DUF4934)
group_3441	0	2	0.816731	0.133619	K	Helix-turn-helix XRE-family like proteins
group_3475	0	2	0.67401	0.173801	S	Clostripain family
group_35068	0	2	0.889436	0.0286556	M	Peptidase, M23
group_3507	0	2	0.0946416	0.518466	L	DnaD domain protein
group_35167	0	2	0.966943	0.0322921	S	Oxidoreductase NAD-binding domain protein
group_35217	0	2	0.683798	0.045032	K	Psort location Cytoplasmic, score 8.96
group_35250	0	2	0.943312	0.0473724	M	Nucleotidyltransferase
group_3619	0	2	-	-	S	Putative carbohydrate metabolism domain
group_3627	0	2	0.966079	0.0567934	F	Pfam:SusD
group_369	0	2	-	-	S	P-loop ATPase and inactivated derivatives
group_3704	0	2	-	-	L	Helix-turn-helix domain
group_3731	0	2	-	-	U	Conjugative transposon TraN protein
group_3732	0	2	-	-	-	-
group_3821	0	2	-	-	V	N-acetylmuramoyl-L-alanine amidase
group_3827	0	2	-	-	-	-
group_391	0	2	-	-	S	Domain of unknown function (DUF4469) with IG-like fold
group_3940	0	2	-	-	-	-
group_3950	0	2	0.735948	0.537725	L	DNA-binding protein
group_4040	0	2	0.660093	0.181736	S	Conserved protein
group_4060	0	2	0.963857	0.103577	P	TonB dependent receptor
group_4069	0	2	-	-	T	His Kinase A (phosphoacceptor) domain
group_4096	0	2	0.789778	0.0712713	P	COG4771 Outer membrane receptor for ferrienterochelin and colicins
group_4186	0	2	0.659182	1.37851	-	-
group_4213	0	2	-	-	S	Tetratricopeptide repeat protein
group_4232	0	2	0.25364	0.211207	S	Domain of unknown function (DUF4373)
group_4266	0	2	-	-	-	-
group_4284	0	2	-	-	K	Acetyltransferase (GNAT) domain
group_4310	0	2	-	-	-	-
group_4345	0	2	0.24173	0.0586993	L	Phage integrase SAM-like domain
group_4388	0	2	-	-	L	Site-specific recombinase, DNA invertase Pin
group_4440	0	2	-	-	-	-
group_4447	0	2	-	-	GM	Catalyzes the two-step NADP-dependent conversion of GDP- 4-dehydro-6-deoxy-D-mannose to GDP-fucose, involving an epimerase and a reductase reaction
group_4521	0	2	0.960531	0.0728536	G	Alpha-1,2-mannosidase
group_4593	0	2	0.162152	0.271975	-	-
group_46	0	2	-	-	S	Domain of unknown function (DUF4906)
group_4623	0	2	0.482189	0.121537	S	UpxZ family of transcription anti-terminator antagonists
group_4628	0	2	0.294175	0.109909	S	UpxZ family of transcription anti-terminator antagonists
group_4653	0	2	-	-	S	SusD family
group_4726	0	2	-	-	-	-
group_4733	0	2	-	-	O	Heat shock protein
group_4776	0	2	-	-	G	glycosyl hydrolase, family 3
group_4801	0	2	0.951425	0.0971067	P	TonB-dependent receptor
group_4831	0	2	0.931147	0.251161	-	-
group_4950	0	2	-	-	-	-
group_4952	0	2	0.0164672	0.247031	-	-
group_4996	0	2	-	-	-	-
group_4999	0	2	0.108539	0.0969649	T	COG NOG25714 non supervised orthologous group
group_5000	0	2	-	-	T	COG NOG25714 non supervised orthologous group
group_5023	0	2	-	-	G	Glycosyl hydrolase family 65, N-terminal domain
group_5060	0	2	-	-	V	ABC transporter, permease protein
group_5097	0	2	-	-	-	-
group_5152	0	2	-	-	S	Psort location Cytoplasmic, score 8.96
group_5330	0	2	0.969687	0.109264	P	COG COG3119 Arylsulfatase A and related enzymes
group_5341	0	2	-	-	S	SusD family
group_5359	0	2	-	-	S	FtsK/SpoIIIE family
group_541	0	2	-	-	E	Belongs to the DegT DnrJ EryC1 family
group_5565	0	2	-	-	S	COG NOG06028 non supervised orthologous group
group_5594	0	2	-	-	S	Domain of unknown function (DUF4494)
group_5599	0	2	0.413772	0.456793	-	-
group_5643	0	2	-	-	S	Lysylphosphatidylglycerol synthase TM region
group_5702	0	2	0.670354	0.0776493	K	KOW (Kyprides, Ouzounis, Woese) motif.
group_5716	0	2	0.356983	0.242222	-	-
group_5720	0	2	0.538064	0.242222	S	Tetratricopeptide repeat
group_5743	0	2	-	-	S	Tetratricopeptide repeat protein
group_5791	0	2	0.14527	0.257054	-	-
group_5818	0	2	-	-	S	Psort location Cytoplasmic, score 8.96
group_5913	0	2	0.0756771	0.4305	S	Psort location Cytoplasmic, score 8.96
group_6	0	2	-	-	-	-
group_6017	0	2	-	-	M	Glycosyl transferases group 1
group_6024	0	2	0.414451	0.186462	U	Relaxase/Mobilisation nuclease domain
group_607	0	2	-	-	L	COG0550 Topoisomerase IA
group_6169	0	2	0.0593807	0.0406842	U	Conjugative transposon TraK protein
group_6241	0	2	-	-	S	protein BT0659 SWALL AAO75766 (EMBL AE016928) (345 aa) fasta scores E()
group_6330	0	2	0.968838	0.167905	S	COG NOG19149 non supervised orthologous group
group_6427	0	2	-	-	P	TonB-linked outer membrane protein, SusC RagA family
group_6481	0	2	0.951015	0.221864	M	Belongs to the ompA family
group_6485	0	2	0.951298	0.0648472	-	-
group_6603	0	2	0.148052	0.0545594	-	-
group_6607	0	2	0.0490115	0.280523	K	Bacterial regulatory proteins, tetR family
group_6629	0	2	0.926612	0.361689	M	COG NOG23378 non supervised orthologous group
group_6637	0	2	0.00655738	0.327851	P	TonB-linked outer membrane protein, SusC RagA family
group_6678	0	2	-	-	P	NMT1/THI5 like
group_6781	0	2	0.959728	0.104157	M	Glycosyltransferase like family 2
group_6858	0	2	0.962377	0.116454	S	SusD family
group_688	0	2	-	-	G	COG NOG27433 non supervised orthologous group
group_6892	0	2	-	-	-	-
group_6993	0	2	0.0571869	0.140604	K	Helix-turn-helix domain
group_7017	0	2	0.370731	0.226477	M	Glycosyltransferase, group 2 family protein
group_7027	0	2	-	-	T	Belongs to the low molecular weight phosphotyrosine protein phosphatase family
group_7034	0	2	0.653016	0.0820659	L	Belongs to the 'phage' integrase family
group_7041	0	2	-	-	S	Phage minor structural protein
group_7046	0	2	0.543977	1.68343	-	-
group_7058	0	2	-	-	-	-
group_7092	0	2	0.0930953	0.233905	S	Conjugative transposon TraM protein
group_7296	0	2	-	-	G	Glycosyl hydrolases family 43
group_7379	0	2	-	-	S	TolB-like 6-blade propeller-like
group_7405	0	2	-	-	-	-
group_741	0	2	None	0.0602069	L	Belongs to the 'phage' integrase family
group_7474	0	2	-	-	-	-
group_7559	0	2	0.447541	0.106982	S	RteC protein
group_7609	0	2	-	-	G	Alpha-L-rhamnosidase N-terminal domain protein
group_7621	0	2	0.957966	0.0844682	G	Alpha-N-acetylglucosaminidase
group_7630	0	2	0.825469	0.0857335	G	Domain of unknown function (DUF1735)
group_7689	0	2	-	-	-	-
group_7747	0	2	-	-	S	6-bladed beta-propeller
group_7759	0	2	0.563578	0.207133	K	Transcription termination antitermination factor NusG
group_7782	0	2	0.955115	0.0679734	S	COG NOG10884 non supervised orthologous group
group_7921	0	2	-	-	P	TonB dependent receptor
group_7960	0	2	-	-	L	Protein of unknown function (DUF3987)
group_7968	0	2	0.202986	0.0865131	-	-
group_8011	0	2	0.985696	0.0780845	S	Ser Thr phosphatase family protein
group_8014	0	2	-	-	E	non supervised orthologous group
group_8050	0	2	0.964234	0.0386417	F	Phosphoribosylformylglycinamidine synthase involved in the purines biosynthetic pathway. Catalyzes the ATP-dependent conversion of formylglycinamide ribonucleotide (FGAR) and glutamine to yield formylglycinamidine ribonucleotide (FGAM) and glutamate
group_8139	0	2	-	-	G	BNR repeat-like domain
group_8198	0	2	-	-	E	Psort location Cytoplasmic, score
group_820	0	2	-	-	S	COG NOG19079 non supervised orthologous group
group_826	0	2	-	-	M	Psort location CytoplasmicMembrane, score
group_8311	0	2	-	-	L	Toprim-like
group_836	0	2	-	-	S	WYL_2, Sm-like SH3 beta-barrel fold
group_8390	0	2	-	-	-	-
group_8397	0	2	-	-	KT	LytTr DNA-binding domain
group_8423	0	2	-	-	S	Psort location Cytoplasmic, score
group_8436	0	2	-	-	S	Domain of unknown function (DUF4313)
group_8540	0	2	0.166421	0.141445	L	Belongs to the 'phage' integrase family
group_8592	0	2	-	-	S	Psort location Cytoplasmic, score
group_8605	0	2	0.41	0.138186	L	Domain of unknown function (DUF3127)
group_8640	0	2	-	-	G	Belongs to the glycosyl hydrolase
group_8662	0	2	0.567942	0.275976	S	Helix-turn-helix domain
group_8695	0	2	0.397246	0.195756	-	-
group_8707	0	2	-	-	-	-
group_8823	0	2	-	-	S	COG NOG11635 non supervised orthologous group
group_8856	0	2	-	-	T	COG2204 Response regulator containing CheY-like receiver AAA-type ATPase and DNA-binding domains
group_8857	0	2	-	-	S	Conjugative transposon TraM protein
group_8886	0	2	-	-	-	-
group_8952	0	2	-	-	-	-
group_8983	0	2	-	-	K	Belongs to the ParB family
group_9060	0	2	-	-	P	COG COG1629 Outer membrane receptor proteins, mostly Fe transport
group_9072	0	2	0.960012	0.047866	P	Phosphate-selective porin O and P
group_9080	0	2	0.813579	0.0338316	L	COG0188 Type IIA topoisomerase (DNA gyrase topo II topoisomerase IV) A subunit
group_9092	0	2	-	-	P	TonB-linked outer membrane protein, SusC RagA family
group_9096	0	2	0.956748	0.031303	P	Belongs to the sodium neurotransmitter symporter (SNF) (TC 2.A.22) family
group_9114	0	2	-	-	PT	Sigma factor regulatory protein, FecR PupR family
group_9166	0	2	0.960174	0.0675703	A	Psort location Cytoplasmic, score 8.96
group_9191	0	2	0.762411	0.0341098	S	Tetratricopeptide repeat protein
group_9261	0	2	0.0777189	0.179862	S	Nucleotidyl transferase AbiEii toxin, Type IV TA system
group_9311	0	2	0.838615	0.0578684	M	non supervised orthologous group
group_9338	0	2	0.967029	0.0425341	G	Belongs to the glycosyl hydrolase 2 family
group_9362	0	2	0.388509	0.117039	C	Belongs to the UDP-glucose GDP-mannose dehydrogenase family
group_9374	0	2	0.222172	0.29059	S	Pkd domain
group_9410	0	2	-	-	V	ABC transporter, permease protein
group_9415	0	2	-	-	MU	Outer membrane efflux protein
group_9448	0	2	-	-	J	amino acids such as valine, to avoid such errors it has two additional distinct tRNA(Ile)-dependent editing activities. One activity is designated as 'pretransfer' editing and involves the hydrolysis of activated Val-AMP. The other activity is designated 'posttransfer' editing and involves deacylation of mischarged Val-tRNA(Ile)
group_9475	0	2	-	-	-	-
group_9504	0	2	0.969185	0.0947293	M	Outer membrane protein beta-barrel domain
group_9507	0	2	0.926216	0.200215	J	Psort location Cytoplasmic, score
group_9560	0	2	-	-	S	ATPase (AAA superfamily)
group_9562	0	2	0.157141	0.0601131	D	Cellulose biosynthesis protein BcsQ
group_9596	0	2	-	-	S	Psort location CytoplasmicMembrane, score
group_9622	0	2	-	-	S	Domain of unknown function (DUF4959)
group_9672	0	2	-	-	-	-
group_968	0	2	-	-	M	Putative OmpA-OmpF-like porin family
group_9698	0	2	0.387095	0.215082	M	COG NOG06228 non supervised orthologous group
group_9708	0	2	0.966587	0.105546	M	N-acetylmuramoyl-L-alanine amidase
group_9740	0	2	-	-	-	-
group_975	0	2	-	-	S	UpxZ family of transcription anti-terminator antagonists
group_9763	0	2	-	-	S	Fimbrillin-like
group_9842	0	2	0.753034	0.135726	S	Psort location CytoplasmicMembrane, score 9.46
group_9927	0	2	0.448265	0.0808715	S	Conjugative transposon protein TraF
hemE_2	0	2	0.628919	0.43817	H	Uroporphyrinogen decarboxylase (URO-D)
hisD	0	2	0.975638	0.0800698	E	Catalyzes the sequential NAD-dependent oxidations of L- histidinol to L-histidinaldehyde and then to L-histidine
hmuU_1	0	2	0.937367	0.0288859	P	Belongs to the binding-protein-dependent transport system permease family. FecCD subfamily
hup_3	0	2	0.698595	0.221958	L	bacterial (prokaryotic) histone like domain
ileS	0	2	-	-	J	amino acids such as valine, to avoid such errors it has two additional distinct tRNA(Ile)-dependent editing activities. One activity is designated as 'pretransfer' editing and involves the hydrolysis of activated Val-AMP. The other activity is designated 'posttransfer' editing and involves deacylation of mischarged Val-tRNA(Ile)
ilvB	0	2	0.544425	0.249805	H	acetolactate synthase
kbl	0	2	-0.000935016	0.0388047	H	Catalyzes the cleavage of 2-amino-3-ketobutyrate to glycine and acetyl-CoA
lacZ_6	0	2	0.961816	0.097103	G	COG3250 Beta-galactosidase beta-glucuronidase
lptD_1	0	2	0.947963	0.0661267	M	COG NOG06415 non supervised orthologous group
maf	0	2	0.961307	0.111609	D	COG0424 Nucleotide-binding protein implicated in inhibition of septum formation
metG	0	2	0.932737	0.0368969	J	Is required not only for elongation of protein synthesis but also for the initiation of all mRNA translation through initiator tRNA(fMet) aminoacylation
mexB	0	2	0.93604	0.0399919	V	Belongs to the resistance-nodulation-cell division (RND) (TC 2.A.6) family
mro_2	0	2	0.909904	0.0645757	G	Converts alpha-aldose to the beta-anomer
nagA_1	0	2	0.613469	0.13271	G	Belongs to the metallo-dependent hydrolases superfamily. NagA family
napF_1	0	2	0.484749	0.191983	C	coenzyme F420-reducing hydrogenase beta subunit
nlpE	0	2	0.845503	0.197515	MP	lipoprotein NlpE involved in copper resistance
nrfA	0	2	0.971111	0.0583802	C	Catalyzes the reduction of nitrite to ammonia, consuming six electrons in the process
nucA	0	2	-	-	F	Psort location Extracellular, score
panB	0	2	0.903782	0.0177597	H	Catalyzes the reversible reaction in which hydroxymethyl group from 5,10-methylenetetrahydrofolate is transferred onto alpha-ketoisovalerate to form ketopantoate
pckA	0	2	0.418512	0.133524	H	Involved in the gluconeogenesis. Catalyzes the conversion of oxaloacetate (OAA) to phosphoenolpyruvate (PEP) through direct phosphoryl transfer between the nucleoside triphosphate and OAA
pdxJ	0	2	0.963858	0.0477236	H	Catalyzes the complicated ring closure reaction between the two acyclic compounds 1-deoxy-D-xylulose-5-phosphate (DXP) and 3-amino-2-oxopropyl phosphate (1-amino-acetone-3-phosphate or AAP) to form pyridoxine 5'-phosphate (PNP) and inorganic phosphate
pfkB	0	2	0.957713	0.0553877	G	pfkB family
pgi	0	2	0.85519	0.0323105	G	Belongs to the GPI family
pnuC	0	2	0.952939	0.112242	H	nicotinamide mononucleotide transporter
ppaX_1	0	2	0.926255	0.177826	S	HAD hydrolase, family IA, variant 3
putP	0	2	-	-	E	Belongs to the sodium solute symporter (SSF) (TC 2.A.21) family
queG_2	0	2	-	-	C	Catalyzes the conversion of epoxyqueuosine (oQ) to queuosine (Q), which is a hypermodified base found in the wobble positions of tRNA(Asp), tRNA(Asn), tRNA(His) and tRNA(Tyr)
rbr3A	0	2	0.950246	0.0158293	C	Psort location Cytoplasmic, score 8.96
rcsC_22	0	2	0.975715	0.071233	T	Psort location CytoplasmicMembrane, score
rcsC_33	0	2	-	-	T	ATPase histidine kinase DNA gyrase B HSP90 domain protein
rcsC_4	0	2	-	-	T	COG COG4753 Response regulator containing CheY-like receiver domain and AraC-type DNA-binding domain
rcsC_5	0	2	-	-	T	Histidine kinase-like ATPases
recN	0	2	0.968045	0.07065	L	May be involved in recombinational repair of damaged DNA
resA_7	0	2	-	-	CO	Redoxin
rfbC_4	0	2	0.564179	0.307075	G	Catalyzes the epimerization of the C3' and C5'positions of dTDP-6-deoxy-D-xylo-4-hexulose, forming dTDP-6-deoxy-L-lyxo-4- hexulose
rffH_2	0	2	0.743864	0.143754	H	Catalyzes the formation of dTDP-glucose, from dTTP and glucose 1-phosphate, as well as its pyrophosphorolysis
rhaS_4	0	2	-	-	K	methylphosphotriester-DNA alkyltransferase and transcriptional regulator (AraC XylS family) K00567
ribE	0	2	0.96255	0.0383788	H	COG0307 Riboflavin synthase alpha chain
rlmL	0	2	0.964558	0.0488354	L	Belongs to the methyltransferase superfamily
rluB	0	2	0.971935	0.377112	J	Belongs to the pseudouridine synthase RsuA family
rpsJ	0	2	0.737985	-0.00539305	J	Involved in the binding of tRNA to the ribosomes
rsxB_2	0	2	-	-	C	4Fe-4S binding domain protein
rutC	0	2	-	-	J	endoribonuclease L-PSP
secA	0	2	0.911831	0.0367941	U	Part of the Sec protein translocase complex. Interacts with the SecYEG preprotein conducting channel. Has a central role in coupling the hydrolysis of ATP to the transfer of proteins into and across the cell membrane, serving as an ATP-driven molecular motor driving the stepwise translocation of polypeptide chains across the membrane
srpA_2	0	2	-	-	M	Belongs to the membrane fusion protein (MFP) (TC 8.A.1) family
srrA	0	2	0.907551	0.0235168	K	COG0745 Response regulators consisting of a CheY-like receiver domain and a winged-helix DNA-binding domain
srrB	0	2	0.951922	0.0437545	T	ATPase histidine kinase DNA gyrase B HSP90 domain protein
suhB	0	2	0.934384	0.0966435	G	Psort location Cytoplasmic, score
susB_1	0	2	0.942811	0.0714979	G	COG NOG06228 non supervised orthologous group
susB_2	0	2	-	-	S	COG NOG06228 non supervised orthologous group
susC_5	0	2	0.976579	0.048366	P	TonB-linked outer membrane protein, SusC RagA family
susD_1	0	2	-	-	M	SusD family
tadA_1	0	2	0.965482	0.0684442	FJ	Catalyzes the deamination of adenosine to inosine at the wobble position 34 of tRNA(Arg2)
tolR_1	0	2	0.948389	0.0445835	U	Biopolymer transport protein ExbD/TolR
topA	0	2	0.960041	0.0364923	L	Releases the supercoiling and torsional tension of DNA, which is introduced during the DNA replication and transcription, by transiently cleaving and rejoining one strand of the DNA duplex. Introduces a single-strand break via transesterification at a target site in duplex DNA. The scissile phosphodiester is attacked by the catalytic tyrosine of the enzyme, resulting in the formation of a DNA-(5'…
trmH	0	2	0.435111	0.1461	J	RNA methylase, SpoU family K00599
tuaB_2	0	2	0.94963	0.121444	S	Psort location CytoplasmicMembrane, score 10.00
upp	0	2	0.922588	0.0339425	F	uracil phosphoribosyltransferase
wbpA_2	0	2	0.363232	0.0779526	M	Belongs to the UDP-glucose GDP-mannose dehydrogenase family
wbpI_2	0	2	0.959935	0.0465976	M	Belongs to the UDP-N-acetylglucosamine 2-epimerase family
xerC_15	0	2	0.979898	0.164543	L	Arm DNA-binding domain
ybdG_1	0	2	0.852245	0.0880456	M	Psort location CytoplasmicMembrane, score
ybhR	0	2	0.970446	0.153553	V	Psort location CytoplasmicMembrane, score 10.00
yjjP_2	0	2	0.9784	0.0434283	S	Psort location CytoplasmicMembrane, score 9.46
zraR_5	0	2	-	-	T	COG2204 Response regulator containing CheY-like receiver AAA-type ATPase and DNA-binding domains
group_2758	6	1	-	-	S	Putative beta-lactamase-inhibitor-like, PepSY-like
group_3371	6	1	0.427174	0.319547	S	Erythromycin esterase
group_5590	6	1	0.695791	0.147773	S	GldM C-terminal domain
group_10881	5	1	0.536324	0.117714	-	-
group_19735	5	1	-	-	L	COG COG1112 Superfamily I DNA and RNA helicases and helicase subunits
group_2659	5	1	0.283738	0.0727306	S	DNA binding domain, excisionase family
group_437	5	1	-	-	P	TonB-linked outer membrane protein, SusC RagA family
group_17	4	1	-	-	-	-
group_661	4	1	0.269212	0.190509	U	Relaxase mobilization nuclease domain protein
group_7011	4	1	0.991502	0.198411	S	Domain of unknown function (DUF4925)
group_7225	4	1	-	-	S	Psort location Cytoplasmic, score 8.96
group_13416	3	1	-	-	P	CarboxypepD_reg-like domain
group_15028	3	1	0.789694	0.0750988	P	TonB-linked outer membrane protein, SusC RagA family
group_1673	3	1	-	-	-	-
group_2227	3	1	0.919056	0.121313	L	Arm DNA-binding domain
group_2338	3	1	0.534868	0.273008	S	protein BT4048 SWALL AAO79153 (EMBL AE016943) (373 aa) fasta scores E()
group_2681	3	1	-0.00530494	0.0380364	L	Belongs to the 'phage' integrase family
group_3178	3	1	-	-	H	RibD C-terminal domain
group_3225	3	1	0.273236	0.0899945	C	Belongs to the UDP-glucose GDP-mannose dehydrogenase family
group_4448	3	1	0.515876	0.0318632	P	TonB-linked outer membrane protein, SusC RagA family
group_8039	3	1	-	-	P	Arylsulfatase
sufS	3	1	0.934328	0.0849244	E	Belongs to the class-V pyridoxal-phosphate-dependent aminotransferase family
gnu_3	2	1	0.39391	0.253012	GM	NAD dependent epimerase dehydratase family
group_10101	2	1	-	-	S	Domain of unknown function (DUF4469) with IG-like fold
group_1013	2	1	0.863445	0.17921	L	Belongs to the 'phage' integrase family
group_10230	2	1	-	-	S	Fibrobacter succinogenes major paralogous
group_137	2	1	-	-	M	A nuclease family of the HNH/ENDO VII superfamily with conserved AHH
group_147	2	1	-	-	S	6-bladed beta-propeller
group_153	2	1	0.821429	0.429379	S	6-bladed beta-propeller
group_1561	2	1	-	-	V	type I restriction modification DNA specificity domain
group_1732	2	1	-	-	-	-
group_1891	2	1	0.835345	0.322687	J	Threonine alanine tRNA ligase second additional domain protein
group_1991	2	1	0.873294	0.122768	P	TonB-linked outer membrane protein, SusC RagA family
group_2039	2	1	-	-	L	Belongs to the 'phage' integrase family
group_2180	2	1	-	-	-	-
group_2750	2	1	-0.039078	0.22829	S	COG NOG19108 non supervised orthologous group
group_2945	2	1	-	-	V	Subunit R is required for both nuclease and ATPase activities, but not for modification
group_2952	2	1	0.158259	0.273976	-	-
group_3146	2	1	0.984565	0.183106	S	Fimbrillin-like
group_3621	2	1	0.137501	0.0980753	S	Putative carbohydrate metabolism domain
group_3775	2	1	-	-	G	COG NOG27433 non supervised orthologous group
group_4072	2	1	-	-	C	aldo keto reductase
group_4102	2	1	-	-	-	-
group_4147	2	1	0.912895	0.105412	T	Psort location CytoplasmicMembrane, score 10.00
group_431	2	1	0.606929	0.152775	P	TonB-linked outer membrane protein, SusC RagA family
group_4324	2	1	-	-	V	COG0286 Type I restriction-modification system methyltransferase subunit
group_44	2	1	-	-	S	Domain of unknown function (DUF4906)
group_4590	2	1	0.476249	0.144727	L	Belongs to the 'phage' integrase family
group_5026	2	1	-	-	M	fibronectin type III domain protein
group_5077	2	1	-	-	P	TonB-linked outer membrane protein, SusC RagA family
group_5842	2	1	0.108022	0.261852	-	-
group_629	2	1	-	-	J	Translation elongation factor EFG
group_6506	2	1	-	-	P	Outer membrane receptor
group_6901	2	1	0.371766	0.308787	S	Protein of unknown function (DUF2786)
group_7015	2	1	-	-	M	Glycosyltransferase, group 2 family protein
group_7189	2	1	0.301959	0.0532825	M	COG1596 Periplasmic protein involved in polysaccharide export
group_7459	2	1	-	-	L	Type I restriction modification DNA specificity domain
group_7744	2	1	-	-	I	COG COG2067 Long-chain fatty acid transport protein
group_7854	2	1	0.140816	0.250982	S	Protein of unknown function (DUF3408)
group_8355	2	1	-	-	C	Nitroreductase
group_9110	2	1	0.358706	0.269422	M	Patatin-like phospholipase
nhaP2	2	1	0.941935	0.0262972	P	Psort location CytoplasmicMembrane, score 10.00
ravA_1	2	1	0.94813	0.162949	S	ATPase family associated with various cellular activities (AAA)
rcsC_9	2	1	0.923706	0.180504	T	cheY-homologous receiver domain
rny_2	2	1	0.80705	0.0144372	S	Endoribonuclease that initiates mRNA decay
sasA_15	2	1	0.810148	0.36094	T	His Kinase A (phosphoacceptor) domain
algA	1	1	0.89283	0.0994805	M	mannose-1-phosphate guanylyltransferase
axeA1_2	1	1	0.815243	0.237997	I	pectin acetylesterase
btuB_6	1	1	-	-	H	COG4206 Outer membrane cobalamin receptor protein
capD_2	1	1	0.0566657	0.0485713	M	Polysaccharide biosynthesis protein
ccsA_2	1	1	0.939855	0.0776202	O	COG COG0755 ABC-type transport system involved in cytochrome c biogenesis, permease component
dadD	1	1	0.815178	0.107189	Q	Amidohydrolase family
fusA_2	1	1	0.831271	0.0275256	J	Catalyzes the GTP-dependent ribosomal translocation step during translation elongation. During this step, the ribosome changes from the pre-translocational (PRE) to the post- translocational (POST) state as the newly formed A-site-bound peptidyl-tRNA and P-site-bound deacylated tRNA move to the P and E sites, respectively. Catalyzes the coordinated movement of the two tRNA molecules, the mRNA and…
group_10253	1	1	0.19539	0.128463	S	Domain of unknown function (DUF5045)
group_10328	1	1	-0.0588259	0.0611832	S	Psort location Cytoplasmic, score 8.96
group_1036	1	1	0.198374	0.164911	L	Psort location Cytoplasmic, score 8.96
group_10697	1	1	0.368421	1.14126	-	-
group_10737	1	1	-	-	-	-
group_10808	1	1	0.817924	0.069506	S	Psort location Cytoplasmic, score 8.96
group_11005	1	1	-	-	G	Glycosyl hydrolase family 92
group_11186	1	1	-	-	-	-
group_11190	1	1	-	-	M	COG NOG32858 non supervised orthologous group
group_113	1	1	-	-	L	COG NOG19076 non supervised orthologous group
group_11523	1	1	0.892037	0.0778334	S	ATPase (AAA superfamily)
group_11541	1	1	-	-	-	-
group_11545	1	1	0.268323	0.291105	M	Glycosyltransferase, group 1 family protein
group_11559	1	1	-	-	S	Domain of unknown function (DUF4302)
group_11815	1	1	-	-	S	Domain of unknown function (DUF3244)
group_12022	1	1	-	-	S	COG NOG23394 non supervised orthologous group
group_12076	1	1	-	-	L	Belongs to the 'phage' integrase family
group_12078	1	1	0.54546	0.0317488	U	Conjugative transposon TraK protein
group_12161	1	1	0.0571821	0.283146	V	type I restriction enzyme
group_1218	1	1	0.266652	0.0503486	S	MerR HTH family regulatory protein
group_12353	1	1	-	-	S	Domain of unknown function (DUF4906)
group_12462	1	1	-	-	K	YoaP-like
group_12723	1	1	-	-	L	Belongs to the 'phage' integrase family
group_12732	1	1	-	-	S	Fimbrillin-like
group_12792	1	1	-	-	-	-
group_12815	1	1	-	-	-	-
group_13467	1	1	-	-	-	-
group_13475	1	1	-	-	L	Phage integrase SAM-like domain
group_13775	1	1	-	-	L	Belongs to the 'phage' integrase family
group_14403	1	1	0.874633	0.0406928	M	Dipeptidase
group_14427	1	1	0.43023	0.14715	S	MAC/Perforin domain
group_14797	1	1	-	-	S	Protein of unknown function, DUF393
group_148	1	1	-	-	S	6-bladed beta-propeller
group_15019	1	1	-	-	S	COG NOG26135 non supervised orthologous group
group_15809	1	1	-	-	S	Conjugative transposon TraM protein
group_1659	1	1	None	0.50387	P	TonB-linked outer membrane protein, SusC RagA family
group_21961	1	1	-	-	-	-
group_231	1	1	0.113484	0.0511779	S	Psort location CytoplasmicMembrane, score
group_2313	1	1	-	-	H	COG1429 Cobalamin biosynthesis protein CobN and related
group_2334	1	1	-	-	S	TolB-like 6-blade propeller-like
group_23667	1	1	-	-	D	Tape measure domain protein
group_2427	1	1	0.926343	0.153994	V	Psort location Cytoplasmic, score 8.96
group_2453	1	1	-	-	S	COG NOG28378 non supervised orthologous group
group_253	1	1	-	-	S	Psort location CytoplasmicMembrane, score
group_25307	1	1	-	-	T	COG0642 Signal transduction histidine kinase
group_258	1	1	0.669616	0.0531323	S	Psort location CytoplasmicMembrane, score
group_2738	1	1	-0.0241514	0.206242	S	Psort location Cytoplasmic, score 8.96
group_2742	1	1	-	-	S	COG NOG19108 non supervised orthologous group
group_2762	1	1	0.948756	0.108897	C	COG COG3005 Nitrate TMAO reductases, membrane-bound tetraheme cytochrome c subunit
group_2869	1	1	-	-	M	Glycosyl transferases group 1
group_2870	1	1	0.613758	0.202192	M	Glycosyl transferases group 1
group_2946	1	1	-	-	V	Subunit R is required for both nuclease and ATPase activities, but not for modification
group_2973	1	1	-	-	S	Domain of unknown function (DUF4221)
group_3028	1	1	-	-	-	-
group_32	1	1	-	-	-	-
group_335	1	1	None	0.428832	S	Domain of unknown function (DUF4934)
group_3374	1	1	0.768989	0.397368	S	Erythromycin esterase
group_3431	1	1	-	-	T	Psort location CytoplasmicMembrane, score
group_344	1	1	-	-	S	6-bladed beta-propeller
group_3470	1	1	0.895876	0.261787	M	Chain length determinant protein
group_35005	1	1	0.849196	-0.454663	S	Psort location CytoplasmicMembrane, score
group_3515	1	1	0.147072	0.334499	S	Putative binding domain, N-terminal
group_3540	1	1	-	-	D	Hemerythrin HHE cation binding domain protein
group_3709	1	1	0.707122	0.0754154	S	COG NOG09947 non supervised orthologous group
group_3777	1	1	0.518066	0.728455	-	-
group_3787	1	1	-	-	U	YWFCY protein
group_3791	1	1	-	-	-	-
group_3799	1	1	-	-	KT	BlaR1 peptidase M56
group_3930	1	1	-	-	G	Carbohydrate binding domain protein
group_4046	1	1	-	-	V	MATE efflux family protein
group_4338	1	1	-	-	-	-
group_4362	1	1	0.0848719	0.0835739	L	Helix-turn-helix domain
group_4363	1	1	0.161188	0.053576	S	Psort location Cytoplasmic, score 8.96
group_4537	1	1	-	-	G	Glycosyl hydrolase family 67 N-terminus
group_4679	1	1	-	-	S	Sucrose-6F-phosphate phosphohydrolase
group_4694	1	1	-	-	M	Peptidase family S41
group_4756	1	1	0.159056	0.07517	U	Conjugative transposon TraK protein
group_4902	1	1	0.31145	0.055467	S	ATPase (AAA superfamily)
group_4932	1	1	-0.0160133	0.286006	S	Fimbrillin-like
group_4992	1	1	0.299242	0.52187	-	-
group_5008	1	1	-	-	S	Domain of unknown function (DUF4114)
group_5066	1	1	-0.00567108	0.182338	S	Domain of unknown function (DUF3440)
group_5098	1	1	0.802158	0.358585	S	Domain of unknown function (DUF4221)
group_5120	1	1	-	-	L	Psort location Cytoplasmic, score 8.96
group_5135	1	1	0.167173	0.156795	S	conserved protein found in conjugate transposon
group_5235	1	1	-	-	-	-
group_5253	1	1	-	-	-	-
group_5632	1	1	0.785324	0.136903	G	Transporter, major facilitator family protein
group_579	1	1	0.257022	0.0906585	L	COG0550 Topoisomerase IA
group_5800	1	1	-	-	K	Belongs to the ParB family
group_5858	1	1	0.866108	0.0824248	E	Pfam:SusD
group_5931	1	1	-	-	V	ABC transporter, permease protein
group_6001	1	1	0.525847	0.300988	-	-
group_6056	1	1	0.719758	0.232672	S	Domain of unknown function, B. Theta Gene description (DUF3876)
group_6074	1	1	0.033914	0.160693	S	Psort location Cytoplasmic, score
group_6250	1	1	-	-	-	-
group_6434	1	1	0.809167	0.261703	S	Domain of unknown function (DUF3869)
group_6458	1	1	0.624235	0.205356	M	Protein of unknown function (DUF3575)
group_68	1	1	None	0.315697	-	-
group_6864	1	1	-	-	P	TonB-linked outer membrane protein, SusC RagA family
group_7210	1	1	0.377776	0.228063	-	-
group_7402	1	1	0.0303867	0.236908	-	-
group_7422	1	1	0.590469	0.1072	L	May nick specific sequences that contain T G mispairs resulting from m5C-deamination
group_7451	1	1	-	-	-	-
group_763	1	1	-	-	S	RteC protein
group_7652	1	1	0.851363	0.0833207	S	Peptide-N-glycosidase F, N terminal
group_7736	1	1	0.107234	0.699691	-	-
group_7742	1	1	-	-	K	transcriptional regulator (AraC
group_7763	1	1	0.369287	0.291403	-	-
group_778	1	1	0.406823	0.0912046	S	Conjugative transposon TraM protein
group_7821	1	1	0.586527	0.944055	-	-
group_7880	1	1	-	-	P	Phosphate-selective porin O and P
group_7976	1	1	0.0130492	0.261658	S	oxidoreductase activity
group_7997	1	1	0.940888	0.106955	S	Pyridoxal 5'-phosphate (PLP)-binding protein, which is involved in PLP homeostasis
group_8094	1	1	-	-	S	Von Willebrand factor type A domain protein
group_8236	1	1	0.488774	0.0964683	GM	Polysaccharide biosynthesis protein
group_8400	1	1	-	-	S	DJ-1/PfpI family
group_8416	1	1	-	-	-	-
group_8604	1	1	0.343635	0.064835	V	Bacteriophage Lambda NinG protein
group_8615	1	1	0.392587	0.311132	S	protein conserved in bacteria
group_8836	1	1	-	-	L	Psort location Cytoplasmic, score 8.96
group_8887	1	1	-	-	-	-
group_8988	1	1	0.84551	0.172745	C	radical SAM domain protein
group_9231	1	1	-	-	M	Glycosyl transferases group 1
group_9599	1	1	-	-	-	-
group_9731	1	1	-	-	M	Glycosyl transferases group 1
hin	1	1	-	-	L	Resolvase, N terminal domain
Int_Tn	1	1	-	-	-	-
ispF	1	1	0.924878	0.05794	H	Involved in the biosynthesis of isopentenyl diphosphate (IPP) and dimethylallyl diphosphate (DMAPP), two major building blocks of isoprenoid compounds. Catalyzes the conversion of 4- diphosphocytidyl-2-C-methyl-D-erythritol 2-phosphate (CDP-ME2P) to 2-C-methyl-D-erythritol 2,4-cyclodiphosphate (ME-CPP) with a corresponding release of cytidine 5-monophosphate (CMP)
menF_1	1	1	-	-	EH	COG COG0147 Anthranilate para-aminobenzoate synthases component I
rcsC_8	1	1	-	-	T	PAS domain S-box protein
rho	1	1	-	-	K	Facilitates transcription termination by a mechanism that involves Rho binding to the nascent RNA, activation of Rho's RNA-dependent ATPase activity, and release of the mRNA from the DNA template
sasA_5	1	1	-	-	T	COG5000 Signal transduction histidine kinase involved in nitrogen fixation and metabolism regulation
wbpI_1	1	1	0.516237	0.18879	G	UDP-N-acetylglucosamine 2-epimerase
yhiM	1	1	0.876487	0.099168	S	Psort location CytoplasmicMembrane, score 10.00
aaeA	0	1	0.959329	0.117147	V	Auxiliary transport protein, membrane fusion protein (MFP) family protein
ampG_3	0	1	0.970673	0.0832942	EGP	Psort location CytoplasmicMembrane, score 10.00
apt	0	1	0.951831	0.0642551	F	Catalyzes a salvage reaction resulting in the formation of AMP, that is energically less costly than de novo synthesis
arnB	0	1	0.905603	0.108187	E	Belongs to the DegT DnrJ EryC1 family
aroK	0	1	-	-	F	Catalyzes the specific phosphorylation of the 3-hydroxyl group of shikimic acid using ATP as a cosubstrate
aroQ	0	1	0.968948	0.116133	E	Catalyzes a trans-dehydration via an enolate intermediate
asnA	0	1	0.872974	0.0177641	E	Psort location Cytoplasmic, score 10.00
aspT_1	0	1	0.961975	0.0467162	S	Psort location CytoplasmicMembrane, score 10.00
atpA_2	0	1	0.917854	0.0284193	C	Produces ATP from ADP in the presence of a proton gradient across the membrane. The V-type alpha chain is a catalytic subunit
atpD_2	0	1	0.906698	0.027815	C	Psort location Cytoplasmic, score 8.96
axeA1_1	0	1	-	-	I	pectin acetylesterase
bacC	0	1	-	-	IQ	Oxidoreductase, short chain dehydrogenase reductase family protein
bcr_1	0	1	-	-	EGP	Psort location CytoplasmicMembrane, score
bepA_1	0	1	0.876537	0.139506	S	Tetratricopeptide repeat protein
bepA_4	0	1	0.81917	0.0440839	S	Caspase domain
bepE_3	0	1	0.576569	0.0577314	V	Belongs to the resistance-nodulation-cell division (RND) (TC 2.A.6) family
bga_4	0	1	-	-	G	Belongs to the glycosyl hydrolase 35 family
btsS	0	1	-	-	T	Histidine kinase
btuB_12	0	1	-	-	M	Psort location OuterMembrane, score 10.00
btuB_15	0	1	-	-	H	COG COG4771 Outer membrane receptor for ferrienterochelin and colicins
carA	0	1	0.966875	0.0716215	F	Belongs to the CarA family
cas1_2	0	1	0.867244	0.139767	L	CRISPR (clustered regularly interspaced short palindromic repeat), is an adaptive immune system that provides protection against mobile genetic elements (viruses, transposable elements and conjugative plasmids). CRISPR clusters contain spacers, sequences complementary to antecedent mobile elements, and target invading nucleic acids. CRISPR clusters are transcribed and processed into CRISPR RNA (c…
cat	0	1	0.927763	0.176738	V	COG4845 Chloramphenicol O-acetyltransferase
cbpA	0	1	0.944652	0.0952995	O	Psort location Cytoplasmic, score
cca	0	1	0.920368	0.0620497	J	tRNA nucleotidyltransferase poly(A) polymerase
clpP	0	1	0.92013	0.0119935	O	Cleaves peptides in various proteins in a process that requires ATP hydrolysis. Has a chymotrypsin-like activity. Plays a major role in the degradation of misfolded proteins
clpP_2	0	1	-	-	OU	Clp protease
cmk_1	0	1	-	-	F	Belongs to the cytidylate kinase family. Type 1 subfamily
coaD	0	1	0.936335	0.0307631	H	Reversibly transfers an adenylyl group from ATP to 4'- phosphopantetheine, yielding dephospho-CoA (dPCoA) and pyrophosphate
coaE	0	1	-	-	H	Catalyzes the phosphorylation of the 3'-hydroxyl group of dephosphocoenzyme A to form coenzyme A
corA_2	0	1	0.962041	0.0684683	P	Mediates influx of magnesium ions
cpdA_1	0	1	0.966674	0.104754	S	Purple acid phosphatase
cpdA_3	0	1	0.901201	0.82107	S	PA14 domain protein
creB	0	1	0.539484	0.276718	KT	Transcriptional regulatory protein, C terminal
cugP	0	1	0.726752	0.0559685	M	Nucleotidyl transferase
cysK1_2	0	1	0.962157	0.0675088	E	Belongs to the cysteine synthase cystathionine beta- synthase family
cysN	0	1	0.966539	0.065695	H	Belongs to the TRAFAC class translation factor GTPase superfamily. Classic translation factor GTPase family. CysN NodQ subfamily
dap4	0	1	0.951857	0.0582931	EU	Peptidase, S9A B C family, catalytic domain protein
dapF	0	1	-	-	E	Catalyzes the stereoinversion of LL-2,6- diaminoheptanedioate (L,L-DAP) to meso-diaminoheptanedioate (meso- DAP), a precursor of L-lysine and an essential component of the bacterial peptidoglycan
dapH_4	0	1	0.73807	0.143267	S	Psort location Cytoplasmic, score
dbpA_1	0	1	0.951012	0.108165	L	ATP-independent RNA helicase DbpA
ddh	0	1	0.933848	0.0440069	E	Catalyzes the reversible NADPH-dependent reductive amination of L-2-amino-6-oxopimelate, the acyclic form of L- tetrahydrodipicolinate, to generate the meso compound, D,L-2,6- diaminopimelate
deoD	0	1	0.95751	0.0439495	F	Psort location Cytoplasmic, score
der_1	0	1	0.967995	0.020674	S	GTPase that plays an essential role in the late steps of ribosome biogenesis
dnaC_2	0	1	-	-	L	Participates in initiation and elongation during chromosome replication
dnaG_5	0	1	-0.00649476	0.121559	L	Psort location Cytoplasmic, score 8.96
dnaK	0	1	0.918419	0.0212383	O	Heat shock 70 kDa protein
dnaK_1	0	1	0.792932	0.0830649	O	Heat shock 70 kDa protein
ettA_1	0	1	0.924445	0.0577201	S	ATP-binding cassette protein, ChvD family
ettA_2	0	1	0.890171	0.0373964	S	ABC transporter, ATP-binding protein
fabH_4	0	1	0.230504	0.214591	I	3-Oxoacyl-[acyl-carrier-protein (ACP)] synthase III C terminal
fabI	0	1	0.961737	0.00702933	I	Enoyl- acyl-carrier-protein reductase NADH
fdtB_1	0	1	-	-	E	Belongs to the DegT DnrJ EryC1 family
fdtC	0	1	-	-	S	Bacterial transferase hexapeptide repeat protein
fim1C	0	1	-	-	S	COG NOG31846 non supervised orthologous group
fsr	0	1	0.978857	0.0863105	G	Psort location CytoplasmicMembrane, score 10.00
ftsH	0	1	0.959099	0.0255045	O	Acts as a processive, ATP-dependent zinc metallopeptidase for both cytoplasmic and membrane proteins. Plays a role in the quality control of integral membrane proteins
ftsI	0	1	-	-	M	Cell division protein FtsI penicillin-binding protein
ftsK	0	1	0.970911	0.0494006	D	COG1674 DNA segregation ATPase FtsK SpoIIIE and related
ftsZ	0	1	0.961931	0.0209693	D	Essential cell division protein that forms a contractile ring structure (Z ring) at the future cell division site. The regulation of the ring assembly controls the timing and the location of cell division. One of the functions of the FtsZ ring is to recruit other cell division proteins to the septum to produce a new cell wall between the dividing cells. Binds GTP and shows GTPase activity
fucI	0	1	0.612023	0.0355206	G	Converts the aldose L-fucose into the corresponding ketose L-fuculose
garK	0	1	-	-	G	Belongs to the glycerate kinase type-1 family
gcdB_2	0	1	0.948703	0.0151028	C	sodium ion-translocating decarboxylase, beta subunit
gdhA	0	1	0.751555	0.0278756	C	Belongs to the Glu Leu Phe Val dehydrogenases family
glcA	0	1	-	-	C	L-lactate permease
gltD	0	1	-	-	E	COG0493 NADPH-dependent glutamate synthase beta chain and related
gmd_1	0	1	-	-	M	Catalyzes the conversion of GDP-D-mannose to GDP-4- dehydro-6-deoxy-D-mannose
gpmI_1	0	1	0.963202	0.0505714	G	Catalyzes the interconversion of 2-phosphoglycerate and 3-phosphoglycerate
gpsA	0	1	0.870603	0.00345786	I	Glycerol-3-phosphate dehydrogenase
group_10	0	1	-	-	-	-
group_10000	0	1	0.351622	0.33496	-	-
group_10030	0	1	0.0300205	0.044204	U	TraM recognition site of TraD and TraG
group_10031	0	1	-	-	U	Psort location CytoplasmicMembrane, score 9.46
group_10032	0	1	-0.0587262	0.377543	-	-
group_10049	0	1	-	-	-	-
group_10063	0	1	-	-	-	-
group_10073	0	1	-	-	S	Psort location Cytoplasmic, score
group_10088	0	1	-	-	-	-
group_10094	0	1	-	-	S	Protein of unknown function (DUF1566)
group_10095	0	1	-	-	K	Helix-turn-helix domain
group_10099	0	1	-	-	K	Helix-turn-helix domain
group_10109	0	1	-	-	-	-
group_10112	0	1	-	-	-	-
group_10147	0	1	-	-	PT	COG NOG28383 non supervised orthologous group
group_1015	0	1	-	-	L	Belongs to the 'phage' integrase family
group_10151	0	1	-	-	S	Tetratricopeptide repeat protein
group_10160	0	1	0.96358	0.0264204	C	Oxidoreductase required for the transfer of electrons from pyruvate to flavodoxin
group_10183	0	1	-	-	S	Putative beta-lactamase-inhibitor-like, PepSY-like
group_10185	0	1	0.288741	0.268408	-	-
group_10187	0	1	-	-	S	Protein of unknown function (DUF3164)
group_10190	0	1	0.476247	0.377769	S	NVEALA protein
group_102	0	1	-	-	L	COG NOG19076 non supervised orthologous group
group_10213	0	1	0.977632	0.0733434	G	Converts 4-O-beta-D-mannopyranosyl-D-glucopyranose (Man- Glc) to mannose 1-phosphate (Man1P) and glucose
group_10223	0	1	0.983736	0.263879	V	Aminoglycoside 3-N-acetyltransferase
group_1023	0	1	-	-	S	Conjugative transposon TraM protein
group_10231	0	1	-	-	S	Fibrobacter succinogenes major paralogous
group_10242	0	1	-	-	-	-
group_10247	0	1	0.157694	0.0951525	-	-
group_10285	0	1	0.773328	0.421266	-	-
group_10287	0	1	-	-	S	CarboxypepD_reg-like domain
group_10290	0	1	-	-	S	Putative zinc-binding metallo-peptidase
group_10292	0	1	0.202298	0.14693	S	COG NOG35229 non supervised orthologous group
group_10304	0	1	-	-	H	Pfam:DUF1792
group_10307	0	1	-	-	P	COG COG3119 Arylsulfatase A and related enzymes
group_10350	0	1	-	-	V	FtsX-like permease family
group_10383	0	1	-	-	S	Pyridoxamine 5'-phosphate oxidase
group_10384	0	1	0.0899631	0.495201	V	Glycosyl transferase, family 2
group_10391	0	1	-	-	-	-
group_1040	0	1	-	-	L	Psort location Cytoplasmic, score 8.96
group_10406	0	1	0.0987371	0.248304	-	-
group_10430	0	1	-	-	-	-
group_10431	0	1	-	-	-	-
group_10435	0	1	-	-	L	DNA repair
group_10454	0	1	0.943128	0.0860129	P	CarboxypepD_reg-like domain
group_105	0	1	0.88497	0.15824	L	COG NOG19076 non supervised orthologous group
group_10501	0	1	-	-	V	Type II restriction enzyme, methylase subunits
group_10515	0	1	-	-	-	-
group_10536	0	1	-	-	-	-
group_10537	0	1	-	-	L	Reverse transcriptase (RNA-dependent DNA polymerase)
group_10540	0	1	-	-	-	-
group_10545	0	1	-	-	L	non supervised orthologous group
group_10573	0	1	0.113466	0.0936288	S	Homologues of TraJ from Bacteroides conjugative transposon
group_10593	0	1	-	-	S	COG NOG24967 non supervised orthologous group
group_1060	0	1	-	-	-	-
group_10618	0	1	-	-	-	-
group_10633	0	1	-	-	U	Relaxase mobilization nuclease domain protein
group_10673	0	1	-	-	EH	COG COG0147 Anthranilate para-aminobenzoate synthases component I
group_10700	0	1	0.218038	0.104892	L	DNA binding domain, excisionase family
group_10730	0	1	-	-	-	-
group_10746	0	1	0.0459906	0.0848151	-	-
group_10747	0	1	0.722804	0.167738	-	-
group_10753	0	1	0.0301334	0.142291	-	-
group_10757	0	1	0.0876239	0.07071	S	Conjugative transposon TraN protein
group_10758	0	1	0.0784331	0.134821	-	-
group_10769	0	1	-	-	-	-
group_1085	0	1	None	0.101644	U	Psort location Cytoplasmic, score 8.96
group_10894	0	1	-	-	L	Subunit R is required for both nuclease and ATPase activities, but not for modification
group_109	0	1	0.773378	0.254885	L	COG NOG19076 non supervised orthologous group
group_10918	0	1	-	-	S	Domain of unknown function (DUF4948)
group_10938	0	1	-	-	S	Helix-turn-helix domain
group_10951	0	1	-	-	S	Phage portal protein
group_10954	0	1	-	-	-	-
group_10964	0	1	0.252324	0.099428	S	Psort location CytoplasmicMembrane, score
group_10974	0	1	-	-	S	polysaccharide biosynthetic process
group_10995	0	1	-	-	K	Helix-turn-helix domain
group_10997	0	1	-	-	L	DNA binding domain, excisionase family
group_11003	0	1	-	-	G	Glycosyl hydrolase family 92
group_11007	0	1	-	-	M	Glycosyltransferase, group 1 family protein
group_11029	0	1	-	-	-	-
group_11038	0	1	0.552124	0.105558	S	regulation of response to stimulus
group_11042	0	1	-	-	-	-
group_11049	0	1	0.953409	0.0833278	H	PglZ domain
group_11071	0	1	-	-	S	Glycosyl transferase, family 11
group_11093	0	1	-	-	L	May nick specific sequences that contain T G mispairs resulting from m5C-deamination
group_11118	0	1	-	-	-	-
group_11157	0	1	-	-	S	Fimbrillin-like
group_11173	0	1	-	-	L	COG NOG08810 non supervised orthologous group
group_11175	0	1	-	-	-	-
group_11176	0	1	-	-	S	Protein of unknown function (DUF1351)
group_11216	0	1	-	-	-	-
group_11224	0	1	0.795362	0.120551	S	COG NOG14459 non supervised orthologous group
group_11243	0	1	0.972226	0.301338	S	Belongs to the LOG family
group_11250	0	1	-	-	T	histidine kinase DNA gyrase B
group_11255	0	1	-	-	M	Glycosyltransferase like family 2
group_11301	0	1	-	-	D	SpoIID LytB domain protein
group_11309	0	1	0.914159	0.0114431	S	Catalyzes the condensation of 2 ATP molecules into cyclic di-AMP (c-di-AMP), a second messenger used to regulate differing processes in different bacteria
group_11317	0	1	0.969577	0.108764	M	Psort location CytoplasmicMembrane, score 9.46
group_11330	0	1	-	-	J	Domain of unknown function (DUF4476)
group_11333	0	1	-	-	G	alpha-galactosidase
group_11340	0	1	0.963222	0.0690827	S	FAD-dependent
group_11357	0	1	0.938144	0.0717196	M	Peptidase, M28 family
group_11358	0	1	0.956643	0.067013	S	SusD family
group_11360	0	1	0.94028	0.0981629	M	Acyltransferase family
group_11385	0	1	0.931601	0.0508665	EG	Psort location CytoplasmicMembrane, score 10.00
group_11389	0	1	0.914686	0.128533	S	radical SAM protein, TIGR01212 family
group_11404	0	1	-	-	T	ATPase histidine kinase DNA gyrase B HSP90 domain protein
group_11417	0	1	0.942219	0.115999	E	Transglutaminase-like protein
group_11419	0	1	0.979618	0.0901331	S	COG NOG30410 non supervised orthologous group
group_11422	0	1	-	-	S	Psort location Cytoplasmic, score
group_11464	0	1	0.136728	0.313651	-	-
group_11474	0	1	0.966513	0.0721631	S	Psort location CytoplasmicMembrane, score 9.46
group_11486	0	1	0.809332	0.216477	G	alpha-galactosidase
group_11497	0	1	0.881228	0.541929	H	4'-phosphopantetheinyl transferase superfamily
group_11527	0	1	-	-	S	ATPase (AAA superfamily)
group_11528	0	1	0.949866	0.0890226	E	Carbohydrate esterase, sialic acid-specific acetylesterase
group_11557	0	1	-	-	S	Protein of unknown function (DUF3795)
group_11587	0	1	-	-	S	Outer membrane protein beta-barrel domain
group_11612	0	1	0.368877	0.113943	S	COG NOG18433 non supervised orthologous group
group_11617	0	1	-	-	I	PAP2 family
group_11618	0	1	0.950895	0.113287	-	-
group_11636	0	1	-0.0671892	0.205197	-	-
group_1166	0	1	-	-	M	Polysaccharide biosynthesis protein
group_11662	0	1	-	-	S	Phage Terminase
group_11691	0	1	-	-	C	Part of a membrane complex involved in electron transport
group_11704	0	1	-	-	-	-
group_11723	0	1	0.919482	0.155452	S	COG NOG14442 non supervised orthologous group
group_11732	0	1	-0.0338294	0.281173	L	DNA primase
group_11735	0	1	0.17404	0.271268	S	Domain of unknown function (DUF5045)
group_11741	0	1	-0.0238488	0.124263	S	Conjugative transposon TraM protein
group_11754	0	1	-0.0314256	0.183423	-	-
group_11769	0	1	-0.0421355	0.38981	L	Single-strand binding protein family
group_11781	0	1	-	-	P	TonB-dependent Receptor Plug Domain
group_11796	0	1	0.723967	0.287829	S	COG NOG28168 non supervised orthologous group
group_11803	0	1	0.631889	0.242771	S	Glyoxalase-like domain
group_11811	0	1	0.943535	0.219601	O	Belongs to the sulfur carrier protein TusA family
group_11826	0	1	-	-	U	Involved in targeting and insertion of nascent membrane proteins into the cytoplasmic membrane. Binds to the hydrophobic signal sequence of the ribosome-nascent chain (RNC) as it emerges from the ribosomes. The SRP-RNC complex is then targeted to the cytoplasmic membrane where it interacts with the SRP receptor FtsY
group_11829	0	1	0.935047	0.0544588	S	Psort location CytoplasmicMembrane, score
group_11830	0	1	0.945661	0.134482	S	COG NOG35566 non supervised orthologous group
group_11837	0	1	0.958502	0.0875456	S	Psort location CytoplasmicMembrane, score 10.00
group_11838	0	1	0.967219	0.166718	G	Glycosyl hydrolase family 16
group_11847	0	1	0.841394	0.0620507	S	COG NOG34202 non supervised orthologous group
group_11848	0	1	0.944421	0.0978748	E	ABC transporter, substrate-binding protein, QAT family
group_11869	0	1	-	-	-	-
group_11902	0	1	0.760149	0.228395	S	UpxZ family of transcription anti-terminator antagonists
group_11906	0	1	-	-	-	-
group_11916	0	1	-	-	S	Psort location CytoplasmicMembrane, score
group_11921	0	1	-	-	L	Psort location Cytoplasmic, score 8.96
group_11924	0	1	0.960014	0.0475941	S	Belongs to the UPF0597 family
group_11932	0	1	-	-	L	Bacterial DNA-binding protein
group_11963	0	1	0.909998	0.0748608	K	Transcriptional regulator
group_11985	0	1	0.499176	0.983115	M	N-terminal domain of galactosyltransferase
group_11991	0	1	-	-	-	-
group_11992	0	1	-	-	-	-
group_12018	0	1	-0.0157147	0.215266	GM	SusD family
group_12021	0	1	-	-	S	COG NOG23394 non supervised orthologous group
group_12031	0	1	-	-	S	Domain of unknown function (DUF4934)
group_12034	0	1	-	-	-	-
group_12036	0	1	-	-	M	Alpha-galactosidase. Removes both branched alpha-1,3- linked galactose residues of blood group B antigens and linear alpha-1,3-linked galactose structures
group_1204	0	1	0.0277995	0.167609	S	DNA binding domain, excisionase family
group_12051	0	1	-	-	L	Psort location Cytoplasmic, score 8.96
group_12073	0	1	-	-	S	Calcineurin-like phosphoesterase
group_12115	0	1	-	-	-	-
group_12132	0	1	-	-	S	SMI1 / KNR4 family (SUKH-1)
group_12149	0	1	-	-	-	-
group_1215	0	1	0.418275	0.060006	S	Helix-turn-helix domain
group_12152	0	1	-	-	-	-
group_12169	0	1	-	-	P	transport
group_12171	0	1	0.297638	0.379356	C	Polysaccharide pyruvyl transferase
group_12179	0	1	-	-	CO	Antioxidant, AhpC TSA family
group_12204	0	1	0.848419	0.0559869	-	-
group_12218	0	1	0.130973	0.0726404	S	Conjugative transposon, TraM
group_12261	0	1	-	-	S	Uncharacterised nucleotidyltransferase
group_12262	0	1	-	-	-	-
group_12269	0	1	-	-	L	Belongs to the 'phage' integrase family
group_12273	0	1	0.918146	0.424172	M	Peptidase family S41
group_12297	0	1	-	-	C	radical SAM domain protein
group_12300	0	1	-	-	E	Domain of Unknown Function with PDB structure (DUF3858)
group_12301	0	1	0.952803	0.0694005	S	glutaminyl-peptide cyclotransferase (glutaminyl cyclase) K00683
group_12315	0	1	-	-	S	Von Willebrand factor type A domain protein
group_12320	0	1	0.688576	0.121612	M	Glycosyltransferase sugar-binding region containing DXD motif
group_1233	0	1	-	-	K	Putative ATP-dependent DNA helicase recG C-terminal
group_1234	0	1	-	-	K	Putative ATP-dependent DNA helicase recG C-terminal
group_12341	0	1	-	-	PT	COG3712 Fe2 -dicitrate sensor, membrane component
group_12356	0	1	-	-	L	Belongs to the 'phage' integrase family
group_12366	0	1	-	-	M	Psort location CytoplasmicMembrane, score 10.00
group_12397	0	1	-	-	S	COG NOG31798 non supervised orthologous group
group_12400	0	1	0.325914	0.615657	E	lipolytic protein G-D-S-L family
group_12404	0	1	0.908555	0.215477	PT	Sigma factor regulatory protein, FecR PupR family
group_12406	0	1	-	-	S	Putative auto-transporter adhesin, head GIN domain
group_1241	0	1	-	-	S	RteC protein
group_12416	0	1	-	-	S	Protein of unknown function (DUF2786)
group_12428	0	1	-	-	T	Histidine kinase
group_12447	0	1	-	-	-	-
group_12453	0	1	-	-	S	6-bladed beta-propeller
group_12472	0	1	0.194991	0.10135	S	Psort location Cytoplasmic, score 8.96
group_12480	0	1	0	0.171751	S	Protein of unknown function (DUF1016)
group_12492	0	1	-0.00097951	0.0895186	-	-
group_12502	0	1	-	-	V	COG0577 ABC-type antimicrobial peptide transport system permease component
group_12518	0	1	-	-	-	-
group_12525	0	1	-	-	M	peptidase S41
group_12535	0	1	0.201703	0.357166	K	Helix-turn-helix domain
group_12536	0	1	0.0124332	0.126561	S	non supervised orthologous group
group_12537	0	1	0.115582	0.150698	D	COG NOG26689 non supervised orthologous group
group_12545	0	1	-	-	U	Relaxase mobilization nuclease domain protein
group_12554	0	1	-	-	S	Domain of unknown function (DUF4933)
group_12557	0	1	-	-	S	SusD family
group_12566	0	1	-	-	S	AAA domain, putative AbiEii toxin, Type IV TA system
group_1258	0	1	-	-	S	protein BT4048 SWALL AAO79153 (EMBL AE016943) (373 aa) fasta scores E()
group_12584	0	1	-	-	V	Efflux ABC transporter, permease protein
group_12594	0	1	-	-	L	Psort location Cytoplasmic, score 8.96
group_12603	0	1	-	-	S	Calycin-like beta-barrel domain
group_12609	0	1	-	-	K	Toxin-antitoxin system, antitoxin component, Xre family
group_12621	0	1	-	-	M	N-terminal domain of galactosyltransferase
group_12670	0	1	-	-	-	-
group_12688	0	1	0.235618	0.124752	-	-
group_12703	0	1	-	-	M	COG NOG24980 non supervised orthologous group
group_12717	0	1	0.53123	0.341698	M	COG3980 Spore coat polysaccharide biosynthesis protein
group_1272	0	1	-	-	-	-
group_12760	0	1	-	-	M	Lysin motif
group_12773	0	1	-	-	K	bacterial-type RNA polymerase transcription factor activity, metal ion regulated sequence-specific DNA binding
group_12787	0	1	-	-	-	-
group_12793	0	1	-	-	-	-
group_12794	0	1	-	-	L	DNA binding
group_12799	0	1	-	-	-	-
group_12892	0	1	-	-	-	-
group_12902	0	1	-	-	-	-
group_12907	0	1	0.445221	0.339357	-	-
group_12908	0	1	-	-	-	-
group_12926	0	1	-	-	U	Domain of unknown function, B. Theta Gene description (DUF3875)
group_12927	0	1	-	-	T	ATPase histidine kinase DNA gyrase B HSP90 domain protein
group_12945	0	1	0.623575	0.451065	-	-
group_12946	0	1	-	-	K	Helix-turn-helix domain
group_12988	0	1	-	-	S	Psort location Cytoplasmic, score 8.96
group_13011	0	1	0.946978	0.237976	S	GPW gp25 family protein
group_13013	0	1	0.96193	0.117109	S	T4-like virus tail tube protein gp19
group_13018	0	1	0	0.138047	D	ATPase MipZ
group_13025	0	1	0.18844	0.0692659	L	Belongs to the 'phage' integrase family
group_13027	0	1	-	-	-	-
group_13029	0	1	-	-	S	RloB-like protein
group_13044	0	1	-	-	S	lysozyme
group_13085	0	1	-	-	-	-
group_13116	0	1	-	-	-	-
group_13118	0	1	-	-	L	Belongs to the 'phage' integrase family
group_13122	0	1	-	-	S	COGs COG3943 Virulence protein
group_13124	0	1	-	-	-	-
group_13152	0	1	0.0751055	0.0656403	S	Protein of unknown function (DUF4099)
group_13155	0	1	-	-	PT	Sigma factor regulatory protein, FecR PupR family
group_13184	0	1	0.296303	0.075461	H	Oxidoreductase NAD-binding domain protein
group_13199	0	1	-	-	L	DnaD domain protein
group_13258	0	1	-	-	-	-
group_1326	0	1	-	-	-	-
group_13305	0	1	-	-	-	-
group_13306	0	1	-	-	-	-
group_13308	0	1	0.976306	0.106789	M	Nucleotidyl transferase
group_13314	0	1	0.670963	0.140513	-	-
group_13341	0	1	-	-	-	-
group_13358	0	1	-	-	-	-
group_13365	0	1	-	-	-	-
group_13399	0	1	0.554048	0.291797	S	Glycosyltransferase, group 2 family protein
group_13403	0	1	-	-	S	SusD family
group_13451	0	1	-	-	M	Patatin-like phospholipase
group_13539	0	1	-	-	-	-
group_13547	0	1	0.85635	0.117911	M	Belongs to the UDP-glucose GDP-mannose dehydrogenase family
group_13553	0	1	-	-	S	Prokaryotic Ubiquitin
group_136	0	1	-	-	M	RHS repeat-associated core domain
group_13609	0	1	-	-	-	-
group_13653	0	1	-	-	-	-
group_13700	0	1	-	-	S	Psort location Cytoplasmic, score 8.96
group_13716	0	1	-	-	-	-
group_13760	0	1	-	-	-	-
group_13816	0	1	-	-	-	-
group_13836	0	1	-	-	-	-
group_13839	0	1	-	-	-	-
group_13840	0	1	-	-	-	-
group_13841	0	1	-	-	-	-
group_13849	0	1	-	-	-	-
group_13856	0	1	-	-	S	DpnD/PcfM-like protein
group_13872	0	1	-	-	S	Helix-turn-helix domain
group_13936	0	1	-	-	-	-
group_13937	0	1	-	-	M	Domain of unknown function (DUF4841)
group_13939	0	1	-	-	L	Domain of unknown function (DUF3127)
group_1394	0	1	-	-	S	COG NOG33922 non supervised orthologous group
group_13958	0	1	-	-	P	TonB-dependent receptor
group_13959	0	1	-	-	T	ATPase histidine kinase DNA gyrase B HSP90 domain protein
group_13976	0	1	-	-	C	radical SAM domain protein
group_13988	0	1	-	-	L	YqaJ-like viral recombinase domain
group_13992	0	1	-	-	-	-
group_14023	0	1	-	-	S	to Bacteroides thetaiotaomicron conserved protein found in conjugate transposon BT0092 SWALL AAO75199 (EMBL AE016926) (118 aa) fasta scores E()
group_14069	0	1	-	-	-	-
group_14072	0	1	-	-	T	COG COG0664 cAMP-binding proteins - catabolite gene activator and regulatory subunit of cAMP-dependent protein kinases
group_14092	0	1	0.660708	1.47424	S	Erythromycin esterase
group_14108	0	1	-	-	S	Protein of unknown function (DUF1266)
group_14130	0	1	0.973662	0.071758	S	COG NOG07965 non supervised orthologous group
group_14143	0	1	0.959448	0.0804071	S	Psort location Cytoplasmic, score 8.96
group_14144	0	1	-	-	-	-
group_14151	0	1	0.96399	0.173359	PT	Sigma factor regulatory protein, FecR PupR family
group_14164	0	1	0.826279	0.0722851	S	Protein of unknown function (DUF3823)
group_14181	0	1	0.974216	0.0755462	M	membrane
group_14202	0	1	0.955258	0.0515609	K	COG2197 Response regulator containing a CheY-like receiver domain and an HTH DNA-binding domain
group_14206	0	1	-	-	G	Glycosyl hydrolase family 65, N-terminal domain
group_14267	0	1	0.834345	0.0936915	S	COG NOG19144 non supervised orthologous group
group_14272	0	1	0.945969	0.02926	E	Lao Ao transport system ATPase
group_14290	0	1	0.887568	0.0812649	M	TonB-dependent receptor
group_143	0	1	-	-	S	6-bladed beta-propeller
group_14308	0	1	-	-	-	-
group_14320	0	1	0.959344	0.125199	S	Psort location CytoplasmicMembrane, score
group_14333	0	1	0.967832	0.0698696	H	Susd and RagB outer membrane lipoprotein
group_14337	0	1	0.969683	0.0594451	O	COG NOG26630 non supervised orthologous group
group_14349	0	1	-	-	KL	Type III restriction enzyme, res subunit
group_1435	0	1	-	-	L	Helicase C-terminal domain protein
group_14362	0	1	-	-	S	Psort location Cytoplasmic, score 8.96
group_14363	0	1	0.95963	0.061156	S	Psort location CytoplasmicMembrane, score 10.00
group_14379	0	1	0.185676	0.446502	S	Psort location Cytoplasmic, score 8.96
group_14407	0	1	0.973759	0.0438857	MNU	COG1705 Muramidase (flagellum-specific)
group_1441	0	1	-	-	L	Helicase C-terminal domain protein
group_14411	0	1	0.442849	0.3208	S	COG NOG11144 non supervised orthologous group
group_14417	0	1	0.665812	0.117884	S	GCN5-related N-acetyl-transferase
group_14430	0	1	0.899124	0.0615439	S	COG NOG30994 non supervised orthologous group
group_14437	0	1	0.840431	0.0445377	G	Glycosyl hydrolase family 20, catalytic domain protein
group_14447	0	1	-	-	C	Thiamine pyrophosphate enzyme, N-terminal TPP binding domain
group_14457	0	1	-	-	PT	Sigma factor regulatory protein, FecR PupR family
group_14459	0	1	-	-	M	peptidase S41
group_14464	0	1	0.188051	0.230768	-	-
group_14466	0	1	0.40687	0.126665	-	-
group_14467	0	1	0.190326	0.0635606	S	Psort location Cytoplasmic, score 8.96
group_14503	0	1	0.993039	0.150052	S	COG NOG28927 non supervised orthologous group
group_14512	0	1	0.833758	0.0587534	F	Psort location Cytoplasmic, score 8.96
group_14527	0	1	0.121019	0.0921269	-	-
group_14529	0	1	0.081063	0.196721	-	-
group_1454	0	1	0.0240933	0.114812	S	Bacterial mobilisation protein (MobC)
group_14549	0	1	0.97581	0.0588788	S	Von Willebrand factor type A domain
group_14557	0	1	-	-	-	-
group_14590	0	1	0.548918	0.460685	M	Glycosyltransferase like family 2
group_14591	0	1	0.884946	0.835589	-	-
group_14597	0	1	-	-	S	Psort location Cytoplasmic, score 8.96
group_1460	0	1	-	-	L	Psort location Cytoplasmic, score 8.96
group_14603	0	1	-	-	S	protein BT3056 SWALL AAO78162 (EMBL AE016938) (409 aa) fasta scores E()
group_14630	0	1	0.970331	0.041013	P	ABC transporter, permease protein
group_14632	0	1	0.881238	0.144775	M	Belongs to the mandelate racemase muconate lactonizing enzyme family
group_14664	0	1	-	-	S	Family of unknown function (DUF5457)
group_14668	0	1	0.0654866	0.146095	S	Psort location Cytoplasmic, score
group_14677	0	1	-0.0377262	0.165359	-	-
group_14678	0	1	-0.00686595	0.367638	-	-
group_14680	0	1	-0.0246666	0.393518	-	-
group_14690	0	1	0.0193132	0.346799	S	Psort location Cytoplasmic, score
group_14698	0	1	0.967284	0.166266	-	-
group_14700	0	1	-	-	T	Histidine kinase-like ATPase domain
group_14722	0	1	0.953864	0.0578296	S	GCN5-related N-acetyl-transferase
group_14734	0	1	0.965464	0.0944299	U	Belongs to the peptidase S26 family
group_14744	0	1	0.83594	0.0308456	C	Psort location Cytoplasmic, score 8.96
group_14774	0	1	-	-	S	hmm pf08843
group_14780	0	1	0.958592	0.0487431	-	-
group_14796	0	1	0.970592	0.0575401	I	Psort location Cytoplasmic, score 8.96
group_14799	0	1	-	-	K	Helix-turn-helix domain
group_14803	0	1	0.941976	0.0673746	I	Biotin-requiring enzyme
group_14808	0	1	-	-	-	-
group_14827	0	1	-	-	-	-
group_1483	0	1	0.0244298	0.104748	S	Psort location Cytoplasmic, score 8.96
group_14831	0	1	0.252384	0.133703	S	Domain of unknown function (DUF4248)
group_14847	0	1	0.961743	0.0966777	H	Belongs to the FPP GGPP synthase family
group_14864	0	1	0.934383	0.0458485	Q	COG1463 ABC-type transport system involved in resistance to organic solvents, periplasmic component
group_14872	0	1	0.894529	0.0895933	S	COG NOG30654 non supervised orthologous group
group_14877	0	1	0.911925	0.0301656	S	acyl-CoA thioester hydrolase, YbgC YbaW family
group_14878	0	1	0.550511	0.208841	L	DNA-binding protein
group_14882	0	1	0.843999	0.194747	P	TonB-linked outer membrane protein, SusC RagA family
group_14896	0	1	0.979627	0.0425612	CP	Psort location CytoplasmicMembrane, score 10.00
group_14905	0	1	0.968498	0.134406	-	-
group_14936	0	1	0.970351	0.0339193	M	Psort location CytoplasmicMembrane, score 10.00
group_14961	0	1	0.943792	0.11087	T	Belongs to the low molecular weight phosphotyrosine protein phosphatase family
group_14971	0	1	-	-	-	-
group_14981	0	1	-	-	S	CAAX amino terminal protease family
group_14994	0	1	0.881142	0.354751	S	aa) fasta scores E()
group_15015	0	1	0.903179	0.0469854	I	PAP2 superfamily
group_15016	0	1	-	-	S	Psort location CytoplasmicMembrane, score
group_15018	0	1	-	-	K	Transcriptional regulator, AraC family
group_15039	0	1	-	-	-	-
group_1506	0	1	-	-	S	KAP family P-loop domain
group_15078	0	1	-	-	L	non supervised orthologous group
group_15102	0	1	-	-	M	chlorophyll binding
group_15127	0	1	0.498391	0.110851	L	Belongs to the 'phage' integrase family
group_1513	0	1	-	-	G	Polysaccharide deacetylase
group_15136	0	1	0.165772	0.187824	-	-
group_15249	0	1	-	-	-	-
group_15265	0	1	-	-	S	aa) fasta scores E()
group_15267	0	1	0.966804	0.0633059	S	Psort location CytoplasmicMembrane, score 10.00
group_15269	0	1	-	-	S	Domain of unknown function (DUF4934)
group_15291	0	1	-	-	L	COG COG1112 Superfamily I DNA and RNA helicases and helicase subunits
group_15299	0	1	-	-	S	Belongs to the HAD-like hydrolase superfamily. PhnX family
group_15301	0	1	-	-	T	His Kinase A (phosphoacceptor) domain
group_15319	0	1	0.748418	0.299261	-	-
group_15336	0	1	-	-	K	Bacterial regulatory proteins, luxR family
group_15342	0	1	-	-	S	Domain of unknown function (DUF4934)
group_15373	0	1	-	-	J	Domain of unknown function (DUF4476)
group_15375	0	1	-	-	J	Methylates the class 1 translation termination release factors RF1 PrfA and RF2 PrfB on the glutamine residue of the universally conserved GGQ motif
group_1539	0	1	0.943363	0.385652	S	6-bladed beta-propeller
group_15414	0	1	0.958436	0.0751631	-	-
group_15426	0	1	-	-	S	Domain of unknown function (DUF4468) with TBP-like fold
group_15451	0	1	-	-	L	DNA-binding protein
group_15520	0	1	-	-	S	Sucrose-6F-phosphate phosphohydrolase
group_15522	0	1	-	-	S	Carbohydrate binding domain
group_15526	0	1	0.113524	0.116317	U	Conjugative transposon TraN protein
group_15528	0	1	-	-	H	PRTRC system ThiF family protein
group_15540	0	1	-	-	V	Psort location CytoplasmicMembrane, score 10.00
group_15544	0	1	-	-	T	Psort location Cytoplasmic, score
group_15551	0	1	-	-	S	Psort location Cytoplasmic, score 8.96
group_15577	0	1	-	-	M	COG NOG23378 non supervised orthologous group
group_15590	0	1	0.348732	0.382945	-	-
[truncated: 16,522 more rows]
